# Supplementary material for: A model combining deep learning and ensemble learning for melanoma recognition via dermoscopy
Source: Front Oncol. 2026 May 15;16:1782150. doi: 10.3389/fonc.2026.1782150 (PMC13218984; doi:10.3389/fonc.2026.1782150)
Supplement: Supplementary file 1 [file Table1.xlsx]

## Sheet: Sheet1
Supplementary Table 1. Detailed information of the datasets
Dataset	Class	Sample Size	Percentage (%)
Training dataset (ISIC-2024)	Malignant (Melanoma)	7223	81.62
	Non-melanoma (Malignant-other)	1623	18.35
	Total	8846	100
Test dataset (HAM10000)	Malignant (Melanoma)	1113	56.96
	Non-melanoma (Malignant-other)	841	43.04
	Total	1954	100
