# Supplementary material for: A model combining deep learning and ensemble learning for melanoma recognition via dermoscopy
Source: Front Oncol. 2026 May 15;16:1782150. doi: 10.3389/fonc.2026.1782150 (PMC13218984; doi:10.3389/fonc.2026.1782150)
Supplement: Supplementary file 2 [file Table2.xlsx]

## Sheet: DenseNet201
Supplementary Table 2A. DenseNet201 Model's prediction results (1 = Malignant, 0 = Malignant-other)
Filename	True Label	Raw Score	Probability	Dataset
0072522.jpg	1	12.3855	0.9999	Train
0033562.jpg	1	11.0332	0.9999	Train
0022791.jpg	0	-3.80751	0.0201244	Train
0059270.jpg	1	7.15343	0.9999	Train
0011529.jpg	1	15.8464	0.9999	Train
2678887.jpg	1	5.50398	0.996676	Train
9000824.jpg	1	9.13063	0.9999	Train
0066347.jpg	1	1.96322	0.878423	Train
0022931.jpg	0	-1.7465	0.140164	Train
0032245.jpg	1	8.51124	0.9999	Train
0086914.jpg	0	-6.22675	0.0001	Train
0063937.jpg	1	9.50678	0.9999	Train
0011137.jpg	1	13.283	0.9999	Train
6767569.jpg	1	14.2894	0.9999	Train
0068107.jpg	1	2.19393	0.907075	Train
0065449.jpg	1	11.5837	0.9999	Train
0012356.jpg	1	1.75609	0.860013	Train
0059513.jpg	1	7.52245	0.9999	Train
7474602.jpg	0	-9.15683	0.0001	Train
0032187.jpg	1	7.89012	0.9999	Train
0016438.jpg	1	12.1357	0.9999	Train
0030171.jpg	1	8.31485	0.9999	Train
0029212.jpg	1	9.04782	0.9999	Train
0014127.jpg	1	6.65259	0.9999	Train
0072909.jpg	1	15.1524	0.9999	Train
0000438.jpg	1	9.03463	0.9999	Train
0060215.jpg	1	5.25589	0.9999	Train
0053814.jpg	1	9.29813	0.9999	Train
0063492.jpg	1	6.43669	0.9999	Train
0025145.jpg	1	12.073	0.9999	Train
0032569.jpg	1	9.28786	0.9999	Train
0014892.jpg	1	8.63946	0.9999	Train
0001116.jpg	1	3.63111	0.974276	Train
0036269.jpg	1	3.45189	0.976462	Train
0060897.jpg	1	13.7948	0.9999	Train
0028696.jpg	1	9.90601	0.9999	Train
0024756.jpg	1	6.87555	0.9999	Train
0024091.jpg	1	6.40314	0.9999	Train
0030843.jpg	1	8.20439	0.9999	Train
6971606.jpg	1	16.7893	0.9999	Train
8040024.jpg	1	8.90716	0.9999	Train
0011929.jpg	1	6.47075	0.9999	Train
0014189.jpg	1	7.63782	0.9999	Train
0034172.jpg	1	13.6112	0.9999	Train
0033820.jpg	1	5.99602	0.9999	Train
0020998.jpg	1	4.89886	0.998933	Train
7466678.jpg	1	9.19188	0.9999	Train
0021472.jpg	1	5.48269	0.9999	Train
0013716.jpg	0	2.27158	0.905031	Train
0027561.jpg	1	11.7801	0.9999	Train
0021622.jpg	1	13.0765	0.9999	Train
0010555.jpg	1	4.74113	0.991504	Train
1610047.jpg	0	-9.34695	0.0001	Train
6463451.jpg	0	-5.31981	0.00305313	Train
0046661.jpg	1	12.2318	0.9999	Train
9998679.jpg	0	-5.94378	0.0001	Train
3319229.jpg	1	8.68227	0.9999	Train
0058518.jpg	1	12.6702	0.9999	Train
0068488.jpg	1	5.84557	0.9999	Train
0060660.jpg	1	9.7018	0.9999	Train
0011501.jpg	1	13.3461	0.9999	Train
0026950.jpg	1	9.71154	0.9999	Train
0060978.jpg	1	8.37138	0.9999	Train
0032766.jpg	1	8.89332	0.9999	Train
0057539.jpg	1	10.9202	0.9999	Train
0026314.jpg	1	9.71304	0.9999	Train
0010034.jpg	1	11.572	0.9999	Train
0025592.jpg	1	9.31966	0.9999	Train
7372719.jpg	1	15.8866	0.9999	Train
0036270.jpg	1	6.02479	0.9999	Train
0010629.jpg	1	13.6555	0.9999	Train
0028291.jpg	1	11.7347	0.9999	Train
0030910.jpg	1	11.6305	0.9999	Train
0013829.jpg	0	-5.42787	0.00055541	Train
0013767.jpg	1	7.52564	0.999588	Train
0035393.jpg	1	5.5449	0.998856	Train
0057307.jpg	1	10.7215	0.9999	Train
0059869.jpg	1	8.70859	0.9999	Train
6152032.jpg	1	9.91032	0.9999	Train
0023588.jpg	1	15.3796	0.9999	Train
0013005.jpg	0	-11.4091	0.0001	Train
0012592.jpg	1	3.68962	0.980725	Train
0064676.jpg	1	6.8167	0.9999	Train
0013663.jpg	1	6.309	0.9999	Train
0057963.jpg	1	17.3611	0.9999	Train
0022662.jpg	1	12.5521	0.9999	Train
0013301.jpg	0	-3.03697	0.044437	Train
0021475.jpg	1	8.67473	0.9999	Train
0000303.jpg	1	9.52374	0.9999	Train
0062103.jpg	1	9.51817	0.9999	Train
0023484.jpg	1	8.87979	0.9999	Train
0028901.jpg	1	8.59615	0.9999	Train
0070417.jpg	1	9.74972	0.9999	Train
0021442.jpg	1	9.07215	0.9999	Train
0033152.jpg	1	10.5657	0.9999	Train
0033171.jpg	1	11.5327	0.9999	Train
0023016.jpg	1	13.4029	0.9999	Train
0032533.jpg	1	6.93095	0.9999	Train
0014434.jpg	1	5.40937	0.996183	Train
0066085.jpg	1	13.7546	0.9999	Train
0064129.jpg	1	9.97096	0.9999	Train
0011862.jpg	1	8.78232	0.9999	Train
0067274.jpg	1	12.5287	0.9999	Train
0061253.jpg	1	9.03755	0.9999	Train
0068218.jpg	1	11.0885	0.9999	Train
0069210.jpg	1	11.1464	0.9999	Train
5516918.jpg	0	-5.66715	0.0001	Train
0069617.jpg	1	9.9895	0.9999	Train
0015005.jpg	1	8.56606	0.9999	Train
0023705.jpg	1	12.6517	0.9999	Train
0022226.jpg	0	-8.21444	0.0001	Train
0063792.jpg	1	14.0269	0.9999	Train
0014255.jpg	1	10.0113	0.9999	Train
0063992.jpg	1	9.45233	0.9999	Train
0067205.jpg	1	8.49745	0.9999	Train
0033807.jpg	1	8.11205	0.9999	Train
0057147.jpg	1	11.0803	0.9999	Train
0067805.jpg	1	11.1885	0.9999	Train
0071017.jpg	1	14.0166	0.9999	Train
0056119.jpg	1	16.0746	0.9999	Train
3941123.jpg	1	9.85889	0.9999	Train
0022921.jpg	0	-4.97834	0.0001	Train
0069988.jpg	1	4.75798	0.997296	Train
5086151.jpg	0	-12.1832	0.0001	Train
0058851.jpg	1	12.1018	0.9999	Train
0021341.jpg	1	12.2717	0.9999	Train
0013490.jpg	1	9.77329	0.9999	Train
9544832.jpg	1	8.23574	0.9999	Train
8540289.jpg	0	-8.23182	0.0001	Train
0022604.jpg	1	11.7242	0.9999	Train
0023173.jpg	0	-5.93247	0.0001	Train
0010809.jpg	1	7.28101	0.9999	Train
0065029.jpg	1	14.7555	0.9999	Train
0026081.jpg	1	10.0082	0.9999	Train
0012994.jpg	1	8.13076	0.9999	Train
0065066.jpg	1	10.2415	0.9999	Train
0066564.jpg	1	15.0017	0.9999	Train
3002956.jpg	1	8.79436	0.9999	Train
0030391.jpg	1	10.0223	0.9999	Train
0066867.jpg	1	14.0055	0.9999	Train
0063135.jpg	1	11.2566	0.9999	Train
0013137.jpg	0	-5.8683	0.0001	Train
0023837.jpg	1	9.81986	0.9999	Train
0056740.jpg	1	10.9717	0.9999	Train
0025265.jpg	1	10.3153	0.9999	Train
0026930.jpg	1	10.5438	0.9999	Train
0014224.jpg	0	-2.20128	0.0964092	Train
0068850.jpg	1	12.703	0.9999	Train
9074861.jpg	0	-10.5953	0.0001	Train
0014446.jpg	0	-4.79544	0.00577716	Train
0060698.jpg	1	5.15379	0.9999	Train
0063470.jpg	1	11.2233	0.9999	Train
0012896.jpg	0	-5.61175	0.00348071	Train
0071315.jpg	1	9.16024	0.9999	Train
0000175.jpg	1	10.517	0.9999	Train
0021684.jpg	1	6.95412	0.9999	Train
0062684.jpg	1	7.09122	0.9999	Train
0062713.jpg	1	7.80337	0.9999	Train
0026870.jpg	1	10.258	0.9999	Train
0021710.jpg	1	11.0498	0.9999	Train
0021427.jpg	1	7.62364	0.9999	Train
0022905.jpg	0	-7.78011	0.0001	Train
0021705.jpg	0	-8.74527	0.0001	Train
0053816.jpg	1	10.2322	0.9999	Train
0024688.jpg	1	11.5744	0.9999	Train
0071180.jpg	1	9.81645	0.9999	Train
0010878.jpg	1	7.21881	0.9999	Train
0013242.jpg	1	4.54837	0.995331	Train
0013722.jpg	0	-7.12377	0.0001	Train
2243756.jpg	1	9.87888	0.9999	Train
0025550.jpg	1	7.86435	0.9999	Train
0070166.jpg	1	5.61873	0.99757	Train
0023300.jpg	1	6.12917	0.9999	Train
2553643.jpg	0	-8.13706	0.0001	Train
0056728.jpg	1	10.5511	0.9999	Train
0034211.jpg	1	10.0394	0.9999	Train
4212047.jpg	1	1.7296	0.849505	Train
2185005.jpg	1	8.07071	0.9999	Train
0066649.jpg	1	8.4194	0.9999	Train
0023316.jpg	1	9.7067	0.9999	Train
0059733.jpg	1	5.17608	0.997245	Train
0061021.jpg	1	9.59958	0.9999	Train
0012423.jpg	0	-5.30554	0.000461611	Train
0011210.jpg	1	6.32114	0.9999	Train
0021150.jpg	0	-2.5681	0.070952	Train
0024900.jpg	1	7.59407	0.9999	Train
9000234.jpg	1	9.58472	0.9999	Train
0021389.jpg	1	8.22747	0.9999	Train
0023643.jpg	1	7.08938	0.9999	Train
0014826.jpg	1	16.2177	0.9999	Train
0011276.jpg	1	11.6706	0.9999	Train
8231999.jpg	1	9.12698	0.9999	Train
0017856.jpg	1	10.4609	0.9999	Train
7346491.jpg	1	9.37512	0.9999	Train
0054500.jpg	1	12.0866	0.9999	Train
0033603.jpg	1	8.62546	0.9999	Train
0029370.jpg	1	11.5041	0.9999	Train
0013636.jpg	1	8.79858	0.9999	Train
0055193.jpg	1	12.5236	0.9999	Train
0055747.jpg	1	13.4885	0.9999	Train
0064463.jpg	1	6.3607	0.9999	Train
0070160.jpg	1	11.3892	0.9999	Train
0021018.jpg	0	-3.8419	0.0193958	Train
0000547.jpg	1	8.7182	0.9999	Train
7098141.jpg	1	12.0096	0.9999	Train
0060665.jpg	1	9.21752	0.9999	Train
0053973.jpg	1	18.2863	0.9999	Train
0022965.jpg	0	-15.8848	0.0001	Train
0071324.jpg	1	5.90464	0.998403	Train
0013834.jpg	1	7.39598	0.9999	Train
0068051.jpg	1	3.09738	0.962729	Train
0066588.jpg	1	11.2162	0.9999	Train
0070968.jpg	1	18.342	0.9999	Train
0012112.jpg	1	8.53302	0.9999	Train
0071782.jpg	1	7.26084	0.999725	Train
0022178.jpg	0	-13.2038	0.0001	Train
0023399.jpg	1	8.51713	0.9999	Train
0058496.jpg	1	9.12577	0.9999	Train
0026652.jpg	1	11.8692	0.9999	Train
0065315.jpg	1	5.65352	0.9999	Train
0058033.jpg	1	13.961	0.9999	Train
8450656.jpg	1	8.65528	0.9999	Train
8473293.jpg	1	10.623	0.9999	Train
0010056.jpg	1	14.065	0.9999	Train
0021867.jpg	0	-7.39068	0.0001	Train
0063233.jpg	1	7.85079	0.9999	Train
0072111.jpg	1	9.80923	0.9999	Train
0015318.jpg	1	11.5251	0.9999	Train
0064633.jpg	1	11.1918	0.9999	Train
0064411.jpg	1	5.93705	0.9999	Train
3343475.jpg	1	13.639	0.9999	Train
2139839.jpg	0	-9.15281	0.0001	Train
0012151.jpg	1	9.03042	0.9999	Train
0062447.jpg	1	7.41768	0.9999	Train
0069592.jpg	1	7.61816	0.9999	Train
0059766.jpg	1	12.192	0.9999	Train
0022071.jpg	1	5.19944	0.995284	Train
3301933.jpg	1	16.042	0.9999	Train
0030995.jpg	1	15.3886	0.9999	Train
0062821.jpg	1	3.41665	0.971298	Train
0015394.jpg	0	-10.5132	0.0001	Train
0029591.jpg	1	6.87645	0.9999	Train
0015107.jpg	1	13.5978	0.9999	Train
0034477.jpg	1	11.9652	0.9999	Train
0016080.jpg	1	8.24071	0.9999	Train
0015045.jpg	1	13.2276	0.9999	Train
0022245.jpg	1	7.61117	0.9999	Train
0065980.jpg	1	6.80595	0.9999	Train
0054395.jpg	1	14.6804	0.9999	Train
2563948.jpg	1	5.477	0.9999	Train
0021683.jpg	1	5.3715	0.995982	Train
4027194.jpg	1	8.12888	0.9999	Train
0062087.jpg	1	15.1123	0.9999	Train
3666865.jpg	1	8.81464	0.9999	Train
0063836.jpg	1	3.56849	0.982208	Train
0014309.jpg	0	-0.913489	0.28422	Train
0014020.jpg	0	-5.46812	0.00230213	Train
0067284.jpg	1	11.2488	0.9999	Train
0035747.jpg	1	9.71073	0.9999	Train
0060728.jpg	1	10.8457	0.9999	Train
0014954.jpg	1	7.5323	0.9999	Train
0070794.jpg	1	11.3577	0.9999	Train
0014548.jpg	1	8.54805	0.9999	Train
0014413.jpg	0	-6.28295	0.0001	Train
1162337.jpg	1	10.4015	0.9999	Train
0063018.jpg	1	14.2034	0.9999	Train
0062944.jpg	1	6.38006	0.9999	Train
0070815.jpg	1	0.847905	0.707874	Train
0033500.jpg	1	15.4296	0.9999	Train
0054089.jpg	1	5.86625	0.9999	Train
0013818.jpg	0	-13.9115	0.0001	Train
3760864.jpg	1	3.86495	0.988655	Train
0031957.jpg	1	7.75344	0.9999	Train
1000616.jpg	1	6.178	0.9999	Train
0036102.jpg	1	8.92925	0.9999	Train
0070959.jpg	1	9.67672	0.9999	Train
0057913.jpg	1	8.08209	0.9999	Train
3778192.jpg	1	10.3169	0.9999	Train
0068576.jpg	1	9.17891	0.9999	Train
0058837.jpg	1	6.69235	0.9999	Train
0023361.jpg	0	-0.357732	0.407945	Train
0014423.jpg	1	5.73607	0.9999	Train
0046622.jpg	1	14.8832	0.9999	Train
0011193.jpg	1	7.93114	0.9999	Train
0023111.jpg	1	11.1623	0.9999	Train
0036116.jpg	1	11.6321	0.9999	Train
0013754.jpg	0	-14.4296	0.0001	Train
0062925.jpg	1	17.5789	0.9999	Train
0000170.jpg	1	9.20986	0.9999	Train
0069873.jpg	1	5.67716	0.99773	Train
0067485.jpg	1	6.42847	0.9999	Train
0012594.jpg	1	10.4841	0.9999	Train
0029843.jpg	1	9.87943	0.9999	Train
0054626.jpg	1	12.1343	0.9999	Train
2867416.jpg	1	5.71296	0.9999	Train
0023886.jpg	0	-6.32469	0.00144949	Train
0030183.jpg	1	15.6305	0.9999	Train
0060558.jpg	1	14.8301	0.9999	Train
0033166.jpg	1	10.384	0.9999	Train
0055742.jpg	1	10.6619	0.9999	Train
0059382.jpg	1	8.83233	0.9999	Train
0035326.jpg	1	9.75709	0.9999	Train
0063394.jpg	1	7.08024	0.9999	Train
0063727.jpg	1	14.7603	0.9999	Train
0021818.jpg	1	12.8229	0.9999	Train
0013752.jpg	0	-13.2839	0.0001	Train
0023083.jpg	0	-4.43414	0.00871515	Train
0061709.jpg	1	14.8957	0.9999	Train
0067804.jpg	1	15.4131	0.9999	Train
0027021.jpg	1	8.17681	0.9999	Train
0011782.jpg	1	14.1402	0.9999	Train
0014718.jpg	0	-4.13673	0.0104239	Train
0071797.jpg	1	15.0776	0.9999	Train
9309212.jpg	0	-4.77651	0.0012282	Train
0031543.jpg	1	9.43672	0.9999	Train
0483611.jpg	0	-6.65658	0.0001	Train
0024571.jpg	1	7.26006	0.9999	Train
0022759.jpg	0	-6.7763	0.0001	Train
0021009.jpg	1	11.4943	0.9999	Train
0057192.jpg	1	9.88801	0.9999	Train
0067889.jpg	1	9.98435	0.9999	Train
0071138.jpg	1	9.42976	0.9999	Train
0024999.jpg	1	9.23066	0.9999	Train
0014327.jpg	1	6.72706	0.9999	Train
7656000.jpg	0	-9.06648	0.0001	Train
0064589.jpg	1	13.0341	0.9999	Train
0056483.jpg	1	8.55697	0.9999	Train
0030031.jpg	1	7.50691	0.9999	Train
1620401.jpg	1	6.04909	0.9999	Train
0015532.jpg	0	-6.87723	0.0001	Train
0032958.jpg	1	11.0274	0.9999	Train
0012081.jpg	1	12.3286	0.9999	Train
0059314.jpg	1	12.7756	0.9999	Train
0070285.jpg	1	11.5717	0.9999	Train
0021928.jpg	0	-2.72587	0.0516279	Train
0046908.jpg	1	10.1138	0.9999	Train
0061345.jpg	1	6.26415	0.9999	Train
0064986.jpg	1	17.5884	0.9999	Train
0060653.jpg	1	7.23732	0.9999	Train
8172822.jpg	1	8.14053	0.999888	Train
0022998.jpg	0	-7.09154	0.0001	Train
0072924.jpg	1	17.0833	0.9999	Train
0064761.jpg	1	16.1036	0.9999	Train
0025268.jpg	1	13.5988	0.9999	Train
0070017.jpg	1	11.639	0.9999	Train
0054536.jpg	1	6.2176	0.9999	Train
0014880.jpg	1	5.18988	0.998994	Train
0034052.jpg	1	10.5942	0.9999	Train
5487025.jpg	0	-8.5044	0.0001	Train
4699695.jpg	1	7.50691	0.9999	Train
0068905.jpg	1	13.2891	0.9999	Train
0028481.jpg	1	9.17969	0.9999	Train
0035721.jpg	1	11.7495	0.9999	Train
0067183.jpg	1	4.71725	0.993608	Train
0072844.jpg	1	7.93129	0.9999	Train
2505335.jpg	1	15.3018	0.9999	Train
0035826.jpg	1	10.4903	0.9999	Train
1338061.jpg	1	7.38404	0.9999	Train
0022250.jpg	0	-4.53711	0.00921474	Train
0022307.jpg	1	11.2749	0.9999	Train
0225097.jpg	0	-1.73962	0.139588	Train
0068252.jpg	1	11.4148	0.9999	Train
0011439.jpg	1	8.70195	0.9999	Train
0072586.jpg	1	6.40689	0.9999	Train
0058425.jpg	1	14.2786	0.9999	Train
0036026.jpg	1	11.3684	0.9999	Train
7993345.jpg	1	3.00163	0.95311	Train
0055498.jpg	1	13.3962	0.9999	Train
0053582.jpg	1	14.8861	0.9999	Train
0070403.jpg	1	9.84964	0.9999	Train
2525084.jpg	1	10.4082	0.9999	Train
0064829.jpg	1	11.8087	0.9999	Train
9021203.jpg	0	-7.85481	0.0001	Train
0718694.jpg	0	-11.8663	0.0001	Train
0286360.jpg	1	17.3155	0.9999	Train
0063617.jpg	1	1.89018	0.876707	Train
1210011.jpg	1	6.54921	0.9999	Train
0023303.jpg	1	18.7916	0.9999	Train
0013392.jpg	0	2.92217	0.940138	Train
0058303.jpg	1	11.3401	0.9999	Train
1393771.jpg	1	11.4574	0.9999	Train
0022196.jpg	1	9.63893	0.9999	Train
0012868.jpg	0	-6.01801	0.0001	Train
2565206.jpg	1	5.05454	0.996774	Train
0053891.jpg	1	8.82792	0.9999	Train
0065374.jpg	1	12.5173	0.9999	Train
0013540.jpg	0	-9.8048	0.0001	Train
0023638.jpg	1	-1.53696	0.177964	Train
0029272.jpg	1	13.288	0.9999	Train
0012595.jpg	1	13.8327	0.9999	Train
7730937.jpg	1	10.6079	0.9999	Train
0067210.jpg	1	12.8142	0.9999	Train
0063872.jpg	1	9.18188	0.9999	Train
0060143.jpg	1	14.4632	0.9999	Train
0023635.jpg	1	10.1131	0.9999	Train
0063961.jpg	1	10.7861	0.9999	Train
7597095.jpg	0	-17.1427	0.0001	Train
0032564.jpg	1	8.55188	0.9999	Train
0072424.jpg	1	16.0948	0.9999	Train
0010784.jpg	1	9.99232	0.9999	Train
0063225.jpg	1	9.84383	0.9999	Train
0029241.jpg	1	13.2105	0.9999	Train
0022246.jpg	1	8.36018	0.9999	Train
0067276.jpg	1	8.2098	0.9999	Train
0035670.jpg	1	10.3673	0.9999	Train
0021854.jpg	0	-2.96413	0.0442299	Train
0015546.jpg	1	5.78219	0.9999	Train
0014415.jpg	0	-10.3745	0.0001	Train
0024647.jpg	1	8.19059	0.9999	Train
0012068.jpg	1	6.44314	0.9999	Train
0022711.jpg	0	-10.5231	0.0001	Train
0021819.jpg	1	15.8923	0.9999	Train
0068581.jpg	1	12.0273	0.9999	Train
0060893.jpg	1	4.67538	0.99325	Train
0072454.jpg	1	14.0757	0.9999	Train
0011194.jpg	1	14.0879	0.9999	Train
0033831.jpg	1	13.5861	0.9999	Train
0062816.jpg	1	10.6893	0.9999	Train
0022001.jpg	0	-9.41388	0.0001	Train
0023477.jpg	0	-8.4143	0.0001	Train
0066481.jpg	1	7.18486	0.9999	Train
0013705.jpg	0	-3.80433	0.0184679	Train
0063811.jpg	1	15.7502	0.9999	Train
0034202.jpg	1	10.2274	0.9999	Train
0022075.jpg	1	15.4728	0.9999	Train
0011474.jpg	1	10.9014	0.9999	Train
0063443.jpg	1	10.1483	0.9999	Train
0062318.jpg	1	12.5155	0.9999	Train
0021151.jpg	0	0.755584	0.67388	Train
0024012.jpg	0	-1.90187	0.121096	Train
1241693.jpg	0	-13.9466	0.0001	Train
4842587.jpg	1	7.41315	0.999484	Train
0067510.jpg	1	10.8462	0.9999	Train
3740014.jpg	1	7.15491	0.9999	Train
0013875.jpg	0	-6.90833	0.0001	Train
7948290.jpg	1	10.4376	0.9999	Train
0014053.jpg	0	-6.32471	0.0001	Train
0028969.jpg	1	13.3666	0.9999	Train
0072001.jpg	1	12.263	0.9999	Train
0059129.jpg	1	8.22328	0.9999	Train
0035682.jpg	1	9.85461	0.9999	Train
0030129.jpg	1	6.18984	0.9999	Train
0069324.jpg	1	14.7195	0.9999	Train
0065427.jpg	1	7.90751	0.9999	Train
0064107.jpg	1	12.6853	0.9999	Train
0015065.jpg	1	9.51078	0.9999	Train
0013860.jpg	0	-3.43192	0.0241239	Train
0021576.jpg	0	-0.75128	0.318781	Train
0010194.jpg	1	12.5461	0.9999	Train
0013949.jpg	0	-3.03488	0.0440517	Train
0032936.jpg	1	15.0655	0.9999	Train
0065627.jpg	1	8.85546	0.9999	Train
0020978.jpg	1	7.88615	0.9999	Train
0028288.jpg	1	5.34423	0.998078	Train
0059532.jpg	1	10.4384	0.9999	Train
0034713.jpg	1	10.9562	0.9999	Train
0013678.jpg	1	7.52339	0.9999	Train
0053541.jpg	1	4.97248	0.995516	Train
0068145.jpg	1	7.19282	0.9999	Train
0013972.jpg	1	4.82255	0.997192	Train
0059170.jpg	1	9.98089	0.9999	Train
0053791.jpg	1	14.6033	0.9999	Train
0022420.jpg	0	4.13918	0.976536	Train
0027407.jpg	1	13.7877	0.9999	Train
0066122.jpg	1	14.6651	0.9999	Train
0022625.jpg	0	2.08576	0.88626	Train
0015314.jpg	1	10.7589	0.9999	Train
0012099.jpg	1	9.56449	0.9999	Train
0010757.jpg	1	10.1636	0.9999	Train
0000142.jpg	1	8.39438	0.9999	Train
0033232.jpg	1	9.14237	0.9999	Train
0889265.jpg	0	-14.1054	0.0001	Train
0023575.jpg	1	13.6666	0.9999	Train
0011694.jpg	1	6.56467	0.9999	Train
0055828.jpg	1	12.3601	0.9999	Train
0032081.jpg	1	14.4928	0.9999	Train
0061371.jpg	1	13.8146	0.9999	Train
4561067.jpg	1	5.99068	0.9999	Train
0011288.jpg	1	8.96599	0.9999	Train
0072063.jpg	1	7.73878	0.9999	Train
0060308.jpg	1	10.1908	0.9999	Train
3331737.jpg	1	9.02003	0.9999	Train
0059029.jpg	1	12.2219	0.9999	Train
0055440.jpg	1	8.94912	0.9999	Train
0072230.jpg	1	8.7139	0.9999	Train
0032976.jpg	1	7.62357	0.9999	Train
0035877.jpg	1	7.3992	0.9999	Train
0065448.jpg	1	10.4683	0.9999	Train
0001143.jpg	1	7.40636	0.9999	Train
0058118.jpg	1	8.70688	0.9999	Train
0070351.jpg	1	8.67313	0.9999	Train
0060621.jpg	1	14.3912	0.9999	Train
8497457.jpg	1	10.1521	0.9999	Train
0068617.jpg	1	10.7642	0.9999	Train
0056938.jpg	1	14.2917	0.9999	Train
0013073.jpg	1	8.09895	0.999822	Train
0053985.jpg	1	15.264	0.9999	Train
0033533.jpg	1	12.6099	0.9999	Train
2412113.jpg	1	13.84	0.9999	Train
0034628.jpg	1	16.7001	0.9999	Train
0064427.jpg	1	14.9689	0.9999	Train
0056660.jpg	1	8.97464	0.9999	Train
0023372.jpg	1	9.10633	0.9999	Train
0013777.jpg	1	3.63028	0.978705	Train
9615486.jpg	0	-1.21686	0.218866	Train
0058724.jpg	1	7.23331	0.9999	Train
0053790.jpg	1	9.54934	0.9999	Train
0058792.jpg	1	10.7053	0.9999	Train
7085235.jpg	1	11.8567	0.9999	Train
0021977.jpg	1	12.0999	0.9999	Train
0058763.jpg	1	9.67643	0.9999	Train
3842916.jpg	1	6.16832	0.9999	Train
0059481.jpg	1	8.72558	0.9999	Train
0062633.jpg	1	6.74331	0.9999	Train
0071988.jpg	1	3.18608	0.970145	Train
0014402.jpg	0	-4.63184	0.000591681	Train
0022710.jpg	0	-13.4268	0.0001	Train
0066992.jpg	1	17.0022	0.9999	Train
0013446.jpg	0	-13.5561	0.0001	Train
0063732.jpg	1	13.3037	0.9999	Train
0022051.jpg	0	-9.03985	0.0001	Train
0645454.jpg	1	7.04758	0.9999	Train
0011007.jpg	1	12.6662	0.9999	Train
7626256.jpg	1	11.7778	0.9999	Train
0014144.jpg	1	6.15548	0.999186	Train
0070227.jpg	1	12.2106	0.9999	Train
0055054.jpg	1	13.2034	0.9999	Train
0022528.jpg	0	-11.6505	0.0001	Train
0028418.jpg	1	9.81248	0.9999	Train
0028900.jpg	1	7.705	0.9999	Train
0062765.jpg	1	14.9346	0.9999	Train
0011491.jpg	1	8.7648	0.9999	Train
0058877.jpg	1	8.61009	0.9999	Train
0025524.jpg	1	17.218	0.9999	Train
3719985.jpg	1	4.54774	0.992611	Train
3399306.jpg	1	15.2076	0.9999	Train
0035313.jpg	1	12.8504	0.9999	Train
0054364.jpg	1	12.1229	0.9999	Train
0031406.jpg	1	12.7007	0.9999	Train
0014506.jpg	1	0.042675	0.511865	Train
0014674.jpg	1	6.43514	0.9999	Train
0015200.jpg	1	9.60584	0.9999	Train
7346739.jpg	1	5.9345	0.9999	Train
0068407.jpg	1	9.7225	0.9999	Train
0065469.jpg	1	2.66751	0.943353	Train
0034584.jpg	1	9.32937	0.9999	Train
0060731.jpg	1	11.0599	0.9999	Train
0010750.jpg	1	12.7917	0.9999	Train
0000429.jpg	1	3.99851	0.982083	Train
0744013.jpg	1	9.91118	0.9999	Train
0025317.jpg	1	4.81248	0.99744	Train
0010690.jpg	1	12.1328	0.9999	Train
0072287.jpg	1	7.85889	0.9999	Train
0030747.jpg	1	6.30062	0.998939	Train
5928120.jpg	0	-8.32772	0.0001	Train
8592733.jpg	1	10.8714	0.9999	Train
0009984.jpg	1	16.268	0.9999	Train
0011140.jpg	1	5.77153	0.9999	Train
0000400.jpg	1	8.92482	0.9999	Train
0025313.jpg	1	8.66712	0.9999	Train
1009042.jpg	1	7.53979	0.9999	Train
6516710.jpg	1	5.92384	0.9999	Train
0069365.jpg	1	12.4881	0.9999	Train
0046416.jpg	1	11.1598	0.9999	Train
0011480.jpg	1	7.09033	0.9999	Train
0058658.jpg	1	12.9051	0.9999	Train
0062471.jpg	1	6.79527	0.9999	Train
0061163.jpg	1	7.57434	0.9999	Train
0000462.jpg	1	7.74317	0.9999	Train
0616448.jpg	1	9.32581	0.9999	Train
9124447.jpg	1	9.73549	0.9999	Train
0059218.jpg	1	14.7533	0.9999	Train
0011648.jpg	0	-5.11345	0.00530947	Train
0032718.jpg	1	8.77755	0.9999	Train
0001124.jpg	1	14.0125	0.9999	Train
2468476.jpg	1	10.7015	0.9999	Train
0353247.jpg	1	5.41038	0.999045	Train
0068118.jpg	1	14.0995	0.9999	Train
3332799.jpg	0	-5.7582	0.0001	Train
9579703.jpg	1	10.7589	0.9999	Train
0068962.jpg	1	3.57088	0.980203	Train
0072824.jpg	1	11.0654	0.9999	Train
0010209.jpg	1	10.3736	0.9999	Train
0059089.jpg	1	5.30586	0.997247	Train
0021972.jpg	1	14.1589	0.9999	Train
0021900.jpg	1	7.64853	0.9999	Train
0016161.jpg	1	8.09266	0.9999	Train
0022615.jpg	1	8.97449	0.999895	Train
0014284.jpg	1	6.11865	0.9999	Train
0000482.jpg	1	11.4701	0.9999	Train
9210086.jpg	1	5.80474	0.9999	Train
8027899.jpg	1	12.6484	0.9999	Train
0013541.jpg	0	0.382217	0.589823	Train
0015067.jpg	1	10.4581	0.9999	Train
0014183.jpg	1	7.77807	0.9999	Train
0055046.jpg	1	14.921	0.9999	Train
0064660.jpg	1	9.86987	0.9999	Train
0071176.jpg	1	7.85117	0.9999	Train
9955163.jpg	1	12.2401	0.9999	Train
0071012.jpg	1	13.045	0.9999	Train
0014919.jpg	1	4.00366	0.991841	Train
0014291.jpg	1	5.56093	0.9999	Train
0064784.jpg	1	9.23913	0.9999	Train
0012063.jpg	1	7.61676	0.9999	Train
0066058.jpg	1	13.9246	0.9999	Train
0057261.jpg	1	14.0301	0.9999	Train
0072733.jpg	1	11.2649	0.9999	Train
0054198.jpg	1	11.2262	0.9999	Train
0010240.jpg	1	4.96284	0.997733	Train
0015575.jpg	1	6.63354	0.9999	Train
4120174.jpg	1	0.0445416	0.514029	Train
0057395.jpg	1	8.83676	0.9999	Train
7936755.jpg	1	10.3343	0.9999	Train
0026009.jpg	1	8.41725	0.9999	Train
0065858.jpg	1	10.8352	0.9999	Train
0036115.jpg	1	7.43269	0.9999	Train
0068614.jpg	1	7.40606	0.9999	Train
0026963.jpg	1	7.77769	0.9999	Train
0036081.jpg	1	6.83179	0.9999	Train
0000312.jpg	1	8.78884	0.9999	Train
0012125.jpg	0	-11.4262	0.0001	Train
0066756.jpg	1	6.84434	0.999889	Train
0065671.jpg	1	5.89206	0.998187	Train
0060741.jpg	1	12.255	0.9999	Train
4163869.jpg	1	6.86604	0.9999	Train
0022302.jpg	0	-6.24714	0.0001	Train
0046394.jpg	1	7.14675	0.9999	Train
0035629.jpg	1	10.4997	0.9999	Train
5829938.jpg	1	11.562	0.9999	Train
0021443.jpg	1	11.8194	0.9999	Train
0023162.jpg	1	11.3493	0.9999	Train
0031666.jpg	1	6.69783	0.9999	Train
0033986.jpg	1	8.61825	0.9999	Train
0031499.jpg	1	9.74713	0.9999	Train
0063881.jpg	1	14.3455	0.9999	Train
0063130.jpg	1	7.99914	0.9999	Train
0056922.jpg	1	14.0745	0.9999	Train
0011273.jpg	1	8.66455	0.9999	Train
0068586.jpg	1	9.70035	0.9999	Train
0013241.jpg	0	-2.50064	0.0661251	Train
9859873.jpg	1	3.93268	0.981229	Train
3094758.jpg	1	8.26689	0.9999	Train
0062029.jpg	1	16.6107	0.9999	Train
0026738.jpg	1	9.73597	0.9999	Train
0022330.jpg	1	6.92896	0.9999	Train
0055527.jpg	1	14.7688	0.9999	Train
0017465.jpg	1	4.29187	0.993683	Train
0211882.jpg	0	-10.1557	0.0001	Train
0011495.jpg	1	7.93837	0.9999	Train
0055624.jpg	1	17.159	0.9999	Train
0023620.jpg	1	8.67601	0.9999	Train
0034633.jpg	1	12.6279	0.9999	Train
0022322.jpg	1	13.3358	0.9999	Train
1694817.jpg	1	5.32606	0.996324	Train
0057141.jpg	1	9.28798	0.9999	Train
0023322.jpg	1	10.6635	0.9999	Train
0013303.jpg	0	-7.54307	0.0001	Train
0011898.jpg	1	10.3051	0.9999	Train
0022671.jpg	0	1.60613	0.828402	Train
0015166.jpg	1	9.2246	0.9999	Train
0023287.jpg	1	15.9553	0.9999	Train
0027277.jpg	1	8.20506	0.9999	Train
0071208.jpg	1	8.29694	0.9999	Train
0058453.jpg	1	5.24223	0.997814	Train
0015278.jpg	0	-14.5921	0.0001	Train
0013221.jpg	0	0.850951	0.695503	Train
3844971.jpg	0	-9.13703	0.0001	Train
0021302.jpg	0	-1.17791	0.234985	Train
0032833.jpg	1	12.4167	0.9999	Train
0010171.jpg	1	9.92224	0.9999	Train
0034316.jpg	1	5.27527	0.9999	Train
0014492.jpg	0	-3.85392	0.0167828	Train
0035816.jpg	1	15.8892	0.9999	Train
0065215.jpg	1	14.4297	0.9999	Train
0026916.jpg	1	11.7192	0.9999	Train
0000278.jpg	1	12.3471	0.9999	Train
0053699.jpg	1	9.53203	0.9999	Train
0012082.jpg	1	7.30842	0.9999	Train
0058050.jpg	1	13.1037	0.9999	Train
0014108.jpg	1	7.72428	0.9999	Train
0011482.jpg	1	8.98092	0.9999	Train
5369000.jpg	1	5.51341	0.99701	Train
0022494.jpg	0	-8.24474	0.0001	Train
0010466.jpg	1	5.37687	0.9999	Train
2724529.jpg	1	12.91	0.9999	Train
8927080.jpg	0	-3.79697	0.0120099	Train
0059065.jpg	1	12.9465	0.9999	Train
0022948.jpg	0	-2.18658	0.0955433	Train
0015120.jpg	1	9.9816	0.9999	Train
0014148.jpg	1	8.53638	0.9999	Train
0068713.jpg	1	15.3216	0.9999	Train
0060749.jpg	1	6.94105	0.9999	Train
0035920.jpg	1	20.275	0.9999	Train
0013102.jpg	0	-2.58097	0.0701678	Train
0046315.jpg	1	11.0384	0.9999	Train
0014213.jpg	0	-2.4885	0.0709062	Train
0013756.jpg	0	-1.14429	0.234194	Train
0036075.jpg	1	6.27509	0.9999	Train
3504002.jpg	0	-6.70842	0.0001	Train
0054906.jpg	1	7.74981	0.9999	Train
0010810.jpg	1	9.02199	0.9999	Train
0060431.jpg	1	12.7103	0.9999	Train
0011488.jpg	1	6.82696	0.9999	Train
0034381.jpg	1	10.4257	0.9999	Train
0031118.jpg	1	6.72799	0.9999	Train
0017414.jpg	1	6.98961	0.9999	Train
0033962.jpg	1	9.96747	0.9999	Train
0071196.jpg	1	5.90632	0.9999	Train
0034394.jpg	1	8.91478	0.9999	Train
0015230.jpg	1	11.6057	0.9999	Train
0021139.jpg	0	-6.51347	0.0001	Train
1698942.jpg	1	10.3284	0.9999	Train
0062756.jpg	1	15.1389	0.9999	Train
0034895.jpg	1	11.935	0.9999	Train
0035663.jpg	1	12.8247	0.9999	Train
0011403.jpg	0	-2.6452	0.0565173	Train
0023290.jpg	1	10.7908	0.9999	Train
9626660.jpg	0	-12.937	0.0001	Train
4407852.jpg	1	7.36855	0.9999	Train
0022049.jpg	0	-3.65455	0.020874	Train
0036264.jpg	1	8.48702	0.9999	Train
4960784.jpg	1	9.36354	0.9999	Train
0057234.jpg	1	11.8991	0.9999	Train
0022453.jpg	0	-11.7215	0.0001	Train
0032872.jpg	1	12.8316	0.9999	Train
0010120.jpg	1	10.3631	0.9999	Train
0023302.jpg	1	5.84082	0.9999	Train
0013455.jpg	1	8.39757	0.9999	Train
0000550.jpg	1	13.0042	0.9999	Train
0068403.jpg	1	12.8101	0.9999	Train
0068420.jpg	1	7.21095	0.9999	Train
0033619.jpg	1	11.6373	0.9999	Train
0061735.jpg	1	14.1774	0.9999	Train
8381531.jpg	1	6.53281	0.9999	Train
0060132.jpg	1	8.90132	0.9999	Train
0012912.jpg	0	-4.76316	0.00116398	Train
0059140.jpg	1	12.5554	0.9999	Train
0033545.jpg	1	9.23592	0.9999	Train
0033931.jpg	1	7.36745	0.9999	Train
0070998.jpg	1	8.96242	0.9999	Train
0055161.jpg	1	7.0863	0.9999	Train
0033198.jpg	1	4.37758	0.989136	Train
0068299.jpg	1	10.5139	0.9999	Train
0021474.jpg	1	10.8428	0.9999	Train
7236365.jpg	1	11.7341	0.9999	Train
0058414.jpg	1	6.84396	0.9999	Train
0036111.jpg	1	12.7889	0.9999	Train
0066399.jpg	1	14.911	0.9999	Train
0057313.jpg	1	7.8744	0.9999	Train
0021256.jpg	0	-5.34785	0.0001	Train
0057889.jpg	1	13.2986	0.9999	Train
7043369.jpg	0	-7.76627	0.0001	Train
0023005.jpg	0	-1.67555	0.152892	Train
0015317.jpg	1	8.46811	0.9999	Train
0021980.jpg	1	10.6831	0.9999	Train
0055832.jpg	1	12.7644	0.9999	Train
0061918.jpg	1	12.2244	0.9999	Train
7421277.jpg	0	-3.16237	0.0344874	Train
0054334.jpg	1	10.8692	0.9999	Train
0011618.jpg	1	10.009	0.9999	Train
0024792.jpg	1	8.27209	0.9999	Train
3830607.jpg	0	-14.1532	0.0001	Train
7894542.jpg	0	-5.58014	0.0001	Train
0071536.jpg	1	10.9988	0.9999	Train
0065675.jpg	1	14.1673	0.9999	Train
0070931.jpg	1	2.60053	0.931436	Train
0072429.jpg	1	10.3253	0.9999	Train
0063690.jpg	1	14.2185	0.9999	Train
0012990.jpg	1	8.87362	0.9999	Train
0035756.jpg	1	14.0172	0.9999	Train
0015325.jpg	0	-3.71053	0.0195285	Train
5620802.jpg	1	6.59967	0.9999	Train
0034036.jpg	1	10.0672	0.9999	Train
0630195.jpg	0	-2.37684	0.0777983	Train
0010067.jpg	1	12.2196	0.9999	Train
0021292.jpg	0	-6.76544	0.000883544	Train
0000281.jpg	1	7.553	0.9999	Train
0032535.jpg	1	2.49427	0.929505	Train
0072373.jpg	1	15.6956	0.9999	Train
0013152.jpg	0	-2.00597	0.109477	Train
0009955.jpg	1	8.1529	0.9999	Train
0058753.jpg	1	9.71111	0.9999	Train
7371801.jpg	1	6.96485	0.9999	Train
0060340.jpg	1	4.32062	0.99596	Train
0022713.jpg	0	-9.54759	0.0001	Train
0057591.jpg	1	13.8366	0.9999	Train
0066106.jpg	1	16.8575	0.9999	Train
0067167.jpg	1	10.5649	0.9999	Train
0054080.jpg	1	15.8235	0.9999	Train
5391758.jpg	1	10.159	0.9999	Train
5820693.jpg	1	3.40931	0.973172	Train
0022565.jpg	0	-10.1651	0.0001	Train
0013509.jpg	0	-7.93346	0.0001	Train
5232077.jpg	0	-8.42617	0.0001	Train
0055405.jpg	1	14.6455	0.9999	Train
0023584.jpg	1	21.5213	0.9999	Train
8073555.jpg	1	8.68708	0.9999	Train
8821742.jpg	1	5.16086	0.9999	Train
0035089.jpg	1	7.12473	0.9999	Train
0027067.jpg	1	5.53242	0.9999	Train
0069385.jpg	1	10.316	0.9999	Train
0056202.jpg	1	12.6902	0.9999	Train
9721167.jpg	0	-5.87885	0.00104809	Train
0013662.jpg	0	-1.25846	0.212181	Train
0058315.jpg	1	8.38664	0.9999	Train
0021141.jpg	0	-7.74495	0.0001	Train
0000151.jpg	1	11.5391	0.9999	Train
0013606.jpg	1	5.97079	0.998503	Train
0022685.jpg	1	13.7395	0.9999	Train
0000300.jpg	1	12.4204	0.9999	Train
0069292.jpg	1	12.4335	0.9999	Train
0061509.jpg	1	4.94314	0.993875	Train
0001110.jpg	1	9.30065	0.9999	Train
0024149.jpg	0	-5.65763	0.0001	Train
0062296.jpg	1	6.73164	0.9999	Train
0029698.jpg	1	12.3493	0.9999	Train
0013623.jpg	0	-3.88752	0.0113104	Train
0066109.jpg	1	16.1247	0.9999	Train
0011534.jpg	1	6.71289	0.999305	Train
8374889.jpg	0	0.500824	0.620027	Train
0058559.jpg	1	13.8429	0.9999	Train
0064349.jpg	1	14.3685	0.9999	Train
0034386.jpg	1	6.90519	0.9999	Train
4936662.jpg	1	7.14564	0.9999	Train
0027126.jpg	1	6.03159	0.998971	Train
0000169.jpg	1	12.6006	0.9999	Train
0068276.jpg	1	7.92237	0.9999	Train
0061002.jpg	1	8.99052	0.9999	Train
0023073.jpg	0	-3.46065	0.0205077	Train
0061165.jpg	1	10.2411	0.9999	Train
0023561.jpg	1	11.6369	0.9999	Train
0024176.jpg	0	-1.59988	0.162051	Train
0011139.jpg	1	13.4392	0.9999	Train
0022078.jpg	1	6.05903	0.9999	Train
0056793.jpg	1	13.748	0.9999	Train
0070581.jpg	1	13.0581	0.9999	Train
0055803.jpg	1	8.00762	0.9999	Train
0062636.jpg	1	9.00933	0.9999	Train
0027797.jpg	1	7.87415	0.9999	Train
0060693.jpg	1	11.2642	0.9999	Train
0067655.jpg	1	6.77074	0.9999	Train
0072827.jpg	1	9.43812	0.9999	Train
2979268.jpg	1	6.62421	0.9999	Train
6297688.jpg	0	-12.7748	0.0001	Train
7800750.jpg	1	16.5085	0.9999	Train
0069112.jpg	1	12.9467	0.9999	Train
0058173.jpg	1	7.69703	0.9999	Train
0029995.jpg	1	13.3654	0.9999	Train
0065253.jpg	1	7.53896	0.9999	Train
0013995.jpg	1	7.20085	0.9999	Train
0057759.jpg	1	10.1887	0.9999	Train
0034644.jpg	1	9.36248	0.9999	Train
0062712.jpg	1	9.91184	0.9999	Train
0022966.jpg	0	-17.5188	0.0001	Train
0058177.jpg	1	6.59316	0.999787	Train
0022180.jpg	1	8.92566	0.9999	Train
0010401.jpg	1	12.3086	0.9999	Train
0014970.jpg	1	12.5358	0.9999	Train
0013158.jpg	0	-3.25797	0.0327986	Train
0024184.jpg	0	-4.08575	0.00704745	Train
8702237.jpg	1	10.3611	0.9999	Train
9900191.jpg	1	7.48321	0.9999	Train
0013724.jpg	0	-19.1643	0.0001	Train
0054248.jpg	1	15.4699	0.9999	Train
0023507.jpg	1	6.61572	0.9999	Train
9509757.jpg	1	6.69677	0.9999	Train
0060307.jpg	1	12.1071	0.9999	Train
0053763.jpg	1	11.2484	0.9999	Train
0013254.jpg	0	-7.7062	0.0001	Train
0028847.jpg	1	14.9137	0.9999	Train
0022092.jpg	0	-5.48479	0.0001	Train
0059318.jpg	1	6.33314	0.9999	Train
4716453.jpg	0	-5.1369	0.000355504	Train
2895555.jpg	1	6.42736	0.9999	Train
0032709.jpg	1	10.2636	0.9999	Train
0054988.jpg	1	9.47108	0.9999	Train
0011733.jpg	0	-16.023	0.0001	Train
0063070.jpg	1	10.6399	0.9999	Train
0071586.jpg	1	10.9615	0.9999	Train
0011858.jpg	1	11.1508	0.9999	Train
0035459.jpg	1	5.17389	0.998478	Train
0056167.jpg	1	9.91145	0.9999	Train
0027669.jpg	1	20.7048	0.9999	Train
0055776.jpg	1	14.9901	0.9999	Train
0639769.jpg	1	7.71624	0.9999	Train
0046641.jpg	1	13.2964	0.9999	Train
0046706.jpg	1	2.76297	0.9424	Train
0035306.jpg	1	15.6672	0.9999	Train
0022277.jpg	0	-0.930645	0.278623	Train
2007396.jpg	0	-7.25646	0.0001	Train
0033953.jpg	1	13.2721	0.9999	Train
0011614.jpg	1	11.0546	0.9999	Train
0014268.jpg	1	2.87679	0.953764	Train
0024630.jpg	1	10.9684	0.9999	Train
0029652.jpg	1	7.50248	0.9999	Train
0023370.jpg	1	9.09551	0.9999	Train
0033612.jpg	1	12.1072	0.9999	Train
0070990.jpg	1	14.4038	0.9999	Train
0022327.jpg	1	9.45272	0.9999	Train
0060446.jpg	1	14.7947	0.9999	Train
0057554.jpg	1	13.4398	0.9999	Train
0057338.jpg	1	10.317	0.9999	Train
0013028.jpg	0	-4.505	0.00579827	Train
0019423.jpg	1	13.9726	0.9999	Train
0032544.jpg	1	11.8516	0.9999	Train
0022927.jpg	0	4.54137	0.982311	Train
7931985.jpg	1	6.00133	0.997947	Train
0066217.jpg	1	7.81246	0.9999	Train
0000398.jpg	1	6.04968	0.997677	Train
2153686.jpg	1	5.21165	0.995604	Train
0066637.jpg	1	8.97343	0.9999	Train
0064965.jpg	1	11.4707	0.9999	Train
4799999.jpg	0	-10.4474	0.0001	Train
0028218.jpg	1	15.1808	0.9999	Train
0063397.jpg	1	14.3226	0.9999	Train
0060487.jpg	1	9.79832	0.9999	Train
9268487.jpg	1	7.89969	0.9999	Train
0986600.jpg	1	3.85886	0.988567	Train
0014444.jpg	0	-7.58596	0.0001	Train
8609756.jpg	1	10.6813	0.9999	Train
0011692.jpg	1	6.70904	0.9999	Train
3275416.jpg	0	-11.6742	0.0001	Train
0062767.jpg	1	5.46379	0.9999	Train
0022360.jpg	0	-2.46904	0.0739935	Train
0059671.jpg	1	15.4476	0.9999	Train
0022886.jpg	0	-9.95362	0.0001	Train
0034239.jpg	1	7.70966	0.9999	Train
0000176.jpg	1	10.8824	0.9999	Train
0026369.jpg	1	8.19868	0.9999	Train
0063450.jpg	1	7.13118	0.99982	Train
0055311.jpg	1	8.70503	0.9999	Train
0016123.jpg	1	7.49078	0.9999	Train
0069624.jpg	1	12.7951	0.9999	Train
5783705.jpg	0	-8.63534	0.0001	Train
0013508.jpg	0	-2.80043	0.0506039	Train
0013180.jpg	0	-4.86419	0.00710651	Train
0022234.jpg	0	-8.46943	0.0001	Train
0034457.jpg	1	10.6958	0.9999	Train
0054043.jpg	1	15.5088	0.9999	Train
0012707.jpg	0	-2.48815	0.0761726	Train
0069059.jpg	1	12.6472	0.9999	Train
0015228.jpg	1	8.57333	0.9999	Train
0022328.jpg	1	5.96668	0.9999	Train
0011138.jpg	1	10.0346	0.9999	Train
0013429.jpg	1	6.65447	0.9999	Train
0021627.jpg	1	6.96991	0.9999	Train
1968421.jpg	1	8.53694	0.9999	Train
0057019.jpg	1	13.2404	0.9999	Train
0022841.jpg	0	-0.104377	0.466	Train
0061741.jpg	1	10.1491	0.9999	Train
0012418.jpg	1	5.07494	0.996473	Train
0010156.jpg	1	7.42912	0.9999	Train
0053644.jpg	1	6.72041	0.9999	Train
0053454.jpg	1	11.4757	0.9999	Train
0036103.jpg	1	5.94795	0.9999	Train
0025219.jpg	1	7.74528	0.9999	Train
0033643.jpg	1	7.58035	0.9999	Train
0035827.jpg	1	14.227	0.9999	Train
5045600.jpg	1	8.01087	0.9999	Train
0057611.jpg	1	7.19803	0.9999	Train
0035889.jpg	1	7.1426	0.9999	Train
0059387.jpg	1	8.83365	0.9999	Train
5644234.jpg	0	-7.35109	0.0001	Train
8002875.jpg	1	6.22824	0.9999	Train
0024033.jpg	1	15.7148	0.9999	Train
7321503.jpg	1	8.58831	0.9999	Train
1959939.jpg	1	14.0702	0.9999	Train
0033946.jpg	1	8.53485	0.9999	Train
0061553.jpg	1	8.47091	0.9999	Train
3440759.jpg	1	8.59078	0.9999	Train
0053751.jpg	1	6.30684	0.9999	Train
0016162.jpg	1	4.96197	0.99897	Train
0065313.jpg	1	8.20333	0.9999	Train
0013414.jpg	1	4.07655	0.98798	Train
2739449.jpg	1	10.4279	0.9999	Train
0088904.jpg	0	-8.72661	0.0001	Train
0022891.jpg	0	-4.58105	0.00224626	Train
0056309.jpg	1	-1.21076	0.233999	Train
0069257.jpg	1	15.0401	0.9999	Train
0057374.jpg	1	9.05716	0.9999	Train
0035510.jpg	1	12.878	0.9999	Train
0036087.jpg	1	5.5032	0.998847	Train
0014276.jpg	0	-13.8777	0.0001	Train
0032638.jpg	1	9.18985	0.9999	Train
0073119.jpg	1	7.19913	0.9999	Train
0059551.jpg	1	11.8904	0.9999	Train
0020992.jpg	0	-9.37363	0.0001	Train
9626843.jpg	1	6.78004	0.999171	Train
0019090.jpg	1	0.474314	0.617888	Train
0022378.jpg	1	12.2604	0.9999	Train
7903404.jpg	0	-8.2187	0.0001	Train
0061629.jpg	1	17.1897	0.9999	Train
0032790.jpg	1	10.5442	0.9999	Train
0011286.jpg	1	15.8196	0.9999	Train
0012571.jpg	1	4.02909	0.985405	Train
2463938.jpg	0	-12.7346	0.0001	Train
0012389.jpg	0	-2.12856	0.0970647	Train
6014600.jpg	1	2.08595	0.898188	Train
0066359.jpg	1	5.75282	0.9999	Train
0023708.jpg	1	12.8426	0.9999	Train
0013497.jpg	1	5.07773	0.999787	Train
0010631.jpg	1	16.8607	0.9999	Train
0012507.jpg	0	6.14426	0.989873	Train
0023367.jpg	1	10.2664	0.9999	Train
2668481.jpg	1	10.5809	0.9999	Train
0022955.jpg	0	-2.56882	0.0669503	Train
0022912.jpg	0	-13.039	0.0001	Train
0022460.jpg	0	-7.78132	0.0001	Train
0022439.jpg	1	7.89408	0.9999	Train
0056915.jpg	1	9.0173	0.9999	Train
8851514.jpg	1	11.6213	0.9999	Train
0053507.jpg	1	11.4546	0.9999	Train
0056152.jpg	1	10.4711	0.9999	Train
0063601.jpg	1	11.2722	0.9999	Train
0067953.jpg	1	14.5135	0.9999	Train
0070092.jpg	1	11.0756	0.9999	Train
0067102.jpg	1	12.9925	0.9999	Train
1569119.jpg	1	7.81359	0.9999	Train
0014014.jpg	0	1.89064	0.866748	Train
0000521.jpg	1	5.65544	0.998194	Train
9930788.jpg	0	-7.62035	0.0001	Train
0053945.jpg	1	13.6161	0.9999	Train
7146293.jpg	1	8.92631	0.9999	Train
0067972.jpg	1	9.44341	0.9999	Train
0055378.jpg	1	12.9814	0.9999	Train
0064066.jpg	1	14.2313	0.9999	Train
0059631.jpg	1	5.98656	0.9999	Train
0046828.jpg	1	13.9566	0.9999	Train
0056902.jpg	1	9.62604	0.9999	Train
0010876.jpg	1	13.5983	0.9999	Train
0022093.jpg	0	-12.5954	0.0001	Train
1785627.jpg	1	16.1529	0.9999	Train
0030759.jpg	1	7.41225	0.999864	Train
0046633.jpg	1	9.95817	0.9999	Train
0054859.jpg	1	14.1348	0.9999	Train
0014809.jpg	1	11.309	0.9999	Train
0063537.jpg	1	14.3197	0.9999	Train
0056413.jpg	1	12.0479	0.9999	Train
0057791.jpg	1	11.3808	0.9999	Train
9593940.jpg	1	10.5355	0.9999	Train
0058999.jpg	1	18.7324	0.9999	Train
0022924.jpg	0	-4.48202	0.00469748	Train
0021665.jpg	0	-0.994477	0.262556	Train
0025234.jpg	1	1.61833	0.836696	Train
0064623.jpg	1	10.7024	0.9999	Train
0011169.jpg	1	8.62066	0.9999	Train
0027742.jpg	1	11.0223	0.9999	Train
2637608.jpg	1	10.5192	0.9999	Train
0023512.jpg	1	15.6268	0.9999	Train
0069859.jpg	1	10.3324	0.9999	Train
0022827.jpg	0	-7.75795	0.0001	Train
5388184.jpg	1	7.27828	0.9999	Train
9998682.jpg	1	6.0898	0.9999	Train
0022890.jpg	0	-4.89966	0.00243659	Train
0023071.jpg	0	-6.41987	0.0001	Train
6427430.jpg	1	5.36847	0.9999	Train
0062235.jpg	1	10.6191	0.9999	Train
0023526.jpg	1	4.1885	0.990674	Train
0023281.jpg	1	4.34035	0.987471	Train
0056979.jpg	1	2.27256	0.90823	Train
0022574.jpg	1	7.32195	0.9999	Train
0035271.jpg	1	12.0732	0.9999	Train
0014448.jpg	0	-3.93993	0.0125319	Train
0057621.jpg	1	9.68942	0.9999	Train
0060736.jpg	1	15.7769	0.9999	Train
0072348.jpg	1	13.8649	0.9999	Train
9785077.jpg	1	10.3844	0.9999	Train
0062141.jpg	1	13.5643	0.9999	Train
0014542.jpg	1	5.17885	0.9999	Train
0056221.jpg	1	7.02426	0.9999	Train
0022798.jpg	1	8.12368	0.9999	Train
1818238.jpg	1	12.6999	0.9999	Train
0021013.jpg	0	-2.05702	0.10348	Train
0056937.jpg	1	12.9684	0.9999	Train
3963183.jpg	1	7.03862	0.9999	Train
0030246.jpg	1	13.3618	0.9999	Train
0057032.jpg	1	9.89113	0.9999	Train
2574924.jpg	1	8.00214	0.9999	Train
0014155.jpg	0	-2.37741	0.0762429	Train
0000420.jpg	1	8.84218	0.9999	Train
7838914.jpg	0	-2.89809	0.0428401	Train
0022631.jpg	0	-5.55877	0.0001	Train
0071169.jpg	1	6.80151	0.9999	Train
0032476.jpg	1	6.89782	0.9999	Train
0031931.jpg	1	9.67056	0.9999	Train
0014100.jpg	0	-6.20078	0.0001	Train
0034737.jpg	1	12.0637	0.9999	Train
0034046.jpg	1	13.1146	0.9999	Train
0058321.jpg	1	14.7469	0.9999	Train
0054151.jpg	1	13.0582	0.9999	Train
0059684.jpg	1	19.3878	0.9999	Train
0059330.jpg	1	9.17008	0.9999	Train
0057044.jpg	1	20.1493	0.9999	Train
0028860.jpg	1	11.8039	0.9999	Train
0065521.jpg	1	9.78755	0.9999	Train
0066094.jpg	1	10.5248	0.9999	Train
7205745.jpg	1	14.1455	0.9999	Train
0028415.jpg	1	11.3798	0.9999	Train
0023890.jpg	1	7.57703	0.9999	Train
0000516.jpg	1	9.9685	0.9999	Train
0010723.jpg	1	9.08793	0.9999	Train
0034236.jpg	1	12.2169	0.9999	Train
0013454.jpg	0	-8.24904	0.0001	Train
1195561.jpg	0	-9.18429	0.0001	Train
3162213.jpg	1	8.21836	0.9999	Train
0054497.jpg	1	10.803	0.9999	Train
0010299.jpg	1	12.5925	0.9999	Train
0024313.jpg	1	8.19067	0.9999	Train
0023286.jpg	1	7.40295	0.9999	Train
0062734.jpg	1	4.77358	0.993658	Train
0054082.jpg	1	8.55663	0.9999	Train
0035562.jpg	1	9.51134	0.9999	Train
0013610.jpg	1	7.32097	0.9999	Train
0070731.jpg	1	6.55485	0.9999	Train
0024195.jpg	1	7.28562	0.9999	Train
0035000.jpg	1	12.6348	0.9999	Train
0245720.jpg	1	7.20001	0.9999	Train
0898734.jpg	0	-16.2795	0.0001	Train
0023014.jpg	1	10.9346	0.9999	Train
7683106.jpg	1	9.71543	0.9999	Train
0013611.jpg	0	-9.45054	0.0001	Train
0059987.jpg	1	10.1424	0.9999	Train
0021927.jpg	1	10.5116	0.9999	Train
1701883.jpg	1	11.7247	0.9999	Train
0059943.jpg	1	13.7518	0.9999	Train
0064472.jpg	1	13.7477	0.9999	Train
0067933.jpg	1	11.2426	0.9999	Train
0014157.jpg	1	6.16034	0.9999	Train
0022474.jpg	1	12.2669	0.9999	Train
0066844.jpg	1	13.8718	0.9999	Train
1859657.jpg	0	-0.71244	0.323683	Train
0001126.jpg	1	4.81911	0.994759	Train
0011520.jpg	1	5.38239	0.997781	Train
0062809.jpg	1	6.69699	0.9999	Train
0033546.jpg	1	10.8115	0.9999	Train
0022937.jpg	0	-3.29329	0.03032	Train
0542765.jpg	1	12.9831	0.9999	Train
0012890.jpg	0	-9.36782	0.0001	Train
0026892.jpg	1	6.94761	0.9999	Train
0011863.jpg	1	8.0947	0.9999	Train
0055282.jpg	1	9.19036	0.9999	Train
0010476.jpg	1	8.09532	0.9999	Train
0070447.jpg	1	9.57274	0.9999	Train
0054691.jpg	1	10.5009	0.9999	Train
0028285.jpg	1	12.3822	0.9999	Train
0012168.jpg	0	-5.29759	0.0001	Train
3394520.jpg	1	7.45306	0.9999	Train
0034242.jpg	1	9.07281	0.9999	Train
0054506.jpg	1	9.85156	0.9999	Train
9583969.jpg	1	13.9876	0.9999	Train
0000076.jpg	1	7.67028	0.9999	Train
0012895.jpg	1	12.5736	0.9999	Train
0022963.jpg	0	-6.25553	0.0001	Train
0022468.jpg	0	-6.3026	0.000628914	Train
0032812.jpg	1	9.76212	0.9999	Train
1758803.jpg	0	-2.09653	0.101831	Train
0034655.jpg	1	8.25111	0.9999	Train
0072294.jpg	1	10.353	0.9999	Train
0022949.jpg	0	-5.57889	0.0034673	Train
0062497.jpg	1	9.58922	0.9999	Train
0058660.jpg	1	10.0371	0.9999	Train
0060526.jpg	1	7.05931	0.9999	Train
0021981.jpg	1	11.3229	0.9999	Train
0070743.jpg	1	16.1035	0.9999	Train
0013858.jpg	0	-5.81511	0.0001	Train
0060225.jpg	1	7.44628	0.9999	Train
0014732.jpg	0	-6.91984	0.0001	Train
0521708.jpg	0	-11.8927	0.0001	Train
0022570.jpg	1	8.61718	0.9999	Train
0000466.jpg	1	13.0324	0.9999	Train
0065740.jpg	1	7.68313	0.9999	Train
0030898.jpg	1	6.62158	0.9999	Train
0031529.jpg	1	12.0312	0.9999	Train
0011135.jpg	1	7.08155	0.9999	Train
0064851.jpg	1	14.5838	0.9999	Train
0072872.jpg	1	3.4914	0.974024	Train
0013952.jpg	0	-9.01713	0.0001	Train
0036079.jpg	1	7.14698	0.9999	Train
2448123.jpg	1	8.30092	0.9999	Train
0032774.jpg	1	11.2961	0.9999	Train
0021898.jpg	1	12.7883	0.9999	Train
0067743.jpg	1	15.3829	0.9999	Train
0021706.jpg	1	7.46235	0.9999	Train
0053765.jpg	1	13.2986	0.9999	Train
0036277.jpg	1	12.2467	0.9999	Train
0000168.jpg	1	9.07136	0.9999	Train
0032400.jpg	1	10.9713	0.9999	Train
0031746.jpg	1	7.7997	0.9999	Train
4459528.jpg	0	-0.0350211	0.489927	Train
0068427.jpg	1	11.5137	0.9999	Train
0054963.jpg	1	12.1898	0.9999	Train
0015248.jpg	1	11.5133	0.9999	Train
0028642.jpg	1	9.36738	0.9999	Train
0025891.jpg	1	10.1323	0.9999	Train
6255113.jpg	1	13.7214	0.9999	Train
0029473.jpg	1	11.8335	0.9999	Train
1948545.jpg	1	6.995	0.9999	Train
0065622.jpg	1	10.961	0.9999	Train
0022531.jpg	0	-1.25551	0.219754	Train
0061701.jpg	1	9.18665	0.9999	Train
0011289.jpg	1	10.0231	0.9999	Train
0021528.jpg	0	-4.68666	0.0054921	Train
0012391.jpg	1	6.61766	0.999304	Train
0059248.jpg	1	19.2045	0.9999	Train
0071865.jpg	1	10.9901	0.9999	Train
8672524.jpg	1	5.19787	0.9999	Train
0012639.jpg	1	7.07964	0.9999	Train
0069889.jpg	1	10.1396	0.9999	Train
0013851.jpg	0	-5.1689	0.0001	Train
0063493.jpg	1	11.0648	0.9999	Train
0069743.jpg	1	13.6418	0.9999	Train
0071289.jpg	1	11.7302	0.9999	Train
0025238.jpg	1	7.58413	0.9999	Train
0501108.jpg	1	7.94709	0.9999	Train
0015163.jpg	1	13.7891	0.9999	Train
0070892.jpg	1	18.5909	0.9999	Train
0067151.jpg	1	9.20076	0.9999	Train
0023511.jpg	1	8.57672	0.9999	Train
0024911.jpg	1	8.91115	0.9999	Train
0014160.jpg	1	3.31241	0.96926	Train
0054123.jpg	1	10.8441	0.9999	Train
0022915.jpg	0	-2.85773	0.0449766	Train
0065735.jpg	1	9.08674	0.9999	Train
0033125.jpg	1	14.2996	0.9999	Train
0014326.jpg	0	-9.52907	0.0001	Train
0032596.jpg	1	8.25133	0.9999	Train
6786198.jpg	1	7.87964	0.9999	Train
0068438.jpg	1	7.70578	0.9999	Train
0062242.jpg	1	8.06926	0.9999	Train
0012480.jpg	0	-4.17231	0.011877	Train
0022826.jpg	0	-5.90842	0.00262192	Train
0023318.jpg	1	5.89164	0.9999	Train
0022339.jpg	1	9.78984	0.9999	Train
0055287.jpg	1	5.84644	0.9999	Train
0054194.jpg	1	9.56849	0.9999	Train
0069167.jpg	1	5.93646	0.9999	Train
0071869.jpg	1	11.7616	0.9999	Train
0061159.jpg	1	12.7665	0.9999	Train
0046662.jpg	1	14.863	0.9999	Train
0055327.jpg	1	8.18704	0.9999	Train
0069946.jpg	1	11.4523	0.9999	Train
0014858.jpg	1	7.37522	0.9999	Train
0061359.jpg	1	16.498	0.9999	Train
0023529.jpg	1	11.867	0.9999	Train
0011758.jpg	1	9.65808	0.9999	Train
0022459.jpg	0	-3.4755	0.0254959	Train
5732201.jpg	1	14.9405	0.9999	Train
0010313.jpg	1	10.8527	0.9999	Train
0024586.jpg	1	8.62869	0.9999	Train
0053947.jpg	1	11.1479	0.9999	Train
0000555.jpg	1	15.9052	0.9999	Train
7550648.jpg	0	-7.45333	0.0001	Train
0063289.jpg	1	17.8507	0.9999	Train
0071133.jpg	1	15.8211	0.9999	Train
6892286.jpg	1	7.1029	0.9999	Train
0022416.jpg	0	0.131283	0.527786	Train
0010137.jpg	1	7.60124	0.9999	Train
0013683.jpg	0	-6.66697	0.0001	Train
0011628.jpg	1	11.1788	0.9999	Train
0021167.jpg	1	16.3957	0.9999	Train
0032622.jpg	1	8.16308	0.9999	Train
0058471.jpg	1	1.45803	0.811501	Train
0072626.jpg	1	10.839	0.9999	Train
0057083.jpg	1	14.7429	0.9999	Train
0011810.jpg	0	-9.32486	0.0001	Train
0060091.jpg	1	15.6935	0.9999	Train
0013308.jpg	0	-12.8025	0.0001	Train
0034205.jpg	1	8.63129	0.9999	Train
0033186.jpg	1	10.8367	0.9999	Train
0071950.jpg	1	9.88972	0.9999	Train
5869480.jpg	1	12.2935	0.9999	Train
0022141.jpg	0	-18.8779	0.0001	Train
0014534.jpg	0	-2.96441	0.042147	Train
0026571.jpg	1	14.1383	0.9999	Train
5941322.jpg	1	10.9836	0.9999	Train
0023808.jpg	1	6.59356	0.9999	Train
0054973.jpg	1	13.578	0.9999	Train
0060946.jpg	1	9.35463	0.9999	Train
0022882.jpg	0	-8.33152	0.0001	Train
0065943.jpg	1	12.573	0.9999	Train
0071069.jpg	1	6.26115	0.9999	Train
0071392.jpg	1	8.30939	0.9999	Train
6707573.jpg	1	2.79172	0.943633	Train
0022496.jpg	0	-6.76783	0.000997329	Train
0064195.jpg	1	14.3842	0.9999	Train
0012070.jpg	0	-8.90733	0.0001	Train
0026086.jpg	1	13.5754	0.9999	Train
0065229.jpg	1	16.287	0.9999	Train
0020985.jpg	1	8.6645	0.9999	Train
0062523.jpg	1	9.66368	0.9999	Train
0010029.jpg	1	10.8462	0.9999	Train
0023106.jpg	1	9.94938	0.9999	Train
0012909.jpg	0	-6.46676	0.000586046	Train
0033004.jpg	1	12.0037	0.9999	Train
0055279.jpg	1	4.56094	0.995409	Train
0034216.jpg	1	13.2225	0.9999	Train
4713713.jpg	0	-2.53831	0.0651347	Train
0022228.jpg	0	-8.02688	0.0001	Train
0013049.jpg	0	0.338505	0.583035	Train
0030187.jpg	1	9.43501	0.9999	Train
0025616.jpg	1	8.51125	0.9999	Train
5015551.jpg	1	12.4797	0.9999	Train
0029705.jpg	1	10.6109	0.9999	Train
0018339.jpg	1	7.05281	0.9999	Train
0056876.jpg	1	8.35655	0.9999	Train
0021428.jpg	1	8.64716	0.9999	Train
7747712.jpg	1	8.83013	0.9999	Train
0022138.jpg	0	-5.83841	0.0001	Train
0064079.jpg	1	13.2683	0.9999	Train
0021021.jpg	0	-5.38753	0.00409062	Train
0055081.jpg	1	8.66676	0.9999	Train
0064742.jpg	1	12.2477	0.9999	Train
0013573.jpg	1	6.09906	0.9999	Train
0014246.jpg	0	-0.78212	0.307905	Train
0056201.jpg	1	6.1977	0.9999	Train
0065132.jpg	1	8.35962	0.9999	Train
0000549.jpg	1	13.4044	0.9999	Train
0069920.jpg	1	9.29609	0.9999	Train
0014062.jpg	1	6.1713	0.9999	Train
0862745.jpg	1	6.5199	0.9999	Train
2261128.jpg	1	8.42568	0.9999	Train
0010834.jpg	1	8.2857	0.999878	Train
0000393.jpg	1	14.5844	0.9999	Train
0065023.jpg	1	7.50545	0.9999	Train
0030798.jpg	1	9.11062	0.9999	Train
0028505.jpg	1	10.4418	0.9999	Train
0013380.jpg	0	-4.81971	0.000737054	Train
8124900.jpg	1	11.1829	0.9999	Train
0022952.jpg	0	-3.78607	0.0167927	Train
0012819.jpg	0	-0.689953	0.328732	Train
0066643.jpg	1	16.6741	0.9999	Train
0068074.jpg	1	9.40315	0.9999	Train
0014931.jpg	1	10.9634	0.9999	Train
0062547.jpg	1	19.0959	0.9999	Train
0011209.jpg	1	8.1445	0.9999	Train
0014233.jpg	1	5.97139	0.9999	Train
0053485.jpg	1	13.0482	0.9999	Train
7880424.jpg	1	5.08529	0.995662	Train
0032244.jpg	1	13.128	0.9999	Train
8331605.jpg	1	4.31378	0.993149	Train
3570858.jpg	0	-22.7686	0.0001	Train
0021236.jpg	0	-1.44933	0.188453	Train
0022485.jpg	1	12.6138	0.9999	Train
0023297.jpg	1	10.6241	0.9999	Train
0066308.jpg	1	9.97728	0.9999	Train
0036094.jpg	1	6.30738	0.9999	Train
0014920.jpg	1	8.42023	0.9999	Train
0000171.jpg	1	14.5881	0.9999	Train
0011528.jpg	1	15.3941	0.9999	Train
0021491.jpg	1	8.25825	0.9999	Train
0068023.jpg	1	9.84799	0.9999	Train
0060994.jpg	1	13.1905	0.9999	Train
0010860.jpg	1	8.77252	0.9999	Train
0055759.jpg	1	14.1557	0.9999	Train
0026690.jpg	1	14.5146	0.9999	Train
0014832.jpg	1	7.94678	0.9999	Train
0071257.jpg	1	10.5969	0.9999	Train
0022125.jpg	1	10.5271	0.9999	Train
0033377.jpg	1	8.37277	0.9999	Train
0061441.jpg	1	12.742	0.9999	Train
0010890.jpg	1	16.8444	0.9999	Train
0064033.jpg	1	8.92268	0.9999	Train
4652973.jpg	0	-4.60761	0.00110061	Train
8869929.jpg	0	-6.03261	0.00201117	Train
5091996.jpg	1	9.28027	0.9999	Train
0062181.jpg	1	9.26742	0.9999	Train
0061833.jpg	1	11.5416	0.9999	Train
8417873.jpg	1	6.32268	0.9999	Train
0054844.jpg	1	6.71854	0.9999	Train
0028227.jpg	1	12.6157	0.9999	Train
5481480.jpg	1	4.15816	0.984974	Train
0033717.jpg	1	8.81318	0.9999	Train
0023836.jpg	1	7.12171	0.9999	Train
0071944.jpg	1	6.48763	0.9999	Train
0014403.jpg	0	-0.938468	0.276879	Train
6692344.jpg	1	9.83633	0.9999	Train
0070920.jpg	1	11.2196	0.9999	Train
1980790.jpg	0	-4.38961	0.00507154	Train
0015316.jpg	1	10.6536	0.9999	Train
0013832.jpg	1	5.38771	0.9999	Train
0010231.jpg	1	13.6861	0.9999	Train
5513102.jpg	0	-9.42234	0.0001	Train
1474461.jpg	1	9.97742	0.9999	Train
0014132.jpg	1	6.2187	0.9999	Train
0064693.jpg	1	14.1467	0.9999	Train
0027702.jpg	1	9.25367	0.9999	Train
0029021.jpg	1	10.7102	0.9999	Train
0060219.jpg	1	10.7192	0.9999	Train
0053513.jpg	1	10.0526	0.9999	Train
0059897.jpg	1	7.07346	0.9999	Train
0071806.jpg	1	13.5552	0.9999	Train
0023553.jpg	1	6.5818	0.9999	Train
0022632.jpg	0	-2.41109	0.0725997	Train
0278351.jpg	0	-2.18478	0.100302	Train
0069068.jpg	1	7.06116	0.9999	Train
0021297.jpg	1	9.28289	0.9999	Train
0080539.jpg	1	3.75159	0.981123	Train
0061556.jpg	1	5.8985	0.9999	Train
0014953.jpg	1	12.739	0.9999	Train
3033701.jpg	1	4.74018	0.999093	Train
0027089.jpg	1	12.6954	0.9999	Train
0022249.jpg	0	-1.11189	0.242395	Train
0030238.jpg	1	13.9422	0.9999	Train
0023054.jpg	1	12.6622	0.9999	Train
3435596.jpg	1	17.3686	0.9999	Train
9402324.jpg	1	9.36339	0.9999	Train
0070593.jpg	1	10.0573	0.9999	Train
0072523.jpg	1	11.5149	0.9999	Train
0046681.jpg	1	9.73105	0.9999	Train
0025489.jpg	1	9.99943	0.9999	Train
0033431.jpg	1	9.47574	0.9999	Train
0069791.jpg	1	13.1257	0.9999	Train
0057593.jpg	1	11.7832	0.9999	Train
0022885.jpg	0	-9.14174	0.0001	Train
1497097.jpg	0	-13.2456	0.0001	Train
8732912.jpg	1	10.6159	0.9999	Train
2277714.jpg	1	6.90275	0.9999	Train
0028065.jpg	1	12.2147	0.9999	Train
0011535.jpg	0	-0.964402	0.272115	Train
0056156.jpg	1	6.6731	0.9999	Train
0014198.jpg	0	-7.68557	0.0001	Train
0011711.jpg	1	10.5784	0.9999	Train
0067831.jpg	1	11.1591	0.9999	Train
0062114.jpg	1	7.63755	0.9999	Train
0022384.jpg	1	7.07023	0.9999	Train
7752332.jpg	0	-8.87552	0.0001	Train
0469739.jpg	1	8.99493	0.9999	Train
0021409.jpg	0	-6.81541	0.0001	Train
0062827.jpg	1	10.3739	0.9999	Train
0022164.jpg	0	-8.17931	0.0001	Train
8690492.jpg	1	12.6353	0.9999	Train
0012321.jpg	1	8.96748	0.9999	Train
0014087.jpg	0	-5.7403	0.0001	Train
0053828.jpg	1	11.9474	0.9999	Train
0030324.jpg	1	6.90755	0.9999	Train
0025800.jpg	1	15.4593	0.9999	Train
0013652.jpg	1	10.6468	0.9999	Train
1255828.jpg	0	-7.25643	0.000253608	Train
0012754.jpg	1	17.2334	0.9999	Train
0023775.jpg	0	-1.87104	0.124491	Train
2003991.jpg	1	7.44015	0.9999	Train
7576704.jpg	1	12.5365	0.9999	Train
0188432.jpg	1	12.3852	0.9999	Train
0011811.jpg	1	11.9226	0.9999	Train
0072755.jpg	1	11.9346	0.9999	Train
0054289.jpg	1	12.9312	0.9999	Train
0021479.jpg	0	-7.94148	0.0001	Train
0011196.jpg	1	10.6162	0.9999	Train
0021093.jpg	1	8.72103	0.9999	Train
7317801.jpg	1	10.9585	0.9999	Train
0010728.jpg	1	7.0106	0.9999	Train
8866651.jpg	1	8.92492	0.9999	Train
0013739.jpg	1	6.40862	0.9999	Train
0022923.jpg	0	-1.07258	0.245429	Train
8344345.jpg	1	5.24679	0.9999	Train
1693572.jpg	1	6.72213	0.9999	Train
0072542.jpg	1	12.6768	0.9999	Train
6873657.jpg	1	5.6995	0.998456	Train
0065247.jpg	1	10.4724	0.9999	Train
0033925.jpg	1	16.9851	0.9999	Train
6851408.jpg	1	2.79235	0.943842	Train
0058125.jpg	1	6.88721	0.9999	Train
0054141.jpg	1	12.4064	0.9999	Train
0053603.jpg	1	15.5633	0.9999	Train
0011921.jpg	1	11.9053	0.9999	Train
7022116.jpg	0	-18.5721	0.0001	Train
8969274.jpg	1	8.08864	0.9999	Train
0056790.jpg	1	16.1321	0.9999	Train
2228720.jpg	0	-6.86535	0.0001	Train
6471282.jpg	1	5.92912	0.9999	Train
0065590.jpg	1	10.2143	0.9999	Train
0026647.jpg	1	13.519	0.9999	Train
0013710.jpg	0	-5.57814	0.0001	Train
0011435.jpg	1	10.2093	0.9999	Train
0062639.jpg	1	15.4078	0.9999	Train
0063002.jpg	1	5.10257	0.9999	Train
0071904.jpg	1	8.92261	0.9999	Train
0064116.jpg	1	15.2613	0.9999	Train
0013168.jpg	0	-3.41147	0.0317144	Train
0014091.jpg	1	7.16865	0.9999	Train
0061636.jpg	1	12.7826	0.9999	Train
0020360.jpg	1	11.6187	0.9999	Train
0022567.jpg	0	-10.9899	0.0001	Train
0327406.jpg	1	12.4049	0.9999	Train
0065248.jpg	1	2.38017	0.919329	Train
0054544.jpg	1	3.9345	0.990614	Train
0014196.jpg	0	-5.94195	0.0001	Train
0033415.jpg	1	10.7517	0.9999	Train
0035819.jpg	1	16.7492	0.9999	Train
0015082.jpg	1	9.40922	0.9999	Train
0028051.jpg	1	9.89013	0.9999	Train
0058206.jpg	1	10.7102	0.9999	Train
0020988.jpg	1	5.36788	0.9999	Train
8278458.jpg	1	5.24317	0.9999	Train
0022314.jpg	1	7.43474	0.9999	Train
0054912.jpg	1	6.7212	0.9999	Train
0062359.jpg	1	5.67706	0.999179	Train
0013915.jpg	0	-5.64549	0.00306465	Train
5272223.jpg	1	8.56981	0.9999	Train
5704967.jpg	1	8.28507	0.9999	Train
9907628.jpg	0	-10.3858	0.0001	Train
5597363.jpg	0	-4.91158	0.00269491	Train
0034605.jpg	1	6.74396	0.9999	Train
0031368.jpg	1	12.7441	0.9999	Train
0501192.jpg	0	-12.5313	0.0001	Train
2358454.jpg	1	2.93644	0.95014	Train
0033725.jpg	1	9.38526	0.9999	Train
0068273.jpg	1	5.04413	0.995423	Train
0070956.jpg	1	17.7235	0.9999	Train
0013318.jpg	0	-10.3829	0.0001	Train
0028764.jpg	1	8.22828	0.9999	Train
0027144.jpg	1	6.79961	0.9999	Train
0011515.jpg	1	8.31691	0.9999	Train
8925463.jpg	0	-14.7688	0.0001	Train
0067005.jpg	1	9.23097	0.9999	Train
0064515.jpg	1	14.5454	0.9999	Train
0062919.jpg	1	11.6917	0.9999	Train
0023051.jpg	1	10.5833	0.9999	Train
7101732.jpg	1	17.5214	0.9999	Train
0028127.jpg	1	12.3383	0.9999	Train
0021672.jpg	0	-11.4629	0.0001	Train
0057067.jpg	1	4.00997	0.984922	Train
0012767.jpg	0	-3.67985	0.0176983	Train
0032922.jpg	1	17.1705	0.9999	Train
0012048.jpg	1	7.81026	0.9999	Train
0012782.jpg	0	-5.18977	0.0001	Train
0065283.jpg	1	8.06035	0.9999	Train
0013617.jpg	1	5.61671	0.9999	Train
0054520.jpg	1	13.7295	0.9999	Train
0013077.jpg	0	-6.59316	0.0001	Train
0065013.jpg	1	15.439	0.9999	Train
0063191.jpg	1	11.3286	0.9999	Train
4515080.jpg	0	-10.4152	0.0001	Train
0070374.jpg	1	7.58431	0.9999	Train
0024552.jpg	1	12.7167	0.9999	Train
0012422.jpg	0	-8.09563	0.0001	Train
0023891.jpg	1	7.30032	0.9999	Train
9685931.jpg	1	16.5698	0.9999	Train
0023461.jpg	1	13.1118	0.9999	Train
0021943.jpg	0	-4.28382	0.0102549	Train
5044438.jpg	1	9.29181	0.9999	Train
0022202.jpg	0	-9.71455	0.0001	Train
0023309.jpg	1	19.4972	0.9999	Train
0013822.jpg	0	-8.73935	0.0001	Train
0053810.jpg	1	12.5695	0.9999	Train
0023634.jpg	1	7.32235	0.9999	Train
0033995.jpg	1	7.28246	0.9999	Train
0055519.jpg	1	14.9955	0.9999	Train
0054892.jpg	1	10.9954	0.9999	Train
0072876.jpg	1	9.45156	0.9999	Train
0017455.jpg	1	9.6112	0.9999	Train
0023238.jpg	0	-1.46704	0.18674	Train
0011095.jpg	1	7.33098	0.9999	Train
0033518.jpg	1	10.903	0.9999	Train
0033708.jpg	1	12.0533	0.9999	Train
0054205.jpg	1	10.1213	0.9999	Train
8559763.jpg	0	-10.7226	0.0001	Train
0028537.jpg	1	9.89142	0.9999	Train
0032517.jpg	1	8.02532	0.9999	Train
0011794.jpg	1	10.9894	0.9999	Train
0186998.jpg	1	5.96571	0.9999	Train
0060827.jpg	1	8.00696	0.9999	Train
0024961.jpg	1	15.8271	0.9999	Train
1388552.jpg	1	13.729	0.9999	Train
0021654.jpg	0	-4.74864	0.00258838	Train
1255336.jpg	1	5.32718	0.9999	Train
0034804.jpg	1	8.87351	0.9999	Train
0070974.jpg	1	10.4827	0.9999	Train
0061250.jpg	1	6.47832	0.9999	Train
0068768.jpg	1	7.90674	0.9999	Train
0014156.jpg	1	8.24071	0.9999	Train
0068555.jpg	1	9.8319	0.9999	Train
7952844.jpg	0	-6.45459	0.0001	Train
0031545.jpg	1	6.85831	0.9999	Train
6069561.jpg	0	-5.10346	0.000513992	Train
0054341.jpg	1	11.0421	0.9999	Train
0031170.jpg	1	11.614	0.9999	Train
0000035.jpg	1	11.6377	0.9999	Train
0021500.jpg	1	8.95079	0.9999	Train
0055289.jpg	1	11.7276	0.9999	Train
0035846.jpg	1	11.9035	0.9999	Train
0012361.jpg	0	-3.08997	0.0431952	Train
0068808.jpg	1	5.01586	0.9999	Train
0021971.jpg	1	6.36171	0.9999	Train
1930795.jpg	1	5.55454	0.9999	Train
0055938.jpg	1	9.5627	0.9999	Train
7190243.jpg	1	6.39362	0.999765	Train
0060342.jpg	1	14.9671	0.9999	Train
0014319.jpg	1	6.08052	0.9999	Train
8521610.jpg	1	8.36263	0.9999	Train
0012760.jpg	0	-7.88985	0.0001	Train
0057978.jpg	1	11.3846	0.9999	Train
0023360.jpg	0	-0.441541	0.390933	Train
0033325.jpg	1	7.66596	0.9999	Train
0057960.jpg	1	10.7936	0.9999	Train
0032690.jpg	1	8.06722	0.9999	Train
0011807.jpg	1	7.45862	0.9999	Train
0056676.jpg	1	11.4006	0.9999	Train
0033120.jpg	1	9.006	0.9999	Train
9078177.jpg	0	-5.71557	0.00123023	Train
2368449.jpg	1	10.8009	0.9999	Train
0065039.jpg	1	11.7644	0.9999	Train
0060521.jpg	1	4.85404	0.9999	Train
0017451.jpg	1	7.27559	0.9999	Train
0022929.jpg	0	3.57368	0.971032	Train
0010402.jpg	1	10.0764	0.9999	Train
0062323.jpg	1	12.5747	0.9999	Train
0011430.jpg	1	6.33329	0.9999	Train
0014333.jpg	0	-5.80661	0.0001	Train
1542632.jpg	0	-2.91797	0.046676	Train
0067375.jpg	1	8.66594	0.9999	Train
0011626.jpg	0	-5.96078	0.00238943	Train
0058876.jpg	1	5.45704	0.9999	Train
0025085.jpg	1	10.4685	0.9999	Train
0014232.jpg	0	-3.402	0.0303333	Train
0027420.jpg	1	12.3008	0.9999	Train
0036108.jpg	1	9.84289	0.9999	Train
0012843.jpg	1	8.53302	0.9999	Train
0010235.jpg	1	9.82725	0.9999	Train
0060968.jpg	1	7.42353	0.999732	Train
7883190.jpg	0	0.0290366	0.50388	Train
0001112.jpg	1	12.8668	0.9999	Train
0014520.jpg	0	-2.14248	0.0960882	Train
0013006.jpg	0	-10.5542	0.0001	Train
0065709.jpg	1	10.5793	0.9999	Train
0066776.jpg	1	12.0937	0.9999	Train
0000440.jpg	1	9.50207	0.9999	Train
0055984.jpg	1	6.34457	0.9999	Train
0033393.jpg	1	15.0601	0.9999	Train
0022398.jpg	1	11.376	0.9999	Train
0961778.jpg	1	10.5848	0.9999	Train
0059884.jpg	1	7.58695	0.9999	Train
0034006.jpg	1	7.13364	0.9999	Train
0057661.jpg	1	9.79369	0.9999	Train
0065969.jpg	1	9.20854	0.9999	Train
0022752.jpg	0	-10.7254	0.0001	Train
0035561.jpg	1	10.8911	0.9999	Train
0022774.jpg	0	-9.23596	0.0001	Train
0036089.jpg	1	8.66335	0.9999	Train
0013824.jpg	0	-7.91033	0.0001	Train
0023133.jpg	1	11.4034	0.9999	Train
0067695.jpg	1	13.4284	0.9999	Train
0032526.jpg	1	11.4667	0.9999	Train
0055902.jpg	1	16.5003	0.9999	Train
0036258.jpg	1	8.7598	0.9999	Train
5566484.jpg	1	6.46972	0.9999	Train
0063680.jpg	1	11.5272	0.9999	Train
0015441.jpg	1	6.2654	0.9999	Train
0013723.jpg	0	-3.06396	0.0416142	Train
0032637.jpg	1	11.718	0.9999	Train
0034100.jpg	1	4.66792	0.99212	Train
0001119.jpg	1	10.1433	0.9999	Train
0063664.jpg	1	10.5576	0.9999	Train
0070846.jpg	1	19.1977	0.9999	Train
0036260.jpg	1	8.61368	0.9999	Train
3391427.jpg	1	14.8228	0.9999	Train
0058666.jpg	1	10.0344	0.9999	Train
0023465.jpg	1	12.1379	0.9999	Train
0027263.jpg	1	6.97394	0.9999	Train
0026746.jpg	1	8.17332	0.9999	Train
0033047.jpg	1	9.35966	0.9999	Train
0056136.jpg	1	11.9856	0.9999	Train
0023524.jpg	1	4.3768	0.989433	Train
0059601.jpg	1	8.77857	0.9999	Train
0026745.jpg	1	12.5987	0.9999	Train
0071388.jpg	1	11.3154	0.9999	Train
9351516.jpg	1	8.06576	0.9999	Train
0066627.jpg	1	9.20329	0.9999	Train
0054193.jpg	1	8.78755	0.9999	Train
7612992.jpg	1	11.1746	0.9999	Train
0022916.jpg	0	-4.80586	0.00231122	Train
0067170.jpg	1	13.7701	0.9999	Train
0027350.jpg	1	11.7498	0.9999	Train
0011627.jpg	0	-6.0908	0.0001	Train
0062204.jpg	1	1.5126	0.820878	Train
0023267.jpg	1	9.83007	0.9999	Train
0062850.jpg	1	10.6929	0.9999	Train
0035767.jpg	1	6.78278	0.9999	Train
0019628.jpg	1	8.32108	0.9999	Train
0022773.jpg	0	-5.25273	0.0001	Train
0065186.jpg	1	10.8326	0.9999	Train
0023116.jpg	1	5.41727	0.9999	Train
0024161.jpg	0	-3.17863	0.0391053	Train
0033980.jpg	1	8.21471	0.9999	Train
0070938.jpg	1	13.4746	0.9999	Train
0014872.jpg	1	14.4438	0.9999	Train
6315176.jpg	1	9.76783	0.9999	Train
0034957.jpg	1	9.5658	0.9999	Train
6392461.jpg	1	18.3957	0.9999	Train
8173252.jpg	1	9.95034	0.9999	Train
0055460.jpg	1	8.98373	0.9999	Train
8157239.jpg	1	8.68882	0.9999	Train
8145348.jpg	1	7.69621	0.9999	Train
0014405.jpg	0	-6.99182	0.0001	Train
0026150.jpg	1	8.84833	0.9999	Train
0053742.jpg	1	12.4735	0.9999	Train
0032098.jpg	1	5.74379	0.9999	Train
0054112.jpg	1	4.47234	0.995929	Train
0072174.jpg	1	7.19807	0.9999	Train
0055465.jpg	1	10.9871	0.9999	Train
0032248.jpg	1	8.8702	0.9999	Train
0013892.jpg	0	-7.00903	0.0001	Train
0030083.jpg	1	15.1912	0.9999	Train
0014269.jpg	1	5.80375	0.9999	Train
0066336.jpg	1	7.72133	0.9999	Train
5017483.jpg	0	-14.8498	0.0001	Train
8677053.jpg	1	4.68754	0.99155	Train
0011699.jpg	1	9.4831	0.9999	Train
0061770.jpg	1	8.66126	0.9999	Train
0066150.jpg	1	7.99726	0.9999	Train
0010534.jpg	1	10.653	0.9999	Train
6364782.jpg	1	7.91581	0.9999	Train
0066659.jpg	1	11.0345	0.9999	Train
0023586.jpg	1	13.9119	0.9999	Train
2594715.jpg	1	10.2434	0.9999	Train
0013711.jpg	0	-8.33878	0.0001	Train
0060873.jpg	1	14.4127	0.9999	Train
0010081.jpg	1	10.9975	0.9999	Train
0069781.jpg	1	13.2094	0.9999	Train
0029434.jpg	1	7.47981	0.999778	Train
0022123.jpg	1	14.3251	0.9999	Train
0069204.jpg	1	12.4449	0.9999	Train
9229628.jpg	0	-5.26197	0.0001	Train
0032396.jpg	1	10.6223	0.9999	Train
0022233.jpg	0	-7.55826	0.0001	Train
0015459.jpg	0	-12.3461	0.0001	Train
0035606.jpg	1	12.3427	0.9999	Train
0071321.jpg	1	16.723	0.9999	Train
0023326.jpg	1	8.47145	0.9999	Train
0033678.jpg	1	12.3221	0.9999	Train
0072204.jpg	1	14.2314	0.9999	Train
0023923.jpg	1	7.24131	0.999668	Train
0019315.jpg	1	11.2712	0.9999	Train
0021205.jpg	1	15.9991	0.9999	Train
0055954.jpg	1	5.33966	0.9999	Train
0058465.jpg	1	13.3197	0.9999	Train
0055462.jpg	1	13.153	0.9999	Train
2448897.jpg	1	8.70567	0.9999	Train
0014523.jpg	0	-5.21078	0.0001	Train
7373164.jpg	1	13.364	0.9999	Train
0012512.jpg	1	6.10527	0.998199	Train
0033805.jpg	1	8.90717	0.9999	Train
0029859.jpg	1	9.98866	0.9999	Train
0065195.jpg	1	9.39693	0.9999	Train
7079349.jpg	1	8.10634	0.9999	Train
9317483.jpg	1	9.96493	0.9999	Train
0023110.jpg	1	12.8545	0.9999	Train
5295520.jpg	1	6.87073	0.9999	Train
0022564.jpg	0	-3.48296	0.0222294	Train
0056991.jpg	1	16.5048	0.9999	Train
0009918.jpg	1	5.45565	0.996627	Train
0031844.jpg	1	9.87185	0.9999	Train
0032782.jpg	1	8.19514	0.9999	Train
0066204.jpg	1	6.58289	0.9999	Train
0058580.jpg	1	14.0904	0.9999	Train
0034926.jpg	1	3.05991	0.965146	Train
0072631.jpg	1	11.7589	0.9999	Train
0014351.jpg	0	-1.40088	0.188131	Train
0058713.jpg	1	14.4344	0.9999	Train
0036083.jpg	1	5.33044	0.9999	Train
0023903.jpg	1	16.6248	0.9999	Train
0023521.jpg	0	-10.8268	0.0001	Train
0061660.jpg	1	10.9657	0.9999	Train
0068280.jpg	1	15.7095	0.9999	Train
0068700.jpg	1	12.8994	0.9999	Train
0071528.jpg	1	13.0265	0.9999	Train
0014275.jpg	0	-4.6706	0.00825862	Train
0055665.jpg	1	5.86149	0.9999	Train
0053456.jpg	1	12.7999	0.9999	Train
0062423.jpg	1	4.59543	0.991246	Train
0029937.jpg	1	10.7264	0.9999	Train
5010212.jpg	1	6.62035	0.9999	Train
0058959.jpg	1	10.4619	0.9999	Train
6230191.jpg	1	12.9944	0.9999	Train
0066860.jpg	1	8.31642	0.9999	Train
0057009.jpg	1	17.2151	0.9999	Train
0027179.jpg	1	15.3121	0.9999	Train
0059686.jpg	1	12.0074	0.9999	Train
0013067.jpg	0	-9.05576	0.0001	Train
0013969.jpg	1	10.3201	0.9999	Train
0057251.jpg	1	3.26048	0.971951	Train
0070235.jpg	1	17.0849	0.9999	Train
0022640.jpg	0	-1.28087	0.215764	Train
4508878.jpg	1	9.0223	0.9999	Train
0011736.jpg	1	13.0537	0.9999	Train
0032987.jpg	1	11.6882	0.9999	Train
0012887.jpg	1	6.28613	0.9999	Train
0143790.jpg	0	-14.9596	0.0001	Train
0054053.jpg	1	6.94449	0.9999	Train
0021481.jpg	1	11.1704	0.9999	Train
6355353.jpg	1	7.31089	0.9999	Train
6248008.jpg	1	10.5157	0.9999	Train
0031953.jpg	1	5.19833	0.996454	Train
0034140.jpg	1	7.25388	0.9999	Train
0023295.jpg	1	10.1238	0.9999	Train
0046647.jpg	1	3.78452	0.980055	Train
0064860.jpg	1	16.2492	0.9999	Train
0023282.jpg	1	8.96204	0.9999	Train
4967586.jpg	1	6.37998	0.9999	Train
0061580.jpg	1	12.1412	0.9999	Train
0021896.jpg	1	11.0874	0.9999	Train
0036110.jpg	1	13.2637	0.9999	Train
0057482.jpg	1	12.3799	0.9999	Train
2311665.jpg	1	10.4923	0.9999	Train
0025316.jpg	1	8.31202	0.999811	Train
0031408.jpg	1	10.529	0.9999	Train
0025835.jpg	1	9.20197	0.9999	Train
0024806.jpg	1	9.36697	0.9999	Train
2850215.jpg	1	8.35124	0.9999	Train
0022303.jpg	0	-2.21928	0.0963315	Train
0023894.jpg	0	-9.90612	0.0001	Train
0072889.jpg	1	12.3318	0.9999	Train
0066382.jpg	1	6.48305	0.9999	Train
0022096.jpg	0	-5.2453	0.0001	Train
0060222.jpg	1	10.0624	0.9999	Train
0013666.jpg	0	-6.49243	0.0001	Train
0034313.jpg	1	11.6914	0.9999	Train
0023503.jpg	1	6.03876	0.9999	Train
0026604.jpg	1	8.67545	0.9999	Train
2190396.jpg	1	5.96776	0.9999	Train
0062991.jpg	1	11.6713	0.9999	Train
0016153.jpg	1	2.03694	0.890346	Train
0061139.jpg	1	6.89408	0.9999	Train
0053617.jpg	1	13.0881	0.9999	Train
0013206.jpg	0	1.49537	0.815756	Train
8384844.jpg	0	-7.12019	0.000442903	Train
0014981.jpg	0	-7.92399	0.0001	Train
0010210.jpg	1	12.0194	0.9999	Train
0023321.jpg	1	17.2724	0.9999	Train
0054932.jpg	1	6.76317	0.9999	Train
0011709.jpg	1	12.5032	0.9999	Train
0012161.jpg	0	-6.35314	0.000797868	Train
1077735.jpg	1	7.78645	0.9999	Train
4301851.jpg	0	-1.50452	0.179315	Train
0000306.jpg	1	8.99196	0.9999	Train
3002927.jpg	0	-9.27478	0.0001	Train
0057999.jpg	1	10.5015	0.9999	Train
0069091.jpg	1	13.4329	0.9999	Train
0033662.jpg	1	13.0793	0.9999	Train
0056501.jpg	1	13.1087	0.9999	Train
0011315.jpg	1	10.0716	0.9999	Train
0032602.jpg	1	9.00976	0.9999	Train
0071776.jpg	1	6.28571	0.9999	Train
0012275.jpg	0	-4.20481	0.00608717	Train
0025963.jpg	1	15.5361	0.9999	Train
8829983.jpg	0	-11.4471	0.0001	Train
0010122.jpg	1	3.79194	0.978816	Train
0035610.jpg	1	17.8007	0.9999	Train
0054618.jpg	1	13.2695	0.9999	Train
0055911.jpg	1	7.60658	0.9999	Train
0022805.jpg	0	-1.89574	0.126498	Train
0070778.jpg	1	10.5379	0.9999	Train
0066734.jpg	1	10.876	0.9999	Train
0061158.jpg	1	11.9484	0.9999	Train
0023174.jpg	0	1.95348	0.872233	Train
0014562.jpg	1	4.05024	0.985098	Train
0021194.jpg	1	7.66665	0.9999	Train
6841294.jpg	1	13.0283	0.9999	Train
8172964.jpg	1	11.1538	0.9999	Train
1997620.jpg	0	-4.01234	0.0129596	Train
0059350.jpg	1	12.8976	0.9999	Train
0033819.jpg	1	9.75199	0.9999	Train
0065904.jpg	1	15.5858	0.9999	Train
0031350.jpg	1	7.08465	0.9999	Train
0065723.jpg	1	18.9235	0.9999	Train
0000305.jpg	1	8.28487	0.9999	Train
9219356.jpg	1	11.9165	0.9999	Train
3517311.jpg	1	19.5284	0.9999	Train
0022994.jpg	0	-1.04662	0.250667	Train
0021071.jpg	0	-6.43754	0.0001	Train
6496251.jpg	1	5.67586	0.999748	Train
0013460.jpg	1	3.7089	0.982752	Train
0010470.jpg	1	10.3653	0.9999	Train
0023045.jpg	1	11.4255	0.9999	Train
7960321.jpg	1	7.91194	0.9999	Train
0065218.jpg	1	12.4746	0.9999	Train
0070380.jpg	1	11.8936	0.9999	Train
0014199.jpg	0	-1.42371	0.186256	Train
0625744.jpg	1	11.1859	0.9999	Train
0055024.jpg	1	9.82084	0.9999	Train
0032522.jpg	1	10.3807	0.9999	Train
7465137.jpg	1	4.86683	0.997083	Train
0060795.jpg	1	10.8531	0.9999	Train
0031494.jpg	1	13.6482	0.9999	Train
0011052.jpg	1	9.17916	0.9999	Train
0055253.jpg	1	20.8367	0.9999	Train
0067438.jpg	1	14.0865	0.9999	Train
0066105.jpg	1	8.95808	0.9999	Train
0011513.jpg	1	8.5667	0.9999	Train
0058909.jpg	1	15.2299	0.9999	Train
0014357.jpg	1	7.28127	0.9999	Train
0026847.jpg	1	9.96918	0.9999	Train
0022836.jpg	0	-4.60895	0.00548706	Train
0001157.jpg	1	11.1384	0.9999	Train
0023064.jpg	0	-4.21016	0.0131773	Train
0010532.jpg	1	6.54238	0.9999	Train
0056751.jpg	1	10.0026	0.9999	Train
0014201.jpg	0	-7.59057	0.0001	Train
0065431.jpg	1	5.59652	0.9999	Train
0021782.jpg	1	10.1238	0.9999	Train
0013141.jpg	1	5.78432	0.9999	Train
8615491.jpg	1	6.70174	0.9999	Train
0072363.jpg	1	8.22789	0.9999	Train
0014377.jpg	1	-0.965327	0.278415	Train
0034764.jpg	1	15.2118	0.9999	Train
6646939.jpg	1	7.58493	0.9999	Train
0054048.jpg	1	7.25304	0.9999	Train
0070711.jpg	1	11.4842	0.9999	Train
0015172.jpg	0	-2.87802	0.0472564	Train
1810549.jpg	1	11.2053	0.9999	Train
0021785.jpg	1	12.1093	0.9999	Train
0022139.jpg	0	-13.3706	0.0001	Train
0014877.jpg	1	7.43901	0.9999	Train
0053827.jpg	1	11.633	0.9999	Train
0034120.jpg	1	9.16914	0.9999	Train
0014688.jpg	1	9.80105	0.9999	Train
8252406.jpg	1	8.34749	0.9999	Train
0017350.jpg	1	10.0151	0.9999	Train
0053800.jpg	1	6.03331	0.99767	Train
0022807.jpg	0	-6.89067	0.0001	Train
5095180.jpg	1	14.5758	0.9999	Train
0060233.jpg	1	12.7133	0.9999	Train
2822718.jpg	1	6.09451	0.998522	Train
0034050.jpg	1	9.80892	0.9999	Train
0011780.jpg	1	6.80788	0.9999	Train
0046361.jpg	1	8.67092	0.9999	Train
0060393.jpg	1	8.74867	0.9999	Train
0014980.jpg	1	4.8378	0.994453	Train
0070752.jpg	1	5.72893	0.997511	Train
0011181.jpg	1	9.5312	0.9999	Train
0023769.jpg	1	8.80957	0.9999	Train
0061956.jpg	1	16.6931	0.9999	Train
4425657.jpg	1	10.2119	0.9999	Train
0054853.jpg	1	13.2328	0.9999	Train
0014390.jpg	0	-3.82677	0.0211713	Train
0033193.jpg	1	15.2841	0.9999	Train
0011947.jpg	1	6.34731	0.9999	Train
0021252.jpg	0	-3.35342	0.0267258	Train
0013555.jpg	0	-8.72942	0.0001	Train
0033278.jpg	1	8.64354	0.9999	Train
4464389.jpg	1	6.03633	0.9999	Train
0023027.jpg	0	-8.55884	0.000107556	Train
0022252.jpg	0	-12.7838	0.0001	Train
0056799.jpg	1	11.4379	0.9999	Train
0035177.jpg	1	16.5937	0.9999	Train
0034208.jpg	1	5.87718	0.9999	Train
0055022.jpg	1	11.3943	0.9999	Train
0033061.jpg	1	8.67436	0.9999	Train
0064877.jpg	1	8.09679	0.9999	Train
0056041.jpg	1	7.37573	0.9999	Train
9571842.jpg	1	16.2006	0.9999	Train
0014924.jpg	1	9.09314	0.9999	Train
0023807.jpg	1	6.81151	0.9999	Train
0062340.jpg	1	13.2889	0.9999	Train
0028773.jpg	1	14.3932	0.9999	Train
0057594.jpg	1	12.9758	0.9999	Train
0013449.jpg	0	-5.0006	0.00047796	Train
0034287.jpg	1	7.47669	0.9999	Train
0013826.jpg	0	-5.88134	0.0001	Train
0013528.jpg	0	-14.5958	0.0001	Train
0064376.jpg	1	10.5408	0.9999	Train
0022707.jpg	0	-12.5763	0.0001	Train
0035696.jpg	1	8.33148	0.9999	Train
0022087.jpg	0	-1.85717	0.125751	Train
0021172.jpg	1	11.0717	0.9999	Train
0023312.jpg	1	10.6361	0.9999	Train
0072714.jpg	1	9.55558	0.9999	Train
0023824.jpg	0	-4.60786	0.000220439	Train
0010777.jpg	1	10.4571	0.9999	Train
0013692.jpg	0	-6.8337	0.0001	Train
0022005.jpg	0	-1.55778	0.166563	Train
6886000.jpg	0	-8.39573	0.0001	Train
0023272.jpg	1	16.2366	0.9999	Train
0023365.jpg	1	10.4695	0.9999	Train
0022837.jpg	0	-9.11783	0.0001	Train
0014481.jpg	0	-9.21957	0.0001	Train
0021254.jpg	0	-5.19657	0.00427894	Train
0014789.jpg	0	-7.91797	0.0001	Train
9003833.jpg	0	-9.96101	0.0001	Train
0068295.jpg	1	8.45549	0.9999	Train
0056319.jpg	1	10.812	0.9999	Train
0057700.jpg	1	6.33861	0.9999	Train
2206284.jpg	0	-13.2728	0.0001	Train
0021498.jpg	1	6.10813	0.9999	Train
0011702.jpg	1	6.85686	0.9999	Train
6303107.jpg	1	9.42169	0.9999	Train
0010407.jpg	1	11.0517	0.9999	Train
0015284.jpg	1	8.69915	0.9999	Train
0035845.jpg	1	10.8384	0.9999	Train
0024700.jpg	1	13.0541	0.9999	Train
3030394.jpg	1	14.9827	0.9999	Train
0022682.jpg	1	14.375	0.9999	Train
0055862.jpg	1	18.6917	0.9999	Train
0033956.jpg	1	11.3448	0.9999	Train
0011594.jpg	1	5.45189	0.996668	Train
0056246.jpg	1	11.4412	0.9999	Train
9053910.jpg	1	9.85195	0.9999	Train
0023462.jpg	1	9.93232	0.9999	Train
[truncated: 8,802 more rows]

## Sheet: EfficientNetB7
Supplementary Table 2B. EfficientNetB7 Model's prediction results (1 = Malignant, 0 = Malignant-other)
Filename	True Label	Raw Score	Probability	Dataset
4926587.jpg	0	-9.15645	0.0001	Train
6253779.jpg	0	-12.9083	0.0001	Train
0022340.jpg	1	9.03444	0.9999	Train
0072025.jpg	1	9.95745	0.9999	Train
0023304.jpg	1	8.14375	0.9999	Train
0066685.jpg	1	6.71581	0.9999	Train
0744013.jpg	1	9.28686	0.9999	Train
0021654.jpg	0	-12.2125	0.0001	Train
0014951.jpg	1	8.1171	0.9999	Train
3666865.jpg	1	7.83968	0.9999	Train
0032552.jpg	1	7.70276	0.9999	Train
0067502.jpg	1	7.38007	0.9999	Train
0057164.jpg	1	7.41074	0.9999	Train
0021518.jpg	0	-6.70846	0.0001	Train
0022001.jpg	0	-17.7562	0.0001	Train
0013722.jpg	0	-4.78914	0.00591321	Train
0034971.jpg	1	9.82202	0.9999	Train
0062077.jpg	1	7.428	0.9999	Train
0064646.jpg	1	9.20245	0.9999	Train
2320481.jpg	1	4.23552	0.994112	Train
0023108.jpg	1	8.88875	0.9999	Train
0022878.jpg	0	-10.6149	0.0001	Train
0067857.jpg	1	9.46934	0.9999	Train
0000164.jpg	1	9.1104	0.9999	Train
8007904.jpg	0	-7.88447	0.0001	Train
0053763.jpg	1	8.14382	0.9999	Train
0022096.jpg	0	-3.33194	0.0249939	Train
0010039.jpg	1	9.13456	0.9999	Train
0034059.jpg	1	9.07383	0.9999	Train
0010148.jpg	1	9.9844	0.9999	Train
0014132.jpg	1	5.64751	0.9999	Train
5928120.jpg	0	-10.2633	0.0001	Train
0029606.jpg	1	7.53541	0.9999	Train
0071706.jpg	1	9.37866	0.9999	Train
0012096.jpg	0	-11.9178	0.0001	Train
0599605.jpg	1	7.1809	0.9999	Train
0064416.jpg	1	7.77254	0.9999	Train
3719985.jpg	1	9.46263	0.9999	Train
0014480.jpg	1	6.61724	0.9999	Train
0012732.jpg	0	-4.47879	0.0108875	Train
0028718.jpg	1	8.7793	0.9999	Train
0011975.jpg	1	8.00822	0.9999	Train
8485716.jpg	1	10.2125	0.9999	Train
1610047.jpg	0	-7.76054	0.0001	Train
7597095.jpg	0	-10.8284	0.0001	Train
0057252.jpg	1	11.0166	0.9999	Train
0068200.jpg	1	9.42424	0.9999	Train
7903404.jpg	0	-10.5152	0.0001	Train
0053790.jpg	1	6.45204	0.9999	Train
0061699.jpg	1	9.16557	0.9999	Train
7242294.jpg	0	-17.4595	0.0001	Train
0034269.jpg	1	7.71953	0.9999	Train
0021339.jpg	1	10.4874	0.9999	Train
0021194.jpg	1	8.31693	0.9999	Train
0056800.jpg	1	8.35012	0.9999	Train
0062301.jpg	1	6.28953	0.9999	Train
0056659.jpg	1	7.07683	0.9999	Train
0013743.jpg	0	-13.3272	0.0001	Train
0012300.jpg	0	-12.9573	0.0001	Train
0022489.jpg	0	-12.3613	0.0001	Train
0014276.jpg	0	-10.1696	0.0001	Train
0059513.jpg	1	8.36537	0.9999	Train
0021477.jpg	0	-8.44458	0.0001	Train
1415980.jpg	1	7.10852	0.999227	Train
0021908.jpg	1	7.22339	0.9999	Train
0012168.jpg	0	-17.1257	0.0001	Train
0014246.jpg	0	-15.941	0.0001	Train
0032968.jpg	1	5.03293	0.9999	Train
0022399.jpg	1	8.85858	0.9999	Train
0014307.jpg	0	-11.2698	0.0001	Train
0069624.jpg	1	8.96217	0.9999	Train
0071111.jpg	1	9.99473	0.9999	Train
0063302.jpg	1	7.91003	0.9999	Train
0024700.jpg	1	7.73965	0.9999	Train
4640181.jpg	0	-7.25726	0.0001	Train
2836241.jpg	0	-10.2387	0.0001	Train
0033624.jpg	1	9.52224	0.9999	Train
6912369.jpg	1	7.75529	0.9999	Train
6695831.jpg	1	8.02282	0.9999	Train
0063258.jpg	1	10.5549	0.9999	Train
0060096.jpg	1	8.65869	0.9999	Train
0010162.jpg	1	9.78332	0.9999	Train
0062970.jpg	1	8.22917	0.9999	Train
0061549.jpg	1	8.63814	0.9999	Train
0070012.jpg	1	8.5166	0.9999	Train
0022066.jpg	1	6.44482	0.998686	Train
0055404.jpg	1	9.25539	0.9999	Train
9544832.jpg	1	7.5298	0.9999	Train
0026596.jpg	1	8.24068	0.9999	Train
0046343.jpg	1	5.71678	0.9999	Train
0064107.jpg	1	10.6068	0.9999	Train
0061379.jpg	1	9.64714	0.9999	Train
0066888.jpg	1	9.57042	0.9999	Train
5434661.jpg	1	8.83358	0.9999	Train
0011532.jpg	1	7.08932	0.9999	Train
0014148.jpg	1	5.86319	0.9999	Train
0013757.jpg	0	-8.56836	0.0001	Train
0010912.jpg	1	8.8224	0.9999	Train
0021694.jpg	0	-12.3235	0.0001	Train
5045600.jpg	1	6.97325	0.9999	Train
0024805.jpg	1	9.22291	0.9999	Train
0023888.jpg	0	-8.83104	0.0001	Train
0013455.jpg	1	8.36306	0.9999	Train
0017444.jpg	1	7.69997	0.9999	Train
0058840.jpg	1	7.2059	0.9999	Train
0188432.jpg	1	7.98369	0.9999	Train
0013984.jpg	1	10.2863	0.9999	Train
0064481.jpg	1	8.21014	0.9999	Train
0071536.jpg	1	9.65393	0.9999	Train
0064517.jpg	1	6.58171	0.9999	Train
6829008.jpg	1	8.03502	0.9999	Train
0012277.jpg	0	-14.9537	0.0001	Train
0624498.jpg	1	9.08809	0.9999	Train
0058033.jpg	1	8.2152	0.9999	Train
0072586.jpg	1	7.68952	0.9999	Train
0031410.jpg	1	8.9042	0.9999	Train
0013105.jpg	0	-24.3797	0.0001	Train
0026458.jpg	1	10.5514	0.9999	Train
0068152.jpg	1	8.27052	0.9999	Train
0021742.jpg	0	-16.7877	0.0001	Train
6135643.jpg	1	5.0213	0.994585	Train
0071176.jpg	1	10.2041	0.9999	Train
0071891.jpg	1	8.17648	0.9999	Train
0013391.jpg	0	-13.9151	0.0001	Train
0065421.jpg	1	10.0284	0.9999	Train
0070973.jpg	1	7.14733	0.9999	Train
0060624.jpg	1	6.94779	0.9999	Train
0001124.jpg	1	5.907	0.9999	Train
8220302.jpg	0	-8.33395	0.0001	Train
0010394.jpg	1	9.36452	0.9999	Train
0023300.jpg	1	9.04964	0.9999	Train
0071944.jpg	1	6.89727	0.9999	Train
0026268.jpg	1	8.40236	0.9999	Train
0047018.jpg	1	7.7513	0.9999	Train
0070074.jpg	1	10.6293	0.9999	Train
0014932.jpg	1	6.31164	0.999333	Train
8786983.jpg	1	7.56739	0.9999	Train
0029885.jpg	1	8.20248	0.9999	Train
0032182.jpg	1	11.601	0.9999	Train
0071765.jpg	1	8.44156	0.9999	Train
0068850.jpg	1	6.48233	0.9999	Train
0015071.jpg	1	7.75701	0.9999	Train
0013912.jpg	0	-17.5873	0.0001	Train
1375476.jpg	1	5.64182	0.9999	Train
0033377.jpg	1	7.31549	0.9999	Train
0032081.jpg	1	3.92788	0.988068	Train
0060671.jpg	1	7.53567	0.9999	Train
8702237.jpg	1	8.62448	0.9999	Train
4027194.jpg	1	6.40067	0.9999	Train
0010655.jpg	1	8.16394	0.9999	Train
0060222.jpg	1	6.92906	0.9999	Train
0023770.jpg	1	9.40521	0.9999	Train
0022051.jpg	0	-13.5338	0.0001	Train
0023582.jpg	1	8.18402	0.9999	Train
0011268.jpg	1	6.33095	0.9999	Train
0033498.jpg	1	9.47904	0.9999	Train
7872595.jpg	1	9.28455	0.9999	Train
0032810.jpg	1	7.31304	0.9999	Train
0059129.jpg	1	9.25404	0.9999	Train
0010559.jpg	1	9.0264	0.9999	Train
0066085.jpg	1	8.88291	0.9999	Train
6014600.jpg	1	8.76628	0.9999	Train
0011039.jpg	1	7.61015	0.9999	Train
0068886.jpg	1	10.4702	0.9999	Train
3738751.jpg	1	7.53137	0.9998	Train
0021771.jpg	1	6.55894	0.9999	Train
0010883.jpg	1	8.64051	0.9999	Train
0063680.jpg	1	8.80199	0.9999	Train
0070888.jpg	1	7.99244	0.9999	Train
0010766.jpg	1	9.86373	0.9999	Train
0022483.jpg	0	-6.1173	0.0001	Train
0071559.jpg	1	8.89929	0.9999	Train
4985027.jpg	1	4.47392	0.992189	Train
0013392.jpg	0	-19.4499	0.0001	Train
0056751.jpg	1	8.5541	0.9999	Train
0062530.jpg	1	7.7297	0.9999	Train
0063457.jpg	1	10.9077	0.9999	Train
3275416.jpg	0	-3.2817	0.0302465	Train
0035414.jpg	1	9.12008	0.9999	Train
6119202.jpg	1	8.77913	0.9999	Train
0066102.jpg	1	11.1978	0.9999	Train
0020998.jpg	1	6.5766	0.9999	Train
0022709.jpg	0	-11.7751	0.0001	Train
4319626.jpg	1	10.1212	0.9999	Train
0023059.jpg	0	-22.6161	0.0001	Train
0035708.jpg	1	7.43162	0.9999	Train
0034633.jpg	1	5.9119	0.9999	Train
0064034.jpg	1	7.21764	0.9999	Train
0035670.jpg	1	8.38379	0.9999	Train
0066481.jpg	1	6.75912	0.999543	Train
1693572.jpg	1	4.88991	0.999081	Train
0029094.jpg	1	9.41337	0.9999	Train
0062389.jpg	1	9.60929	0.9999	Train
6892286.jpg	1	8.82839	0.9999	Train
0014017.jpg	0	-15.3241	0.0001	Train
0035902.jpg	1	8.76899	0.9999	Train
0067830.jpg	1	4.83866	0.9999	Train
0015093.jpg	1	10.1348	0.9999	Train
0014564.jpg	0	-16.3228	0.0001	Train
4404772.jpg	1	5.7241	0.998197	Train
0068318.jpg	1	10.1389	0.9999	Train
0062407.jpg	1	8.7375	0.9999	Train
0067208.jpg	1	7.76341	0.9999	Train
0012895.jpg	1	7.86797	0.9999	Train
0013925.jpg	1	8.20303	0.9999	Train
0023838.jpg	1	9.71447	0.9999	Train
0013855.jpg	0	-15.7073	0.0001	Train
0000414.jpg	1	4.51388	0.997073	Train
0013338.jpg	0	-21.5285	0.0001	Train
0010231.jpg	1	6.78214	0.9999	Train
0070830.jpg	1	10.0134	0.9999	Train
0057556.jpg	1	10.3691	0.9999	Train
0034382.jpg	1	10.1915	0.9999	Train
0028075.jpg	1	10.348	0.9999	Train
0013153.jpg	0	-19.4855	0.0001	Train
3207651.jpg	1	9.49271	0.9999	Train
0033479.jpg	1	10.0421	0.9999	Train
0032927.jpg	1	8.10069	0.9999	Train
0014125.jpg	0	-12.4158	0.0001	Train
0057016.jpg	1	7.95755	0.9999	Train
6299036.jpg	1	5.7397	0.9999	Train
0061647.jpg	1	9.67516	0.9999	Train
0010393.jpg	1	8.52201	0.9999	Train
0013299.jpg	0	-13.3376	0.0001	Train
0014525.jpg	1	9.70211	0.9999	Train
0029642.jpg	1	8.95964	0.999875	Train
0365225.jpg	1	9.86791	0.9999	Train
0010543.jpg	1	8.4597	0.9999	Train
0032690.jpg	1	6.35953	0.9999	Train
6821316.jpg	0	-7.11103	0.0001	Train
0011701.jpg	1	8.74748	0.9999	Train
0286360.jpg	1	7.44053	0.9999	Train
0058743.jpg	1	8.83725	0.9999	Train
0061300.jpg	1	8.83617	0.9999	Train
0033801.jpg	1	9.63443	0.9999	Train
0023324.jpg	1	10.7952	0.9999	Train
0011730.jpg	0	-9.73148	0.0001	Train
0031025.jpg	1	9.94249	0.9999	Train
0057192.jpg	1	10.8111	0.9999	Train
0023044.jpg	1	6.76391	0.99915	Train
0032888.jpg	1	9.48086	0.9999	Train
0013698.jpg	0	-12.2748	0.0001	Train
7058949.jpg	0	-15.7228	0.0001	Train
0033239.jpg	1	8.17816	0.9999	Train
0033942.jpg	1	8.00189	0.9999	Train
3760864.jpg	1	8.11927	0.9999	Train
0054312.jpg	1	6.84927	0.9999	Train
0059490.jpg	1	6.32107	0.9999	Train
0011436.jpg	1	7.21183	0.9999	Train
0014505.jpg	0	-19.2838	0.0001	Train
0013624.jpg	0	-16.6761	0.0001	Train
0033174.jpg	1	9.78531	0.9999	Train
0010797.jpg	1	8.87654	0.9999	Train
0071434.jpg	1	6.80078	0.9999	Train
3598192.jpg	1	3.5982	0.978721	Train
0053485.jpg	1	8.82078	0.9999	Train
4377208.jpg	1	9.2785	0.9999	Train
0015143.jpg	1	5.45687	0.99618	Train
0022652.jpg	0	-9.87642	0.0001	Train
0023144.jpg	0	-14.6126	0.0001	Train
0032870.jpg	1	2.6465	0.94083	Train
0070738.jpg	1	7.21169	0.9999	Train
0625744.jpg	1	9.45927	0.9999	Train
4649440.jpg	1	7.68246	0.9999	Train
0022713.jpg	0	-11.0018	0.0001	Train
0023301.jpg	1	10.203	0.9999	Train
0053740.jpg	1	9.57869	0.9999	Train
0033668.jpg	1	5.72043	0.9999	Train
0069593.jpg	1	9.03607	0.9999	Train
0225097.jpg	0	-11.9522	0.0001	Train
0070432.jpg	1	11.6413	0.9999	Train
0064507.jpg	1	7.4161	0.9999	Train
0072535.jpg	1	7.56663	0.9999	Train
0057609.jpg	1	7.58152	0.9999	Train
0064980.jpg	1	8.17937	0.9999	Train
0013103.jpg	0	-16.9305	0.0001	Train
0030119.jpg	1	9.22356	0.9999	Train
0022583.jpg	0	-17.8111	0.0001	Train
0012687.jpg	0	-18.0652	0.0001	Train
0000165.jpg	1	7.1535	0.9999	Train
0337631.jpg	1	7.86954	0.9999	Train
0013973.jpg	0	-13.9934	0.0001	Train
0022199.jpg	1	9.34396	0.9999	Train
5513102.jpg	0	-10.4549	0.0001	Train
0033524.jpg	1	8.01285	0.9999	Train
0057762.jpg	1	10.0647	0.9999	Train
0056726.jpg	1	9.93539	0.9999	Train
0036281.jpg	1	6.15815	0.9999	Train
0071169.jpg	1	8.19528	0.9999	Train
0013115.jpg	0	-10.7858	0.0001	Train
0059810.jpg	1	9.15359	0.9999	Train
0013832.jpg	1	7.8024	0.9999	Train
0061491.jpg	1	7.17291	0.9999	Train
0030083.jpg	1	8.41968	0.9999	Train
0023371.jpg	1	8.60126	0.9999	Train
0012507.jpg	0	-11.9226	0.0001	Train
7098141.jpg	1	9.40005	0.9999	Train
0068129.jpg	1	9.71019	0.9999	Train
0068255.jpg	1	9.69129	0.9999	Train
0058660.jpg	1	9.4736	0.9999	Train
0023174.jpg	0	-18.8917	0.0001	Train
0015169.jpg	1	10.4413	0.9999	Train
0063349.jpg	1	9.1838	0.9999	Train
0013073.jpg	1	6.77689	0.9999	Train
0020977.jpg	1	6.31139	0.9999	Train
0010555.jpg	1	6.10793	0.9999	Train
0056440.jpg	1	7.13996	0.9999	Train
0072976.jpg	1	6.9982	0.9999	Train
0011874.jpg	1	8.84355	0.9999	Train
0011807.jpg	1	7.38528	0.9999	Train
0071950.jpg	1	5.95603	0.99897	Train
0000146.jpg	1	4.36507	0.993777	Train
0032672.jpg	1	8.99272	0.9999	Train
0070892.jpg	1	11.659	0.9999	Train
3909039.jpg	1	9.03187	0.9999	Train
0011944.jpg	1	10.4533	0.9999	Train
9314356.jpg	0	-10.9945	0.0001	Train
0061021.jpg	1	9.02822	0.9999	Train
1113490.jpg	1	8.99743	0.9999	Train
0055295.jpg	1	10.3252	0.9999	Train
0014471.jpg	0	-16.8049	0.0001	Train
0012862.jpg	0	-14.5585	0.0001	Train
4426133.jpg	0	-10.4716	0.0001	Train
5481480.jpg	1	6.07274	0.9999	Train
0064089.jpg	1	6.77757	0.9999	Train
2311665.jpg	1	8.55033	0.9999	Train
0862350.jpg	0	-8.60719	0.0001	Train
0009989.jpg	1	10.729	0.9999	Train
0000469.jpg	1	8.41667	0.9999	Train
0022770.jpg	0	-13.1241	0.0001	Train
0057947.jpg	1	10.4839	0.9999	Train
0054274.jpg	1	8.27664	0.999821	Train
0014070.jpg	0	-7.15873	0.000604994	Train
8006211.jpg	1	9.59435	0.9999	Train
0068299.jpg	1	8.00626	0.9999	Train
0066237.jpg	1	9.75423	0.9999	Train
0014268.jpg	1	8.49887	0.9999	Train
0059830.jpg	1	6.58052	0.9999	Train
0067206.jpg	1	9.35561	0.9999	Train
0068107.jpg	1	7.6062	0.9999	Train
0015458.jpg	1	7.23197	0.9999	Train
0021155.jpg	1	5.77814	0.9999	Train
0034256.jpg	1	8.44751	0.9999	Train
0015334.jpg	0	-12.8657	0.0001	Train
0063234.jpg	1	9.83865	0.9999	Train
0035397.jpg	1	6.80057	0.9999	Train
0013617.jpg	1	5.86118	0.9999	Train
0009905.jpg	1	8.39527	0.9999	Train
0055781.jpg	1	9.18955	0.9999	Train
0066181.jpg	1	7.65275	0.9999	Train
0021772.jpg	1	7.08273	0.9999	Train
0064941.jpg	1	8.12321	0.9999	Train
0060163.jpg	1	11.0133	0.9999	Train
3045939.jpg	1	7.26678	0.9999	Train
0030512.jpg	1	8.88707	0.9999	Train
7146293.jpg	1	7.80561	0.9999	Train
9615486.jpg	0	-8.44919	0.0001	Train
0036113.jpg	1	8.25917	0.9999	Train
0060698.jpg	1	7.76194	0.9999	Train
0000280.jpg	1	10.5929	0.9999	Train
0035920.jpg	1	8.14707	0.9999	Train
0063492.jpg	1	6.27743	0.9999	Train
0023277.jpg	1	8.84091	0.9999	Train
0013490.jpg	1	7.4714	0.9999	Train
0032433.jpg	1	8.4579	0.9999	Train
0023584.jpg	1	10.2877	0.9999	Train
0056572.jpg	1	8.33453	0.9999	Train
0022686.jpg	1	9.58996	0.9999	Train
0054941.jpg	1	8.75478	0.9999	Train
0027069.jpg	1	8.31773	0.9999	Train
0063836.jpg	1	7.85012	0.9999	Train
0024032.jpg	1	7.34283	0.9999	Train
0023265.jpg	1	8.69851	0.9999	Train
0013851.jpg	0	-6.1302	0.0001	Train
0033103.jpg	1	8.97216	0.9999	Train
0014188.jpg	0	-19.5908	0.0001	Train
6046720.jpg	0	-8.30184	0.0001	Train
0022129.jpg	0	-7.80719	0.0001	Train
0031709.jpg	1	8.71158	0.9999	Train
0013261.jpg	0	-11.707	0.0001	Train
0015301.jpg	0	-9.288	0.0001	Train
0021237.jpg	0	-7.86552	0.0001	Train
0063056.jpg	1	7.22638	0.9999	Train
0022571.jpg	1	7.75694	0.9999	Train
0032450.jpg	1	9.68533	0.9999	Train
0022633.jpg	0	-7.87164	0.0001	Train
0061997.jpg	1	8.57062	0.9999	Train
0068545.jpg	1	8.62501	0.9999	Train
0014226.jpg	0	0.19385	0.546959	Train
0064062.jpg	1	6.94879	0.9999	Train
0058471.jpg	1	6.89862	0.9999	Train
0027043.jpg	1	7.57521	0.9999	Train
0070816.jpg	1	11.2712	0.9999	Train
0024096.jpg	1	9.70693	0.9999	Train
0034170.jpg	1	9.3771	0.9999	Train
0059089.jpg	1	8.47738	0.9999	Train
0012830.jpg	0	-8.76704	0.0001	Train
0067756.jpg	1	8.83865	0.9999	Train
0068273.jpg	1	7.04758	0.9999	Train
0023016.jpg	1	9.38881	0.9999	Train
0946787.jpg	1	8.50233	0.9999	Train
7709870.jpg	0	-7.47153	0.0001	Train
0055556.jpg	1	7.9468	0.9999	Train
1585971.jpg	0	-5.92475	0.000726969	Train
0046672.jpg	1	10.3016	0.9999	Train
0033562.jpg	1	8.42791	0.9999	Train
0009984.jpg	1	6.51975	0.9999	Train
0023320.jpg	1	9.6249	0.9999	Train
0014507.jpg	1	8.09009	0.9999	Train
0062171.jpg	1	8.99312	0.9999	Train
5086151.jpg	0	-11.8892	0.0001	Train
0072358.jpg	1	8.43925	0.9999	Train
0010271.jpg	1	8.65224	0.9999	Train
0066532.jpg	1	9.02688	0.9999	Train
1315058.jpg	0	-11.8343	0.0001	Train
1810549.jpg	1	5.11481	0.994343	Train
0072594.jpg	1	8.59411	0.9999	Train
0023529.jpg	1	9.309	0.9999	Train
6713497.jpg	0	-7.9136	0.0001	Train
0065615.jpg	1	6.88924	0.9999	Train
0013636.jpg	1	8.75277	0.9999	Train
0021440.jpg	1	8.24722	0.9999	Train
0028219.jpg	1	8.78915	0.9999	Train
0053916.jpg	1	8.72576	0.9999	Train
0014772.jpg	1	7.88273	0.9999	Train
0014309.jpg	0	-14.3508	0.0001	Train
0014912.jpg	1	6.06199	0.9999	Train
0073237.jpg	1	6.23166	0.9999	Train
0059361.jpg	1	9.18656	0.9999	Train
0015503.jpg	1	8.95838	0.9999	Train
0056152.jpg	1	9.47481	0.9999	Train
0031339.jpg	1	8.08731	0.9999	Train
0069029.jpg	1	9.15672	0.9999	Train
2739449.jpg	1	9.24964	0.9999	Train
0011626.jpg	0	-8.77482	0.0001	Train
0062401.jpg	1	8.44686	0.9999	Train
0012536.jpg	1	9.65844	0.9999	Train
0066204.jpg	1	9.46784	0.9999	Train
2027582.jpg	1	9.14867	0.9999	Train
0014196.jpg	0	-18.7928	0.0001	Train
0057634.jpg	1	6.86495	0.9999	Train
0028156.jpg	1	9.71555	0.9999	Train
0059941.jpg	1	7.87715	0.9999	Train
0013570.jpg	0	-12.2128	0.0001	Train
0022069.jpg	1	4.49442	0.989969	Train
0015278.jpg	0	-18.1392	0.0001	Train
0021009.jpg	1	8.82426	0.9999	Train
0056261.jpg	1	9.27517	0.9999	Train
3338629.jpg	1	7.33534	0.9999	Train
0064683.jpg	1	7.49482	0.9999	Train
0063464.jpg	1	7.21702	0.9999	Train
0021303.jpg	0	-11.2466	0.0001	Train
0046773.jpg	1	11.056	0.9999	Train
0072099.jpg	1	7.19928	0.9999	Train
0064761.jpg	1	8.92033	0.9999	Train
0032504.jpg	1	10.5497	0.9999	Train
4730066.jpg	1	5.02629	0.997946	Train
0061685.jpg	1	7.03501	0.9999	Train
1071355.jpg	1	8.37557	0.9999	Train
0065206.jpg	1	9.21697	0.9999	Train
0062099.jpg	1	8.21749	0.9999	Train
0012764.jpg	0	-12.5223	0.0001	Train
0013831.jpg	1	8.83955	0.9999	Train
0025317.jpg	1	10.6893	0.9999	Train
0036106.jpg	1	9.53948	0.9999	Train
2337907.jpg	1	6.74603	0.9999	Train
0012758.jpg	1	9.188	0.9999	Train
0014337.jpg	1	7.97652	0.9999	Train
0064320.jpg	1	8.74023	0.9999	Train
2525721.jpg	0	-12.8548	0.0001	Train
0033394.jpg	1	8.12769	0.9999	Train
0010860.jpg	1	6.9448	0.9999	Train
0032586.jpg	1	9.83709	0.9999	Train
0013110.jpg	0	-7.33951	0.0001	Train
0025674.jpg	1	9.01728	0.9999	Train
0020994.jpg	0	-14.0634	0.0001	Train
0022925.jpg	0	-17.1742	0.0001	Train
0059551.jpg	1	9.63787	0.9999	Train
0071133.jpg	1	9.37119	0.9999	Train
1369967.jpg	1	9.20571	0.9999	Train
0022759.jpg	0	-13.0247	0.0001	Train
0010803.jpg	1	7.76798	0.9999	Train
0031417.jpg	1	8.60302	0.9999	Train
0023178.jpg	1	9.53274	0.9999	Train
0029502.jpg	1	8.29983	0.9999	Train
0053828.jpg	1	9.17828	0.9999	Train
0011698.jpg	1	8.8867	0.9999	Train
0064463.jpg	1	6.64617	0.9999	Train
0055317.jpg	1	8.5975	0.9999	Train
0054744.jpg	1	8.9306	0.9999	Train
0034459.jpg	1	8.54147	0.9999	Train
0035914.jpg	1	7.56779	0.9999	Train
0071179.jpg	1	9.84545	0.9999	Train
0012000.jpg	1	9.89822	0.9999	Train
3235131.jpg	1	9.46114	0.9999	Train
0058501.jpg	1	10.549	0.9999	Train
0060679.jpg	1	9.56771	0.9999	Train
0021292.jpg	0	-11.2724	0.0001	Train
0021805.jpg	1	8.95387	0.9999	Train
0057771.jpg	1	9.12334	0.9999	Train
0012994.jpg	1	6.38216	0.9999	Train
0028306.jpg	1	7.26255	0.999574	Train
2974214.jpg	1	7.35065	0.9999	Train
0000143.jpg	1	6.85463	0.9999	Train
0053541.jpg	1	7.89443	0.9999	Train
0035124.jpg	1	9.28744	0.9999	Train
0013309.jpg	0	-10.4215	0.0001	Train
0012678.jpg	1	7.77201	0.9999	Train
8737794.jpg	1	8.22475	0.9999	Train
0011264.jpg	1	8.92415	0.9999	Train
0014408.jpg	0	-12.4082	0.0001	Train
0054395.jpg	1	7.84482	0.9999	Train
0013389.jpg	0	-15.1072	0.0001	Train
0071537.jpg	1	9.33054	0.9999	Train
0022005.jpg	0	-8.69506	0.0001	Train
3673080.jpg	1	9.26518	0.9999	Train
0022807.jpg	0	-15.7691	0.0001	Train
0058433.jpg	1	11.2721	0.9999	Train
0014788.jpg	1	7.17986	0.9999	Train
0056981.jpg	1	9.88231	0.9999	Train
0067395.jpg	1	8.43892	0.9999	Train
6152032.jpg	1	9.78299	0.9999	Train
0056817.jpg	1	7.52889	0.9999	Train
0063998.jpg	1	8.08684	0.9999	Train
0025316.jpg	1	6.85684	0.999011	Train
0060215.jpg	1	8.63385	0.9999	Train
0010808.jpg	1	10.7756	0.9999	Train
0012389.jpg	0	-13.6008	0.0001	Train
0059273.jpg	1	9.6528	0.9999	Train
3125036.jpg	0	-15.5713	0.0001	Train
8253057.jpg	1	9.73841	0.9999	Train
0023005.jpg	0	-14.3528	0.0001	Train
0029017.jpg	1	8.04611	0.9999	Train
0000168.jpg	1	8.9618	0.9999	Train
0056209.jpg	1	8.25457	0.9999	Train
0014304.jpg	0	-17.8755	0.0001	Train
0000172.jpg	1	11.0687	0.9999	Train
0010644.jpg	1	9.08292	0.9999	Train
0066593.jpg	1	9.00938	0.9999	Train
0064503.jpg	1	9.36543	0.9999	Train
0068646.jpg	1	8.05862	0.9999	Train
0055393.jpg	1	7.01609	0.9999	Train
0186998.jpg	1	7.30749	0.9999	Train
0020988.jpg	1	9.93324	0.9999	Train
0061994.jpg	1	6.75113	0.9999	Train
0033878.jpg	1	8.60171	0.9999	Train
0064742.jpg	1	9.78728	0.9999	Train
0034012.jpg	1	6.41963	0.998901	Train
0015575.jpg	1	9.95862	0.9999	Train
0072825.jpg	1	10.0758	0.9999	Train
4221304.jpg	1	10.1279	0.9999	Train
0055454.jpg	1	8.21732	0.9999	Train
0033120.jpg	1	8.38342	0.9999	Train
0022636.jpg	0	-19.916	0.0001	Train
0035505.jpg	1	9.29951	0.9999	Train
0010532.jpg	1	8.18317	0.9999	Train
0028148.jpg	1	12.6198	0.9999	Train
0013814.jpg	1	8.0822	0.9999	Train
0023489.jpg	1	8.57129	0.9999	Train
0010564.jpg	1	11.2543	0.9999	Train
0012075.jpg	0	-10.9337	0.0001	Train
0030165.jpg	1	8.66459	0.9999	Train
0013029.jpg	0	-11.9612	0.0001	Train
0015180.jpg	1	10.5928	0.9999	Train
0068401.jpg	1	8.31881	0.9999	Train
0058448.jpg	1	8.18846	0.999851	Train
0029000.jpg	1	10.6064	0.9999	Train
0023286.jpg	1	7.85905	0.9999	Train
0012752.jpg	0	-6.40797	0.0001	Train
0029495.jpg	1	8.02111	0.9999	Train
7952844.jpg	0	-11.9814	0.0001	Train
0061253.jpg	1	5.03498	0.998636	Train
0014813.jpg	1	7.19312	0.9999	Train
0053765.jpg	1	8.652	0.9999	Train
0070283.jpg	1	8.75303	0.9999	Train
4780727.jpg	1	7.88762	0.9999	Train
0012637.jpg	1	9.45623	0.9999	Train
0059052.jpg	1	8.05881	0.9999	Train
0021544.jpg	1	8.33708	0.9999	Train
0066347.jpg	1	6.44559	0.9999	Train
0066613.jpg	1	10.5868	0.9999	Train
0014883.jpg	1	9.01637	0.9999	Train
0021901.jpg	1	8.73272	0.9999	Train
2128061.jpg	1	8.89804	0.9999	Train
0060510.jpg	1	8.0826	0.9999	Train
2006754.jpg	1	3.55755	0.979072	Train
3068885.jpg	1	9.9032	0.9999	Train
0055003.jpg	1	9.69161	0.9999	Train
6004197.jpg	1	8.70423	0.9999	Train
0014244.jpg	0	-14.6991	0.0001	Train
0060718.jpg	1	5.67462	0.9999	Train
0010898.jpg	1	7.84947	0.9999	Train
0063795.jpg	1	10.9591	0.9999	Train
0036091.jpg	1	8.54422	0.9999	Train
0033393.jpg	1	10.0836	0.9999	Train
8009536.jpg	1	5.25574	0.999385	Train
0060399.jpg	1	6.11822	0.9999	Train
4679927.jpg	0	-6.75768	0.0001	Train
0062029.jpg	1	9.10982	0.9999	Train
0014671.jpg	1	7.45347	0.9999	Train
0059836.jpg	1	8.1144	0.9999	Train
0023376.jpg	1	6.50302	0.998976	Train
0061382.jpg	1	7.87298	0.9999	Train
0060459.jpg	1	5.32524	0.998264	Train
0055226.jpg	1	9.80497	0.9999	Train
0067891.jpg	1	8.76723	0.9999	Train
0071208.jpg	1	7.79104	0.9999	Train
0014466.jpg	0	-14.2601	0.0001	Train
0030134.jpg	1	3.5037	0.971816	Train
0054006.jpg	1	8.09583	0.9999	Train
0012362.jpg	0	-16.2615	0.0001	Train
0014033.jpg	0	-18.3126	0.0001	Train
0035756.jpg	1	11.5372	0.9999	Train
3817719.jpg	1	8.75917	0.9999	Train
4936662.jpg	1	5.36373	0.9999	Train
0065523.jpg	1	9.83636	0.9999	Train
7221222.jpg	0	-6.72798	0.0001	Train
0011176.jpg	1	8.87201	0.9999	Train
0023646.jpg	1	8.24268	0.9999	Train
0057408.jpg	1	8.08497	0.9999	Train
0021432.jpg	1	9.33449	0.9999	Train
0058196.jpg	1	8.93503	0.9999	Train
0031779.jpg	1	6.99465	0.9999	Train
0013915.jpg	0	-7.74888	0.0001	Train
0013532.jpg	0	-15.3196	0.0001	Train
0021646.jpg	1	9.28267	0.9999	Train
0021497.jpg	1	11.2998	0.9999	Train
5651765.jpg	0	-8.59776	0.0001	Train
3689252.jpg	1	9.07416	0.9999	Train
0061636.jpg	1	8.83146	0.9999	Train
9777827.jpg	0	-11.2289	0.0001	Train
7697150.jpg	0	-5.20607	0.00505922	Train
0022495.jpg	0	-12.2031	0.0001	Train
0057436.jpg	1	7.84928	0.9999	Train
7130929.jpg	1	8.70661	0.9999	Train
5527224.jpg	1	7.3711	0.9999	Train
0013283.jpg	0	-13.6272	0.0001	Train
0063690.jpg	1	8.5131	0.9999	Train
0000438.jpg	1	7.6059	0.9999	Train
0031565.jpg	1	8.29749	0.9999	Train
0021899.jpg	1	8.02663	0.9999	Train
0032535.jpg	1	7.39616	0.9999	Train
0013339.jpg	0	-11.4383	0.0001	Train
0001100.jpg	1	7.78847	0.9999	Train
0068818.jpg	1	6.88351	0.9999	Train
0064515.jpg	1	11.3964	0.9999	Train
0070327.jpg	1	9.74934	0.9999	Train
0013447.jpg	0	-11.8298	0.0001	Train
0013895.jpg	0	-13.1259	0.0001	Train
7577395.jpg	1	6.15423	0.9999	Train
0033630.jpg	1	9.11044	0.9999	Train
0071342.jpg	1	7.97239	0.9999	Train
0053801.jpg	1	6.89981	0.9999	Train
0012275.jpg	0	-14.7741	0.0001	Train
4425322.jpg	1	8.16423	0.9999	Train
0012055.jpg	0	-5.52651	0.00209509	Train
0023365.jpg	1	7.61055	0.9999	Train
0022915.jpg	0	-18.0817	0.0001	Train
0035748.jpg	1	8.53221	0.9999	Train
0035263.jpg	1	8.43241	0.9999	Train
0065577.jpg	1	9.15411	0.9999	Train
0059079.jpg	1	10.4127	0.9999	Train
0071258.jpg	1	7.60999	0.9999	Train
0057362.jpg	1	6.2493	0.999546	Train
0030951.jpg	1	6.73878	0.9999	Train
5698566.jpg	1	9.03575	0.9999	Train
1412843.jpg	1	8.773	0.9999	Train
0061825.jpg	1	9.67256	0.9999	Train
7936755.jpg	1	9.32196	0.9999	Train
0065537.jpg	1	8.59833	0.9999	Train
0030211.jpg	1	10.7986	0.9999	Train
2412113.jpg	1	9.67858	0.9999	Train
1241693.jpg	0	-9.73174	0.0001	Train
0010011.jpg	1	10.0299	0.9999	Train
5046082.jpg	1	11.531	0.9999	Train
0025018.jpg	1	7.01994	0.9999	Train
0013484.jpg	0	-16.5787	0.0001	Train
0025748.jpg	1	9.92902	0.9999	Train
0021817.jpg	0	-16.012	0.0001	Train
0022830.jpg	0	-22.2343	0.0001	Train
0046449.jpg	1	9.48142	0.9999	Train
0066600.jpg	1	7.9669	0.9999	Train
0015546.jpg	1	6.37045	0.9999	Train
0070614.jpg	1	9.98646	0.9999	Train
0017406.jpg	1	9.33722	0.9999	Train
8509577.jpg	1	9.48458	0.9999	Train
0026976.jpg	1	7.4141	0.9999	Train
8710108.jpg	1	10.0418	0.9999	Train
0014934.jpg	1	10.3217	0.9999	Train
0012088.jpg	0	-11.9535	0.0001	Train
6586433.jpg	1	9.26983	0.9999	Train
8331605.jpg	1	7.35453	0.9999	Train
0021480.jpg	1	7.21627	0.9999	Train
0022155.jpg	1	6.00702	0.9999	Train
0014160.jpg	1	9.80293	0.9999	Train
0061411.jpg	1	6.72561	0.999557	Train
0014319.jpg	1	8.18005	0.9999	Train
0010194.jpg	1	8.46847	0.9999	Train
0069277.jpg	1	8.9081	0.9999	Train
0046242.jpg	1	7.06413	0.9999	Train
0060150.jpg	1	7.35122	0.9999	Train
0023469.jpg	1	10.363	0.9999	Train
0046659.jpg	1	8.65944	0.9999	Train
0065714.jpg	1	8.17481	0.999785	Train
0066061.jpg	1	11.1687	0.9999	Train
0024018.jpg	1	7.0817	0.9999	Train
0012301.jpg	0	-9.07249	0.0001	Train
0065374.jpg	1	7.08291	0.9999	Train
0021064.jpg	0	-10.5724	0.0001	Train
0011987.jpg	1	6.0868	0.99873	Train
0014220.jpg	0	-17.5153	0.0001	Train
0072691.jpg	1	9.23431	0.9999	Train
0059218.jpg	1	11.3637	0.9999	Train
0021147.jpg	1	9.69496	0.9999	Train
0030032.jpg	1	10.5412	0.9999	Train
0058866.jpg	1	6.42277	0.9999	Train
0061553.jpg	1	8.01002	0.9999	Train
7666432.jpg	1	8.04969	0.9999	Train
1210011.jpg	1	10.6095	0.9999	Train
7276156.jpg	0	-8.04541	0.0001	Train
0068011.jpg	1	9.32071	0.9999	Train
0011810.jpg	0	-8.94876	0.0001	Train
0015121.jpg	1	9.53011	0.9999	Train
0065597.jpg	1	6.57194	0.9999	Train
9908866.jpg	1	7.70936	0.9999	Train
9120796.jpg	0	-10.3463	0.0001	Train
0028899.jpg	1	8.00693	0.9999	Train
0025097.jpg	1	9.02376	0.9999	Train
0023787.jpg	1	7.90549	0.9999	Train
0001131.jpg	1	9.66413	0.9999	Train
0046900.jpg	1	9.74605	0.9999	Train
0055924.jpg	1	7.5978	0.9999	Train
6539127.jpg	1	5.80866	0.999228	Train
0069059.jpg	1	9.7912	0.9999	Train
0033980.jpg	1	6.92404	0.9999	Train
0014121.jpg	0	-12.8274	0.0001	Train
0068234.jpg	1	6.48492	0.9999	Train
0022139.jpg	0	-10.7985	0.0001	Train
2101624.jpg	1	10.0227	0.9999	Train
0064982.jpg	1	8.60853	0.9999	Train
0061791.jpg	1	9.39008	0.9999	Train
0024120.jpg	1	9.54531	0.9999	Train
0000555.jpg	1	9.07111	0.9999	Train
0014336.jpg	1	3.4091	0.969498	Train
6285925.jpg	1	4.01855	0.992238	Train
0029033.jpg	1	7.40182	0.9999	Train
0014861.jpg	0	-9.89107	0.0001	Train
0063208.jpg	1	7.4776	0.9999	Train
8690492.jpg	1	7.54435	0.9999	Train
0095134.jpg	1	9.71885	0.9999	Train
0011947.jpg	1	9.85955	0.9999	Train
0033324.jpg	1	8.26111	0.9999	Train
0013429.jpg	1	6.92797	0.9999	Train
0000295.jpg	1	9.93317	0.9999	Train
0057918.jpg	1	7.77111	0.9999	Train
0067210.jpg	1	10.6295	0.9999	Train
0012842.jpg	0	-13.5365	0.0001	Train
0054570.jpg	1	8.59146	0.9999	Train
0071197.jpg	1	12.4887	0.9999	Train
0033717.jpg	1	8.53688	0.9999	Train
0014413.jpg	0	-7.52598	0.0001	Train
0013957.jpg	0	-11.1197	0.0001	Train
0057482.jpg	1	8.05059	0.9999	Train
0064863.jpg	1	9.17763	0.9999	Train
0027350.jpg	1	5.78405	0.9999	Train
0021141.jpg	0	-12.0854	0.0001	Train
0013307.jpg	0	-10.5446	0.0001	Train
0068003.jpg	1	7.46054	0.9999	Train
0022234.jpg	0	-6.44597	0.0001	Train
0010611.jpg	1	4.6877	0.997563	Train
0024961.jpg	1	8.86363	0.9999	Train
0022156.jpg	1	7.88458	0.9999	Train
0021446.jpg	1	8.29334	0.9999	Train
0022638.jpg	0	-15.706	0.0001	Train
0066603.jpg	1	6.38151	0.9999	Train
7265673.jpg	1	6.83591	0.9999	Train
0021302.jpg	0	-12.9099	0.0001	Train
0060967.jpg	1	6.44383	0.999888	Train
6398283.jpg	1	7.52481	0.9999	Train
1099075.jpg	1	8.94273	0.9999	Train
0070140.jpg	1	8.88993	0.9999	Train
0071471.jpg	1	8.91022	0.9999	Train
0021528.jpg	0	-11.4879	0.0001	Train
0010741.jpg	1	7.02507	0.9999	Train
0011356.jpg	1	9.83304	0.9999	Train
0055820.jpg	1	10.0563	0.9999	Train
6066292.jpg	1	9.25896	0.9999	Train
0023291.jpg	1	6.62743	0.9999	Train
0061900.jpg	1	11.726	0.9999	Train
0029740.jpg	1	10.5361	0.9999	Train
0057406.jpg	1	7.39481	0.999721	Train
0034873.jpg	1	8.51437	0.9999	Train
0010730.jpg	1	10.0615	0.9999	Train
0054904.jpg	1	7.89957	0.9999	Train
0067458.jpg	1	9.38635	0.9999	Train
0069370.jpg	1	9.74331	0.9999	Train
9863642.jpg	1	9.5858	0.9999	Train
0055438.jpg	1	9.42731	0.9999	Train
0053766.jpg	1	7.65242	0.9999	Train
0065431.jpg	1	6.5945	0.9999	Train
0022094.jpg	0	-8.08184	0.0001	Train
0012909.jpg	0	-20.0572	0.0001	Train
0056118.jpg	1	8.80067	0.9999	Train
0000153.jpg	1	7.3179	0.9999	Train
0066308.jpg	1	6.1653	0.9999	Train
0000281.jpg	1	6.38121	0.9999	Train
8077139.jpg	1	7.58896	0.9999	Train
0022384.jpg	1	8.39554	0.9999	Train
0069381.jpg	1	10.2307	0.9999	Train
0017464.jpg	1	7.71872	0.9999	Train
0036073.jpg	1	7.90911	0.9999	Train
0071865.jpg	1	8.31377	0.9999	Train
0065513.jpg	1	7.47133	0.9999	Train
0061701.jpg	1	8.77842	0.9999	Train
0057668.jpg	1	9.29468	0.9999	Train
7183212.jpg	1	4.67126	0.996039	Train
0035700.jpg	1	7.17977	0.9999	Train
0033802.jpg	1	6.97968	0.9999	Train
0023326.jpg	1	5.98409	0.9999	Train
1785627.jpg	1	9.73594	0.9999	Train
0068239.jpg	1	6.98242	0.9999	Train
0067896.jpg	1	7.84485	0.9999	Train
0027190.jpg	1	9.4581	0.9999	Train
0060218.jpg	1	9.81144	0.9999	Train
0060764.jpg	1	7.25686	0.9999	Train
0066114.jpg	1	8.99692	0.9999	Train
7233368.jpg	1	9.978	0.9999	Train
0068383.jpg	1	10.3814	0.9999	Train
0025105.jpg	1	8.58168	0.9999	Train
0066127.jpg	1	9.21459	0.9999	Train
0061362.jpg	1	6.15572	0.9999	Train
9841598.jpg	0	-8.76898	0.0001	Train
0014852.jpg	1	5.96288	0.998027	Train
9700037.jpg	0	-9.79807	0.0001	Train
0062712.jpg	1	10.4926	0.9999	Train
0068015.jpg	1	8.28793	0.9999	Train
0053734.jpg	1	7.5193	0.9999	Train
0013936.jpg	1	10.0351	0.9999	Train
0022751.jpg	0	-16.3462	0.0001	Train
0014918.jpg	1	8.38011	0.9999	Train
0063937.jpg	1	10.1114	0.9999	Train
0054906.jpg	1	7.71071	0.9999	Train
0061158.jpg	1	9.30736	0.9999	Train
0057725.jpg	1	4.78687	0.998604	Train
0021291.jpg	0	-10.8012	0.0001	Train
0023310.jpg	1	8.02425	0.9999	Train
0067905.jpg	1	9.56102	0.9999	Train
0015128.jpg	1	5.52548	0.997613	Train
0062447.jpg	1	8.58168	0.9999	Train
9766934.jpg	0	-10.1369	0.0001	Train
9759583.jpg	0	-10.1392	0.0001	Train
0067953.jpg	1	9.54049	0.9999	Train
0034089.jpg	1	10.3387	0.9999	Train
0000428.jpg	1	10.0976	0.9999	Train
0010767.jpg	1	8.28435	0.9999	Train
0033416.jpg	1	7.68998	0.9999	Train
0065767.jpg	1	7.9451	0.9999	Train
3436033.jpg	1	8.68632	0.9999	Train
0023213.jpg	0	-10.7929	0.0001	Train
0064261.jpg	1	8.36375	0.9999	Train
0012983.jpg	0	-15.3683	0.0001	Train
0072601.jpg	1	7.60155	0.9999	Train
0011799.jpg	1	9.06721	0.9999	Train
0013317.jpg	0	-10.1773	0.0001	Train
5330187.jpg	1	10.1984	0.9999	Train
9517555.jpg	1	9.07128	0.9999	Train
4029605.jpg	1	8.51503	0.9999	Train
0013545.jpg	0	-10.7012	0.0001	Train
0035306.jpg	1	8.59467	0.9999	Train
0022053.jpg	0	-8.29863	0.0001	Train
0012063.jpg	1	7.92277	0.9999	Train
0022565.jpg	0	-10.7176	0.0001	Train
0014383.jpg	0	-9.77929	0.0001	Train
0000444.jpg	1	6.60993	0.9999	Train
0023160.jpg	0	-15.139	0.0001	Train
3025889.jpg	1	7.03283	0.9999	Train
0061278.jpg	1	8.42784	0.9999	Train
6646939.jpg	1	6.08067	0.998937	Train
0061566.jpg	1	8.88221	0.9999	Train
9219356.jpg	1	8.05459	0.9999	Train
0015228.jpg	1	9.03068	0.9999	Train
0025611.jpg	1	9.67318	0.9999	Train
0022899.jpg	0	-26.305	0.0001	Train
0030324.jpg	1	8.11317	0.9999	Train
0065823.jpg	1	7.03998	0.9999	Train
0024952.jpg	1	9.22032	0.9999	Train
9907628.jpg	0	-11.1891	0.0001	Train
0057849.jpg	1	9.55595	0.9999	Train
0046548.jpg	1	9.9096	0.9999	Train
0068221.jpg	1	9.80846	0.9999	Train
0060511.jpg	1	8.40985	0.9999	Train
2818959.jpg	1	7.82302	0.9999	Train
0027253.jpg	1	8.43721	0.9999	Train
0064014.jpg	1	8.66085	0.9999	Train
5747486.jpg	1	8.91348	0.9999	Train
0021530.jpg	1	8.49528	0.9999	Train
2176112.jpg	1	6.8724	0.9999	Train
2039831.jpg	1	8.42963	0.9999	Train
0065180.jpg	1	9.03777	0.9999	Train
0069638.jpg	1	6.18821	0.9999	Train
7097931.jpg	1	7.66403	0.9999	Train
5744196.jpg	1	8.233	0.9999	Train
0010067.jpg	1	8.46957	0.9999	Train
0053671.jpg	1	9.90701	0.9999	Train
0015400.jpg	0	-15.5011	0.0001	Train
0054787.jpg	1	9.76509	0.9999	Train
0064992.jpg	1	9.46398	0.9999	Train
0010551.jpg	1	6.61613	0.9999	Train
7254040.jpg	0	-7.28715	0.0001	Train
0036078.jpg	1	8.61243	0.9999	Train
0063182.jpg	1	7.24268	0.999624	Train
0011371.jpg	1	6.31163	0.9999	Train
0057539.jpg	1	9.35063	0.9999	Train
0010171.jpg	1	9.22218	0.9999	Train
0010550.jpg	1	9.56541	0.9999	Train
0013989.jpg	0	-7.16534	0.000201477	Train
0014999.jpg	1	9.11524	0.9999	Train
5595591.jpg	0	-8.34046	0.0001	Train
0069556.jpg	1	8.43197	0.9999	Train
0022804.jpg	0	-13.6493	0.0001	Train
0060386.jpg	1	7.96922	0.9999	Train
0063241.jpg	1	10.3125	0.9999	Train
9309212.jpg	0	-9.90825	0.0001	Train
0020981.jpg	0	-8.41398	0.0001	Train
0000162.jpg	1	9.06689	0.9999	Train
0014201.jpg	0	-11.4266	0.0001	Train
0057234.jpg	1	6.22825	0.9999	Train
0010925.jpg	1	9.07185	0.9999	Train
0001149.jpg	0	-5.96501	0.0001	Train
6994675.jpg	0	-11.6189	0.0001	Train
0070215.jpg	1	8.49496	0.9999	Train
0068962.jpg	1	9.31867	0.9999	Train
0064673.jpg	1	8.89935	0.9999	Train
0072063.jpg	1	3.01289	0.96059	Train
0058959.jpg	1	10.228	0.9999	Train
9583969.jpg	1	7.45576	0.9999	Train
0022785.jpg	0	-19.184	0.0001	Train
0054793.jpg	1	9.75409	0.9999	Train
0022071.jpg	1	7.72542	0.9999	Train
0023635.jpg	1	8.94147	0.9999	Train
0021708.jpg	1	7.61418	0.9999	Train
0022451.jpg	0	-14.39	0.0001	Train
0055907.jpg	1	5.57771	0.9999	Train
0070427.jpg	1	8.63132	0.9999	Train
0022207.jpg	0	-11.2684	0.0001	Train
0022068.jpg	1	8.88333	0.9999	Train
0046669.jpg	1	7.96069	0.9999	Train
0011340.jpg	1	9.26195	0.9999	Train
0060827.jpg	1	6.67924	0.9999	Train
5882793.jpg	0	-9.6105	0.0001	Train
0069091.jpg	1	8.07159	0.9999	Train
1975042.jpg	1	9.446	0.9999	Train
0068924.jpg	1	9.48232	0.9999	Train
0070018.jpg	1	7.1875	0.99933	Train
0033073.jpg	1	6.73009	0.9999	Train
0062251.jpg	1	8.25717	0.9999	Train
0072909.jpg	1	9.8428	0.9999	Train
0033985.jpg	1	9.51001	0.9999	Train
0036029.jpg	1	9.3934	0.9999	Train
0010878.jpg	1	8.7692	0.9999	Train
0023019.jpg	1	10.9274	0.9999	Train
0010536.jpg	1	8.04747	0.9999	Train
1776777.jpg	1	8.05335	0.9999	Train
0060154.jpg	1	10.2865	0.9999	Train
0014369.jpg	1	8.56697	0.9999	Train
0011329.jpg	1	9.48767	0.9999	Train
9828846.jpg	1	4.68252	0.992502	Train
1684127.jpg	1	8.36299	0.9999	Train
0014513.jpg	1	8.50316	0.9999	Train
8133882.jpg	0	-9.20968	0.0001	Train
0017485.jpg	1	9.2615	0.9999	Train
0033217.jpg	1	9.64272	0.9999	Train
2342769.jpg	1	9.63088	0.9999	Train
0058465.jpg	1	7.27268	0.9999	Train
0021400.jpg	1	8.35902	0.9999	Train
0014424.jpg	0	-13.2573	0.0001	Train
0069920.jpg	1	8.28393	0.9999	Train
0053620.jpg	1	6.08527	0.9999	Train
0022113.jpg	1	9.73122	0.9999	Train
0012488.jpg	0	-12.7354	0.0001	Train
0011921.jpg	1	6.25968	0.9999	Train
0033178.jpg	1	9.69436	0.9999	Train
0071776.jpg	1	7.81895	0.9999	Train
0013503.jpg	0	-11.5958	0.0001	Train
0013099.jpg	0	-8.78033	0.0001	Train
0013700.jpg	0	-10.1369	0.0001	Train
0023588.jpg	1	4.90707	0.994434	Train
0012533.jpg	0	-22.5609	0.0001	Train
0056660.jpg	1	8.69266	0.9999	Train
1842966.jpg	0	-14.6582	0.0001	Train
0063715.jpg	1	8.5831	0.9999	Train
0063289.jpg	1	9.77438	0.9999	Train
0035459.jpg	1	10.2134	0.9999	Train
0056319.jpg	1	8.22188	0.9999	Train
0064804.jpg	1	9.86422	0.9999	Train
0023062.jpg	0	-4.34621	0.00483704	Train
0063243.jpg	1	8.35603	0.9999	Train
0053742.jpg	1	9.96411	0.9999	Train
0010478.jpg	1	6.71987	0.9999	Train
7520843.jpg	1	8.98007	0.9999	Train
0026652.jpg	1	8.41186	0.9999	Train
0022013.jpg	1	8.78425	0.9999	Train
0021527.jpg	0	-14.0752	0.0001	Train
8902611.jpg	0	-10.7403	0.0001	Train
0054932.jpg	1	8.04791	0.9999	Train
0021703.jpg	0	-13.6804	0.0001	Train
0012328.jpg	0	-16.0966	0.0001	Train
0033216.jpg	1	9.58767	0.9999	Train
0072121.jpg	1	7.7254	0.9999	Train
0046383.jpg	1	9.31922	0.9999	Train
0061131.jpg	1	9.86039	0.9999	Train
0059343.jpg	1	10.0791	0.9999	Train
0015457.jpg	1	7.74864	0.9999	Train
0015004.jpg	1	6.19315	0.99878	Train
0025439.jpg	1	7.7608	0.9999	Train
0022228.jpg	0	-9.35937	0.0001	Train
7035246.jpg	1	8.45321	0.9999	Train
0058548.jpg	1	8.2355	0.9999	Train
0012971.jpg	0	-16.5072	0.0001	Train
0066136.jpg	1	7.79693	0.9999	Train
0012688.jpg	0	-10.1839	0.0001	Train
0014044.jpg	1	8.67777	0.9999	Train
4092287.jpg	1	6.07512	0.9999	Train
0066086.jpg	1	7.32504	0.9999	Train
0055513.jpg	1	9.10013	0.9999	Train
0024853.jpg	1	8.09516	0.9999	Train
6965881.jpg	1	8.12785	0.9999	Train
0034819.jpg	1	10.0272	0.9999	Train
0032258.jpg	1	7.36187	0.9999	Train
0053513.jpg	1	7.67754	0.9999	Train
0027702.jpg	1	9.20774	0.9999	Train
4947108.jpg	0	-16.2218	0.0001	Train
0012639.jpg	1	6.63247	0.9999	Train
0015200.jpg	1	7.99883	0.9999	Train
0022997.jpg	0	-6.88938	0.0001	Train
0014144.jpg	1	7.9185	0.9999	Train
0054332.jpg	1	10.7861	0.9999	Train
0032098.jpg	1	7.41811	0.9999	Train
0072542.jpg	1	7.97173	0.9999	Train
0070170.jpg	1	5.52037	0.9999	Train
0010754.jpg	1	10.5723	0.9999	Train
0061950.jpg	1	9.52466	0.9999	Train
0071119.jpg	1	9.96175	0.9999	Train
9870885.jpg	1	9.44288	0.9999	Train
0069791.jpg	1	8.25807	0.9999	Train
0013476.jpg	0	-13.9073	0.0001	Train
0024962.jpg	1	10.0545	0.9999	Train
0031999.jpg	1	8.8701	0.9999	Train
0012610.jpg	1	9.34025	0.9999	Train
0031795.jpg	1	10.9065	0.9999	Train
0059904.jpg	1	7.21531	0.9999	Train
0027420.jpg	1	8.56465	0.9999	Train
0036269.jpg	1	9.46877	0.9999	Train
2272218.jpg	1	6.7889	0.9999	Train
0055960.jpg	1	9.12736	0.9999	Train
0025724.jpg	1	5.007	0.993665	Train
0071875.jpg	1	7.96255	0.9999	Train
6135076.jpg	0	-6.73034	0.0001	Train
0013960.jpg	0	-8.88382	0.0001	Train
0057315.jpg	1	7.90976	0.9999	Train
0014709.jpg	0	-9.96435	0.0001	Train
0054919.jpg	1	10.0585	0.9999	Train
0068227.jpg	1	7.57269	0.9999	Train
8173252.jpg	1	9.60508	0.9999	Train
0000312.jpg	1	9.79979	0.9999	Train
0061885.jpg	1	8.78245	0.9999	Train
0057324.jpg	1	8.30007	0.9999	Train
0014928.jpg	1	8.03643	0.9999	Train
0060307.jpg	1	7.82078	0.9999	Train
0026430.jpg	1	7.3281	0.9999	Train
1609875.jpg	0	-11.3857	0.0001	Train
0035610.jpg	1	9.38937	0.9999	Train
2392633.jpg	1	9.11705	0.9999	Train
0012425.jpg	1	8.48944	0.9999	Train
0032812.jpg	1	8.3166	0.9999	Train
0015332.jpg	1	6.50623	0.999796	Train
0026853.jpg	1	6.10899	0.998295	Train
0012419.jpg	0	-12.6005	0.0001	Train
0071580.jpg	1	8.30157	0.9999	Train
0015459.jpg	0	-12.1921	0.0001	Train
6090497.jpg	1	6.72436	0.9999	Train
0068074.jpg	1	8.36966	0.9999	Train
3241636.jpg	1	10.3695	0.9999	Train
0017448.jpg	1	8.6449	0.9999	Train
0022791.jpg	0	-22.5649	0.0001	Train
0029212.jpg	1	11.2238	0.9999	Train
0025235.jpg	1	7.14908	0.9999	Train
0032887.jpg	1	3.66344	0.975195	Train
0023106.jpg	1	10.8354	0.9999	Train
0022081.jpg	1	10.4618	0.9999	Train
0023874.jpg	0	-8.26332	0.0001	Train
0021250.jpg	0	-18.3078	0.0001	Train
0023558.jpg	0	-8.40999	0.0001	Train
0021296.jpg	1	7.31654	0.9999	Train
0016092.jpg	1	6.44694	0.9999	Train
1262790.jpg	1	9.31003	0.9999	Train
0034062.jpg	1	8.55895	0.9999	Train
0028410.jpg	1	8.72731	0.9999	Train
0066921.jpg	1	4.52691	0.991331	Train
0012458.jpg	0	-15.1414	0.0001	Train
0022252.jpg	0	-14.5296	0.0001	Train
0033559.jpg	1	8.67218	0.9999	Train
1818238.jpg	1	8.86187	0.9999	Train
0053812.jpg	1	8.88766	0.9999	Train
0028026.jpg	1	8.90286	0.9999	Train
0014557.jpg	1	9.3935	0.9999	Train
0011848.jpg	0	-7.07115	0.0001	Train
0032940.jpg	1	10.7131	0.9999	Train
0022468.jpg	0	-6.80659	0.0001	Train
0012963.jpg	0	-14.3401	0.0001	Train
0022935.jpg	0	-16.224	0.0001	Train
5646747.jpg	1	9.38917	0.9999	Train
0023634.jpg	1	9.68843	0.9999	Train
0023275.jpg	1	10.156	0.9999	Train
4378189.jpg	1	8.88268	0.9999	Train
0011646.jpg	0	-6.62327	0.0001	Train
0032569.jpg	1	8.7464	0.9999	Train
0015608.jpg	1	8.49924	0.9999	Train
0023316.jpg	1	9.95512	0.9999	Train
0055440.jpg	1	8.34927	0.9999	Train
0058851.jpg	1	7.74681	0.9999	Train
0029028.jpg	1	8.50183	0.9999	Train
0056185.jpg	1	10.7911	0.9999	Train
0033813.jpg	1	8.48196	0.9999	Train
0027089.jpg	1	8.64001	0.9999	Train
0010653.jpg	1	7.90886	0.9999	Train
0066116.jpg	1	8.67951	0.9999	Train
0011527.jpg	1	7.34531	0.9999	Train
0027144.jpg	1	6.68147	0.9999	Train
0063829.jpg	1	11.6872	0.9999	Train
0066769.jpg	1	9.46262	0.9999	Train
3033701.jpg	1	6.34764	0.9999	Train
0059738.jpg	1	7.63341	0.9999	Train
0010189.jpg	1	10.0671	0.9999	Train
0001140.jpg	1	7.05185	0.9999	Train
0022634.jpg	0	-13.91	0.0001	Train
0056186.jpg	1	8.00653	0.9999	Train
0062016.jpg	1	9.48644	0.9999	Train
0026647.jpg	1	9.65031	0.9999	Train
0067985.jpg	1	5.71391	0.999213	Train
0027060.jpg	1	9.4925	0.9999	Train
0011267.jpg	1	8.56111	0.9999	Train
0066854.jpg	1	8.77136	0.9999	Train
0022954.jpg	0	-10.9385	0.0001	Train
0023119.jpg	1	4.95414	0.99516	Train
0046344.jpg	1	9.98427	0.9999	Train
0023508.jpg	1	9.4845	0.9999	Train
0000300.jpg	1	8.99329	0.9999	Train
0023482.jpg	1	8.32211	0.9999	Train
0065921.jpg	1	11.4455	0.9999	Train
0022908.jpg	0	-13.4193	0.0001	Train
0069437.jpg	1	9.15917	0.9999	Train
0072534.jpg	1	6.97285	0.999636	Train
0055007.jpg	1	8.96791	0.9999	Train
0012707.jpg	0	-8.84034	0.0001	Train
0022487.jpg	0	-12.0338	0.0001	Train
0013515.jpg	0	-11.8297	0.0001	Train
0057960.jpg	1	9.62177	0.9999	Train
0029913.jpg	1	8.14342	0.9999	Train
0033304.jpg	1	9.00151	0.9999	Train
6496370.jpg	1	8.36653	0.9999	Train
0013780.jpg	0	-5.58512	0.0001	Train
2387381.jpg	0	-8.6183	0.000159001	Train
0012753.jpg	0	-7.9447	0.0001	Train
0023318.jpg	1	8.87969	0.9999	Train
0060342.jpg	1	7.88837	0.9999	Train
0028984.jpg	1	5.22336	0.996046	Train
0559335.jpg	1	6.91006	0.9999	Train
0060654.jpg	1	6.16962	0.9999	Train
9210255.jpg	1	8.99588	0.9999	Train
0011349.jpg	1	8.73118	0.9999	Train
3372750.jpg	1	6.80549	0.9999	Train
0027663.jpg	1	6.79473	0.9999	Train
0031498.jpg	1	8.30833	0.9999	Train
0072865.jpg	1	6.73349	0.9999	Train
0061252.jpg	1	8.36753	0.9999	Train
0068713.jpg	1	7.8902	0.9999	Train
0070585.jpg	1	9.70418	0.9999	Train
0638700.jpg	1	8.3393	0.9999	Train
0070596.jpg	1	9.24812	0.9999	Train
0015517.jpg	1	1.70332	0.848958	Train
0064114.jpg	1	8.17073	0.9999	Train
0036092.jpg	1	8.42759	0.9999	Train
0022237.jpg	0	-15.2036	0.0001	Train
0024112.jpg	1	8.60365	0.9999	Train
0000277.jpg	1	10.6519	0.9999	Train
9176427.jpg	1	10.7271	0.9999	Train
2341875.jpg	1	9.35482	0.9999	Train
0070465.jpg	1	7.76423	0.9999	Train
0029473.jpg	1	10.0411	0.9999	Train
0023009.jpg	0	-17.8567	0.0001	Train
2293513.jpg	0	-7.28777	0.0001	Train
0000142.jpg	1	6.04732	0.9999	Train
0021801.jpg	1	6.50727	0.999645	Train
0011922.jpg	1	7.77959	0.9999	Train
0071060.jpg	1	10.412	0.9999	Train
0032072.jpg	1	8.90573	0.9999	Train
0034092.jpg	1	8.00948	0.9999	Train
0058010.jpg	1	5.37028	0.9999	Train
0062844.jpg	1	9.0848	0.9999	Train
0023294.jpg	1	9.52547	0.9999	Train
0026697.jpg	1	9.44746	0.9999	Train
0059077.jpg	1	5.47995	0.997646	Train
0054963.jpg	1	5.2664	0.9999	Train
0068769.jpg	1	11.2864	0.9999	Train
1694817.jpg	1	7.35067	0.999626	Train
0069864.jpg	1	8.29403	0.9999	Train
0068884.jpg	1	7.04591	0.9999	Train
0014136.jpg	1	9.07955	0.9999	Train
0068118.jpg	1	8.50487	0.9999	Train
0033029.jpg	1	8.389	0.9999	Train
0070743.jpg	1	7.13059	0.9999	Train
9465155.jpg	1	8.99435	0.9999	Train
0014279.jpg	0	-13.2417	0.0001	Train
0011138.jpg	1	7.7019	0.9999	Train
7349440.jpg	1	7.84564	0.9999	Train
0000487.jpg	1	8.68395	0.9999	Train
0064134.jpg	1	8.78902	0.9999	Train
0013634.jpg	1	8.92694	0.9999	Train
0033337.jpg	1	8.35868	0.9999	Train
9001948.jpg	1	6.00048	0.9999	Train
0057369.jpg	1	8.16195	0.9999	Train
3983413.jpg	0	-12.1141	0.0001	Train
0036057.jpg	1	9.73677	0.9999	Train
0015595.jpg	1	8.52177	0.9999	Train
0011758.jpg	1	10.1605	0.9999	Train
0802880.jpg	1	8.42675	0.9999	Train
0030995.jpg	1	8.55831	0.9999	Train
3561065.jpg	1	8.50316	0.9999	Train
0062098.jpg	1	11.5795	0.9999	Train
9164054.jpg	1	9.60735	0.9999	Train
0012929.jpg	1	10.346	0.9999	Train
0013242.jpg	1	6.77802	0.9999	Train
0063606.jpg	1	10.8073	0.9999	Train
3733653.jpg	1	8.85208	0.9999	Train
0035640.jpg	1	9.2619	0.9999	Train
0073238.jpg	1	11.4036	0.9999	Train
0011845.jpg	1	9.77216	0.9999	Train
0069859.jpg	1	10.4686	0.9999	Train
0034034.jpg	1	8.02992	0.9999	Train
0000283.jpg	1	8.37685	0.9999	Train
0060829.jpg	1	6.68829	0.9999	Train
0021021.jpg	0	-16.0635	0.0001	Train
0012916.jpg	0	-18.7562	0.0001	Train
0022329.jpg	1	10.1678	0.9999	Train
0056113.jpg	1	9.19162	0.9999	Train
8592733.jpg	1	7.91008	0.9999	Train
0013894.jpg	0	-12.8422	0.0001	Train
0014193.jpg	0	-13.5513	0.0001	Train
0062980.jpg	1	9.32768	0.9999	Train
0072495.jpg	1	9.51524	0.9999	Train
0055803.jpg	1	10.7126	0.9999	Train
0023163.jpg	1	9.83427	0.9999	Train
0013674.jpg	1	6.97163	0.9999	Train
0009992.jpg	1	11.3312	0.9999	Train
0057417.jpg	1	4.87192	0.997197	Train
0061066.jpg	1	10.0327	0.9999	Train
0011703.jpg	1	8.29113	0.9999	Train
5843614.jpg	0	-4.88849	0.0001	Train
0022382.jpg	1	6.07751	0.9999	Train
0010630.jpg	1	7.67386	0.9999	Train
0036012.jpg	1	10.0954	0.9999	Train
0021036.jpg	0	-13.0466	0.0001	Train
0066332.jpg	1	8.77819	0.9999	Train
0069179.jpg	1	7.83651	0.9999	Train
0071315.jpg	1	8.22277	0.9999	Train
0062434.jpg	1	9.42305	0.9999	Train
0054194.jpg	1	8.35734	0.9999	Train
0047033.jpg	1	7.68413	0.9999	Train
0025363.jpg	1	7.09442	0.999191	Train
0054355.jpg	1	7.49748	0.9999	Train
0062005.jpg	1	10.4689	0.9999	Train
0056790.jpg	1	8.87312	0.9999	Train
0033274.jpg	1	10.6684	0.9999	Train
3941123.jpg	1	4.40809	0.996793	Train
0031170.jpg	1	9.28238	0.9999	Train
0020992.jpg	0	-7.9954	0.0001	Train
0030759.jpg	1	7.73203	0.9999	Train
1301476.jpg	1	9.95027	0.9999	Train
0060239.jpg	1	9.35606	0.9999	Train
0056900.jpg	1	9.49781	0.9999	Train
0012984.jpg	0	-9.25735	0.0001	Train
0058880.jpg	1	7.98272	0.9999	Train
0062114.jpg	1	8.95205	0.9999	Train
3763984.jpg	1	6.6837	0.9999	Train
0013068.jpg	0	-9.36863	0.0001	Train
0065720.jpg	1	9.07825	0.9999	Train
6366417.jpg	1	10.0982	0.9999	Train
0027352.jpg	1	8.67819	0.9999	Train
0054673.jpg	1	7.46675	0.9999	Train
0000415.jpg	1	9.76403	0.9999	Train
0046422.jpg	1	5.87866	0.999148	Train
5647607.jpg	1	5.98289	0.9999	Train
1936429.jpg	0	-11.8149	0.0001	Train
0011178.jpg	1	9.17374	0.9999	Train
0070489.jpg	1	10.0093	0.9999	Train
0026996.jpg	1	9.14528	0.9999	Train
0014151.jpg	1	8.33127	0.9999	Train
0027102.jpg	1	9.27216	0.9999	Train
0060340.jpg	1	8.36318	0.9999	Train
0015336.jpg	1	11.3078	0.9999	Train
0066643.jpg	1	7.90536	0.9999	Train
0035605.jpg	1	7.13567	0.9999	Train
7327423.jpg	1	8.54502	0.9999	Train
0071681.jpg	1	9.78998	0.9999	Train
9548821.jpg	1	9.78195	0.9999	Train
0011957.jpg	1	2.0875	0.899445	Train
0009894.jpg	1	9.58133	0.9999	Train
9138658.jpg	0	-9.07354	0.0001	Train
0833889.jpg	1	3.91914	0.987425	Train
0000175.jpg	1	9.2179	0.9999	Train
0054500.jpg	1	9.76648	0.9999	Train
0055743.jpg	1	6.57154	0.9999	Train
0022415.jpg	0	-12.4093	0.0001	Train
0065748.jpg	1	8.15249	0.9999	Train
0056138.jpg	1	8.51202	0.9999	Train
0063002.jpg	1	8.03904	0.9999	Train
0023372.jpg	1	7.67331	0.9999	Train
3416107.jpg	1	9.41016	0.9999	Train
0059486.jpg	1	8.27437	0.9999	Train
0032993.jpg	1	9.19862	0.9999	Train
0061556.jpg	1	7.67372	0.9999	Train
0033925.jpg	1	8.65193	0.9999	Train
5555131.jpg	0	-12.0352	0.0001	Train
0012099.jpg	1	8.03882	0.9999	Train
0023152.jpg	0	-14.8451	0.0001	Train
0023493.jpg	1	9.63522	0.9999	Train
0023520.jpg	0	-13.9342	0.0001	Train
0070009.jpg	1	9.62302	0.9999	Train
0000284.jpg	1	7.8487	0.9999	Train
4441641.jpg	0	-9.95974	0.0001	Train
0056969.jpg	1	4.58897	0.99746	Train
0013618.jpg	1	8.42182	0.9999	Train
2421565.jpg	1	10.3882	0.9999	Train
0070961.jpg	1	9.40258	0.9999	Train
0072582.jpg	1	9.39161	0.9999	Train
2105563.jpg	1	6.75492	0.9999	Train
0013649.jpg	0	-15.3049	0.0001	Train
0053492.jpg	1	8.85847	0.9999	Train
0022963.jpg	0	-15.0255	0.0001	Train
0015124.jpg	1	8.62905	0.9999	Train
6720909.jpg	1	7.62653	0.9999	Train
0023312.jpg	1	8.74388	0.9999	Train
0022378.jpg	1	8.442	0.9999	Train
0021758.jpg	0	-6.65484	0.0001	Train
0068762.jpg	1	8.08732	0.9999	Train
4676270.jpg	1	6.45797	0.9999	Train
0013388.jpg	0	-11.2069	0.0001	Train
8496052.jpg	1	7.80167	0.999631	Train
0070549.jpg	1	7.86438	0.9999	Train
9955163.jpg	1	9.07326	0.9999	Train
0021706.jpg	1	8.33874	0.9999	Train
0057009.jpg	1	10.8718	0.9999	Train
0067205.jpg	1	7.77761	0.9999	Train
0013206.jpg	0	-10.3009	0.0001	Train
1254469.jpg	1	6.4297	0.999038	Train
0054151.jpg	1	8.53745	0.9999	Train
0022707.jpg	0	-12.294	0.0001	Train
0056292.jpg	1	6.17548	0.9999	Train
0656566.jpg	0	-9.91145	0.0001	Train
1935605.jpg	0	-6.367	0.0001	Train
0066105.jpg	1	9.14955	0.9999	Train
0033886.jpg	1	7.46339	0.9999	Train
0021401.jpg	1	8.3055	0.9999	Train
0024886.jpg	1	6.6779	0.9999	Train
0069970.jpg	1	8.18905	0.9999	Train
0031543.jpg	1	10.5611	0.9999	Train
0014291.jpg	1	8.52362	0.9999	Train
1255828.jpg	0	-12.2262	0.0001	Train
0035420.jpg	1	9.48703	0.9999	Train
0021017.jpg	0	-11.2607	0.0001	Train
0030360.jpg	1	8.51109	0.9999	Train
0010359.jpg	1	8.55732	0.9999	Train
0072889.jpg	1	10.3689	0.9999	Train
0047031.jpg	1	9.84207	0.9999	Train
0010181.jpg	1	10.0916	0.9999	Train
0072286.jpg	1	7.55739	0.9999	Train
9579703.jpg	1	9.92114	0.9999	Train
0060228.jpg	1	10.2717	0.9999	Train
0056626.jpg	1	10.6103	0.9999	Train
3391427.jpg	1	7.26493	0.9999	Train
0057593.jpg	1	9.53996	0.9999	Train
0063223.jpg	1	7.97163	0.9999	Train
0000400.jpg	1	9.67402	0.9999	Train
0022492.jpg	0	-10.3988	0.0001	Train
0000070.jpg	1	6.75202	0.999711	Train
0013013.jpg	0	-12.1385	0.0001	Train
0542765.jpg	1	8.72903	0.9999	Train
0000292.jpg	1	10.7818	0.9999	Train
0072204.jpg	1	10.4045	0.9999	Train
0070108.jpg	1	10.1024	0.9999	Train
3553101.jpg	0	-11.2725	0.0001	Train
0061257.jpg	1	9.32455	0.9999	Train
9881460.jpg	1	6.89721	0.9999	Train
0057180.jpg	1	5.74394	0.9999	Train
7338502.jpg	1	8.25408	0.9999	Train
1979534.jpg	0	-9.40596	0.0001	Train
8417873.jpg	1	9.02892	0.9999	Train
0015246.jpg	1	8.40626	0.9999	Train
6024335.jpg	1	10.8754	0.9999	Train
0010476.jpg	1	6.47418	0.9999	Train
0021095.jpg	1	10.2572	0.9999	Train
0026745.jpg	1	7.88208	0.9999	Train
0069273.jpg	1	8.22675	0.999751	Train
0035911.jpg	1	5.86768	0.9999	Train
3775417.jpg	1	8.24968	0.9999	Train
6911134.jpg	0	-10.9188	0.0001	Train
0057019.jpg	1	9.4352	0.9999	Train
0010358.jpg	1	6.65425	0.9999	Train
0056740.jpg	1	8.88053	0.999881	Train
0011693.jpg	1	9.03205	0.9999	Train
0070593.jpg	1	8.90822	0.9999	Train
0023671.jpg	1	5.95764	0.9999	Train
0034262.jpg	1	9.00907	0.9999	Train
0064423.jpg	1	9.27431	0.9999	Train
1241817.jpg	1	2.28795	0.917572	Train
0059547.jpg	1	7.85152	0.9999	Train
0061624.jpg	1	9.12638	0.9999	Train
6809586.jpg	1	8.77914	0.9999	Train
7317801.jpg	1	9.18024	0.9999	Train
0030080.jpg	1	11.4066	0.9999	Train
0022764.jpg	0	-16.0787	0.0001	Train
6124481.jpg	1	8.65486	0.9999	Train
0071193.jpg	1	9.76565	0.9999	Train
6618014.jpg	1	10.005	0.9999	Train
0012345.jpg	0	-23.553	0.0001	Train
3976496.jpg	1	9.42207	0.9999	Train
0070422.jpg	1	8.60992	0.9999	Train
0023130.jpg	1	10.5665	0.9999	Train
1698942.jpg	1	10.0169	0.9999	Train
5167209.jpg	1	4.63303	0.998753	Train
4523238.jpg	1	9.39069	0.9999	Train
0027306.jpg	1	9.49686	0.9999	Train
8027280.jpg	1	8.23738	0.9999	Train
0057015.jpg	1	8.61574	0.9999	Train
0064307.jpg	1	7.20491	0.9999	Train
0029914.jpg	1	8.46974	0.9999	Train
0070061.jpg	1	6.83795	0.9999	Train
0021710.jpg	1	10.3197	0.9999	Train
5307259.jpg	0	-10.6705	0.0001	Train
0013762.jpg	1	7.99858	0.9999	Train
0063958.jpg	1	6.80892	0.9999	Train
0023361.jpg	0	-19.3897	0.0001	Train
0055911.jpg	1	9.38581	0.9999	Train
4938994.jpg	1	9.67783	0.9999	Train
0060159.jpg	1	9.58103	0.9999	Train
0046828.jpg	1	8.23955	0.9999	Train
6184891.jpg	1	7.90686	0.9999	Train
1330008.jpg	1	6.7299	0.9999	Train
0013528.jpg	0	-7.11446	0.0001	Train
0009908.jpg	1	10.0841	0.9999	Train
0012964.jpg	0	-10.8462	0.0001	Train
0058837.jpg	1	7.97614	0.9999	Train
0014156.jpg	1	6.22794	0.998769	Train
0021168.jpg	1	5.06477	0.995265	Train
0013133.jpg	0	-9.76076	0.0001	Train
0028218.jpg	1	9.04315	0.9999	Train
0070380.jpg	1	5.43753	0.9999	Train
0021730.jpg	1	7.99365	0.9999	Train
0067927.jpg	1	8.28387	0.9999	Train
0068117.jpg	1	7.15397	0.9999	Train
6089318.jpg	1	8.35111	0.9999	Train
0024149.jpg	0	-11.0596	0.0001	Train
0067699.jpg	1	9.0557	0.9999	Train
0024195.jpg	1	8.88346	0.9999	Train
0061812.jpg	1	8.51224	0.9999	Train
5988562.jpg	1	10.0959	0.9999	Train
6714082.jpg	1	9.59249	0.9999	Train
0060104.jpg	1	9.68309	0.9999	Train
0009950.jpg	1	7.05277	0.9999	Train
0059481.jpg	1	8.49871	0.9999	Train
0013062.jpg	0	-7.34887	0.0001	Train
0022661.jpg	1	9.27114	0.9999	Train
0063813.jpg	1	10.8386	0.9999	Train
0014009.jpg	0	-9.04074	0.0001	Train
0029705.jpg	1	5.10476	0.998001	Train
0010965.jpg	1	7.5005	0.9999	Train
0013811.jpg	0	-6.58178	0.0001	Train
0058426.jpg	1	3.33345	0.968145	Train
0065382.jpg	1	10.5331	0.9999	Train
0012571.jpg	1	8.14783	0.9999	Train
4636431.jpg	1	7.0176	0.9999	Train
0022202.jpg	0	-5.79194	0.0001	Train
0010156.jpg	1	7.63706	0.9999	Train
0032603.jpg	1	8.22493	0.9999	Train
0053816.jpg	1	8.13283	0.9999	Train
0021384.jpg	1	8.66218	0.9999	Train
0059897.jpg	1	5.653	0.9999	Train
0853333.jpg	0	-8.168	0.0001	Train
0014546.jpg	1	7.38416	0.9999	Train
0046827.jpg	1	8.92365	0.9999	Train
0034548.jpg	1	8.35108	0.9999	Train
0027387.jpg	1	9.23602	0.9999	Train
0066338.jpg	1	8.55921	0.9999	Train
0059346.jpg	1	8.18342	0.9999	Train
0013260.jpg	0	-21.629	0.0001	Train
0013548.jpg	1	8.33323	0.9999	Train
0023308.jpg	1	9.01838	0.9999	Train
0014858.jpg	1	5.91862	0.9999	Train
0012044.jpg	1	5.31865	0.998154	Train
4185946.jpg	0	-12.3223	0.0001	Train
0054995.jpg	1	8.68925	0.9999	Train
0067183.jpg	1	7.8507	0.9999	Train
0011369.jpg	1	3.07313	0.955998	Train
0022953.jpg	0	-14.9794	0.0001	Train
0066470.jpg	1	8.53643	0.9999	Train
0070998.jpg	1	5.51053	0.996	Train
0023637.jpg	1	6.2767	0.9999	Train
0061011.jpg	1	8.84826	0.9999	Train
0010122.jpg	1	8.76759	0.9999	Train
0068808.jpg	1	6.79005	0.9999	Train
0069481.jpg	1	8.09929	0.9999	Train
0012819.jpg	0	-11.9594	0.0001	Train
0070120.jpg	1	12.5371	0.9999	Train
0070333.jpg	1	9.21646	0.9999	Train
0014552.jpg	0	-8.93979	0.0001	Train
0029819.jpg	1	10.2291	0.9999	Train
0025589.jpg	1	7.72132	0.9999	Train
0033487.jpg	1	9.15612	0.9999	Train
0027260.jpg	1	9.43314	0.9999	Train
3275875.jpg	1	9.73841	0.9999	Train
0071951.jpg	1	7.24065	0.9999	Train
0022923.jpg	0	-18.8437	0.0001	Train
0034202.jpg	1	10.0178	0.9999	Train
0022291.jpg	0	-4.67581	0.00113498	Train
0060526.jpg	1	7.65854	0.9999	Train
0015377.jpg	1	9.29674	0.9999	Train
6228963.jpg	1	9.29642	0.9999	Train
3842916.jpg	1	6.75178	0.9999	Train
0010909.jpg	1	8.65051	0.9999	Train
0068315.jpg	1	8.96165	0.9999	Train
0579124.jpg	0	-14.4213	0.0001	Train
0032982.jpg	1	6.65355	0.9999	Train
4464389.jpg	1	8.70698	0.9999	Train
0011524.jpg	1	9.03942	0.9999	Train
0023483.jpg	1	8.14787	0.9999	Train
0011876.jpg	1	12.7929	0.9999	Train
0021139.jpg	0	-9.9032	0.0001	Train
0034005.jpg	1	7.3421	0.9999	Train
0021688.jpg	1	8.88776	0.9999	Train
0033594.jpg	1	8.20926	0.9999	Train
0022625.jpg	0	-12.398	0.0001	Train
0066848.jpg	1	8.79628	0.9999	Train
0022142.jpg	0	-14.5333	0.0001	Train
0014255.jpg	1	8.61693	0.9999	Train
0011486.jpg	1	10.5303	0.9999	Train
0021216.jpg	0	-8.60366	0.0001	Train
0072021.jpg	1	8.60382	0.9999	Train
0021809.jpg	0	-10.8207	0.0001	Train
0011579.jpg	1	7.6621	0.9999	Train
5373632.jpg	0	-4.74653	0.00166021	Train
0023369.jpg	1	9.43346	0.9999	Train
0014920.jpg	1	7.27633	0.9999	Train
0059027.jpg	1	6.18826	0.9999	Train
0063157.jpg	1	7.8375	0.9999	Train
0013610.jpg	1	6.35855	0.9999	Train
0034094.jpg	1	10.2286	0.9999	Train
0061670.jpg	1	8.1568	0.9999	Train
0013995.jpg	1	8.86789	0.9999	Train
0072828.jpg	1	7.24431	0.9999	Train
0000420.jpg	1	8.00546	0.9999	Train
3541262.jpg	0	-9.08619	0.0001	Train
0033206.jpg	1	8.36274	0.9999	Train
0019335.jpg	1	9.21068	0.9999	Train
1400723.jpg	0	-16.0616	0.0001	Train
0032892.jpg	1	6.13454	0.9999	Train
0046609.jpg	1	5.07715	0.9999	Train
0026897.jpg	1	9.85081	0.9999	Train
0962121.jpg	1	9.53265	0.9999	Train
0014016.jpg	0	-8.72351	0.0001	Train
9078177.jpg	0	-9.46396	0.0001	Train
9677503.jpg	1	8.50257	0.9999	Train
0066426.jpg	1	10.1828	0.9999	Train
0056554.jpg	1	7.56545	0.9999	Train
0062596.jpg	1	8.69231	0.9999	Train
0057978.jpg	1	6.08626	0.9999	Train
4493482.jpg	1	9.60277	0.9999	Train
0061125.jpg	1	10.0408	0.9999	Train
0056269.jpg	1	7.80239	0.9999	Train
0046641.jpg	1	10.0648	0.9999	Train
7330470.jpg	1	9.71842	0.9999	Train
0070431.jpg	1	6.03487	0.9999	Train
0070666.jpg	1	8.2365	0.9999	Train
1935227.jpg	1	6.4655	0.9999	Train
0062589.jpg	1	8.29411	0.9999	Train
0022417.jpg	0	-21.5217	0.0001	Train
0016161.jpg	1	7.80264	0.9999	Train
0057823.jpg	1	12.0063	0.9999	Train
0059165.jpg	1	7.5442	0.9999	Train
0017422.jpg	1	8.20267	0.9999	Train
0067513.jpg	1	10.8025	0.9999	Train
7683106.jpg	1	9.99698	0.9999	Train
2198823.jpg	1	4.97094	0.994901	Train
0058151.jpg	1	5.92386	0.9999	Train
0001143.jpg	1	7.65222	0.9999	Train
7399648.jpg	1	10.0683	0.9999	Train
0036116.jpg	1	8.39276	0.9999	Train
4000481.jpg	1	7.9106	0.9999	Train
0011484.jpg	1	8.80596	0.9999	Train
0014050.jpg	0	-10.8673	0.0001	Train
0032925.jpg	1	8.57001	0.9999	Train
0071783.jpg	1	7.71317	0.9999	Train
2283509.jpg	0	-8.35742	0.0001	Train
0022572.jpg	1	9.09329	0.9999	Train
0061595.jpg	1	7.43153	0.9999	Train
5164664.jpg	0	-10.0283	0.0001	Train
0061532.jpg	1	7.39564	0.9999	Train
0011196.jpg	1	8.13816	0.9999	Train
0022316.jpg	1	9.84535	0.9999	Train
0058000.jpg	1	7.21306	0.9999	Train
0068840.jpg	1	9.72826	0.9999	Train
0046932.jpg	1	7.90228	0.9999	Train
0053725.jpg	1	9.609	0.9999	Train
0000307.jpg	1	11.3804	0.9999	Train
0054341.jpg	1	9.48218	0.9999	Train
0013736.jpg	1	8.8836	0.9999	Train
0036123.jpg	1	8.84007	0.9999	Train
0010978.jpg	1	8.57217	0.9999	Train
0010757.jpg	1	8.97386	0.9999	Train
0021035.jpg	0	-11.7005	0.0001	Train
0030002.jpg	1	7.86379	0.9999	Train
0059770.jpg	1	5.18141	0.9999	Train
0021294.jpg	0	-17.6462	0.0001	Train
0012633.jpg	1	9.60316	0.9999	Train
0012435.jpg	1	5.68527	0.9999	Train
0014719.jpg	0	-12.5634	0.0001	Train
0069112.jpg	1	10.7308	0.9999	Train
0071869.jpg	1	9.04401	0.9999	Train
0065195.jpg	1	9.91883	0.9999	Train
0012775.jpg	0	-12.3658	0.0001	Train
7738029.jpg	0	-18.9958	0.0001	Train
0023744.jpg	1	6.18905	0.9999	Train
4653503.jpg	1	7.23632	0.9999	Train
8788296.jpg	0	-6.68962	0.0001	Train
0021648.jpg	1	8.41727	0.9999	Train
0000412.jpg	1	8.61002	0.9999	Train
0072252.jpg	1	7.16128	0.9999	Train
0025524.jpg	1	9.33466	0.9999	Train
0014349.jpg	1	7.30932	0.999353	Train
0029316.jpg	1	11.3712	0.9999	Train
0011256.jpg	1	7.68114	0.9999	Train
7154868.jpg	0	-7.8503	0.0001	Train
0072887.jpg	1	7.00578	0.9999	Train
0062734.jpg	1	8.07774	0.9999	Train
0034050.jpg	1	9.25269	0.9999	Train
0058508.jpg	1	8.83352	0.9999	Train
0022639.jpg	0	-23.226	0.0001	Train
0023604.jpg	1	8.95255	0.9999	Train
0000279.jpg	1	10.5929	0.9999	Train
3286186.jpg	1	8.96011	0.9999	Train
5363974.jpg	1	10.1471	0.9999	Train
0014357.jpg	1	2.32388	0.917317	Train
9978107.jpg	1	4.5914	0.995052	Train
7466678.jpg	1	9.74774	0.9999	Train
0032526.jpg	1	3.86325	0.982166	Train
6230191.jpg	1	10.1075	0.9999	Train
0055783.jpg	1	9.16879	0.9999	Train
0015231.jpg	1	7.3481	0.9999	Train
4910630.jpg	0	-7.80416	0.0001	Train
0071528.jpg	1	9.49784	0.9999	Train
0068874.jpg	1	9.95223	0.9999	Train
0061751.jpg	1	11.2017	0.9999	Train
0033603.jpg	1	8.46222	0.9999	Train
0012592.jpg	1	7.27863	0.9999	Train
0066505.jpg	1	7.4319	0.9999	Train
0013079.jpg	1	9.09931	0.9999	Train
0021478.jpg	0	-11.0504	0.0001	Train
8519085.jpg	0	-13.0608	0.0001	Train
0021471.jpg	1	8.39603	0.9999	Train
0069865.jpg	1	8.70984	0.9999	Train
0057313.jpg	1	9.06702	0.9999	Train
9053910.jpg	1	7.67866	0.999675	Train
0066203.jpg	1	7.32191	0.999827	Train
0202238.jpg	1	8.63795	0.9999	Train
0027359.jpg	1	8.69292	0.9999	Train
0014241.jpg	0	-10.0163	0.0001	Train
0022584.jpg	0	-16.4912	0.0001	Train
0057782.jpg	1	8.72588	0.9999	Train
0072748.jpg	1	10.0471	0.9999	Train
0013137.jpg	0	-12.0168	0.0001	Train
0062517.jpg	1	9.57973	0.9999	Train
0031958.jpg	1	7.3692	0.9999	Train
6555290.jpg	1	9.30879	0.9999	Train
0024083.jpg	1	5.17365	0.9999	Train
0000171.jpg	1	8.8219	0.9999	Train
0010355.jpg	1	7.02682	0.9999	Train
0072330.jpg	1	8.65808	0.9999	Train
0069077.jpg	1	7.0297	0.9999	Train
0059178.jpg	1	10.7982	0.9999	Train
0022481.jpg	0	-13.1044	0.0001	Train
7338073.jpg	1	11.1584	0.9999	Train
0033114.jpg	1	9.66636	0.9999	Train
0011285.jpg	1	4.65127	0.999839	Train
0000441.jpg	1	9.28622	0.9999	Train
9556334.jpg	1	8.2186	0.9999	Train
0071532.jpg	1	7.85224	0.9999	Train
0072876.jpg	1	6.38297	0.998759	Train
0014027.jpg	1	9.64506	0.9999	Train
0032918.jpg	1	5.91647	0.9999	Train
0026236.jpg	1	8.15451	0.9999	Train
0072473.jpg	1	8.36199	0.9999	Train
0023162.jpg	1	9.13682	0.9999	Train
0027721.jpg	1	8.84628	0.9999	Train
0055318.jpg	1	9.83799	0.9999	Train
8027899.jpg	1	8.57671	0.9999	Train
0060629.jpg	1	8.87295	0.9999	Train
5095180.jpg	1	10.7096	0.9999	Train
0061626.jpg	1	10.1332	0.9999	Train
0022955.jpg	0	-23.8831	0.0001	Train
0022711.jpg	0	-11.6795	0.0001	Train
6255113.jpg	1	7.24636	0.9999	Train
0064411.jpg	1	8.63785	0.9999	Train
0023706.jpg	1	9.7459	0.9999	Train
0023525.jpg	1	9.149	0.9999	Train
0054288.jpg	1	7.04276	0.9999	Train
0011691.jpg	1	11.3842	0.9999	Train
0023890.jpg	1	7.38886	0.9999	Train
3690890.jpg	1	7.56846	0.9999	Train
0068128.jpg	1	8.41365	0.9999	Train
7541596.jpg	1	10.2965	0.9999	Train
7181296.jpg	1	8.15848	0.9999	Train
0021390.jpg	1	11.7286	0.9999	Train
6126704.jpg	1	10.66	0.9999	Train
0031550.jpg	1	10.1311	0.9999	Train
0059281.jpg	1	6.7498	0.9999	Train
6394319.jpg	1	9.60561	0.9999	Train
0057496.jpg	1	7.24846	0.9999	Train
0016080.jpg	1	6.22794	0.9999	Train
0014096.jpg	0	-19.4827	0.0001	Train
3993924.jpg	1	9.19763	0.9999	Train
0058315.jpg	1	7.17022	0.9999	Train
0059929.jpg	1	8.67108	0.9999	Train
6016537.jpg	1	5.75743	0.9999	Train
0072157.jpg	1	9.00468	0.9999	Train
9210086.jpg	1	8.93085	0.9999	Train
0032730.jpg	1	9.37234	0.9999	Train
0029081.jpg	1	8.94449	0.9999	Train
0023642.jpg	1	8.34914	0.9999	Train
0015619.jpg	1	7.01989	0.9999	Train
0066476.jpg	1	7.18504	0.99977	Train
0056247.jpg	1	9.80949	0.9999	Train
0014873.jpg	1	5.89912	0.9999	Train
0011239.jpg	1	10.5023	0.9999	Train
9476229.jpg	0	-9.4334	0.0001	Train
0011140.jpg	1	7.28352	0.9999	Train
0022494.jpg	0	-13.1313	0.0001	Train
0068993.jpg	1	8.98881	0.9999	Train
0054226.jpg	1	9.29369	0.9999	Train
0061244.jpg	1	8.45953	0.9999	Train
0000306.jpg	1	8.30319	0.9999	Train
0000076.jpg	1	6.76551	0.9999	Train
0067949.jpg	1	11.3074	0.9999	Train
0012137.jpg	1	6.26104	0.9999	Train
0010792.jpg	1	7.64108	0.9999	Train
0058127.jpg	1	5.00467	0.9999	Train
0032856.jpg	1	9.49931	0.9999	Train
0061684.jpg	1	8.54465	0.9999	Train
0072440.jpg	1	8.46142	0.9999	Train
0066756.jpg	1	9.38821	0.9999	Train
0067418.jpg	1	8.05669	0.9999	Train
0031087.jpg	1	9.17738	0.9999	Train
0010432.jpg	1	9.22033	0.9999	Train
0015267.jpg	0	-11.928	0.0001	Train
0028056.jpg	1	8.87591	0.9999	Train
0071771.jpg	1	8.14504	0.9999	Train
8750784.jpg	1	9.56197	0.9999	Train
0056119.jpg	1	10.9675	0.9999	Train
0010723.jpg	1	8.45621	0.9999	Train
9780632.jpg	1	6.16785	0.9999	Train
0058791.jpg	1	7.79824	0.9999	Train
0062442.jpg	1	10.2917	0.9999	Train
0072924.jpg	1	8.98421	0.9999	Train
0022480.jpg	0	-7.64999	0.0001	Train
0012429.jpg	0	-15.5534	0.0001	Train
3037651.jpg	1	8.0787	0.9999	Train
9572761.jpg	1	8.38917	0.9999	Train
0013655.jpg	0	-8.39753	0.0001	Train
0012930.jpg	1	7.20452	0.9999	Train
0056479.jpg	1	8.56203	0.9999	Train
0061630.jpg	1	5.6843	0.998362	Train
0022474.jpg	1	9.20758	0.9999	Train
1814941.jpg	1	9.01237	0.9999	Train
0060693.jpg	1	8.85126	0.9999	Train
0009882.jpg	1	8.56791	0.9999	Train
3760884.jpg	0	-9.27529	0.0001	Train
0059785.jpg	1	8.24437	0.9999	Train
0013258.jpg	1	8.73773	0.9999	Train
0035868.jpg	1	10.0546	0.9999	Train
0033710.jpg	1	9.77192	0.9999	Train
0021163.jpg	0	-18.4844	0.0001	Train
0015596.jpg	1	8.47253	0.9999	Train
0014186.jpg	1	6.70751	0.9999	Train
0032550.jpg	1	9.14785	0.9999	Train
0012985.jpg	0	-5.6534	0.0001	Train
0072917.jpg	1	9.14593	0.9999	Train
0046639.jpg	1	5.55602	0.9999	Train
6824249.jpg	0	-10.7424	0.0001	Train
0014462.jpg	1	8.48951	0.9999	Train
0032976.jpg	1	11.2009	0.9999	Train
0055236.jpg	1	8.57091	0.9999	Train
0011056.jpg	1	10.6382	0.9999	Train
0071782.jpg	1	7.918	0.9999	Train
0062181.jpg	1	6.93387	0.9999	Train
0056226.jpg	1	9.90615	0.9999	Train
0054892.jpg	1	9.54636	0.9999	Train
0067798.jpg	1	10.4372	0.9999	Train
0061710.jpg	1	8.7514	0.9999	Train
0066855.jpg	1	8.51859	0.9999	Train
0054085.jpg	1	9.03146	0.9999	Train
0011118.jpg	1	5.7052	0.9999	Train
0057707.jpg	1	8.20359	0.9999	Train
0046405.jpg	1	8.81048	0.9999	Train
0068343.jpg	1	10.2313	0.9999	Train
0033302.jpg	1	8.4574	0.9999	Train
0010993.jpg	1	8.40848	0.9999	Train
0068800.jpg	1	7.94039	0.9999	Train
0000167.jpg	1	9.50482	0.9999	Train
0026622.jpg	1	7.90004	0.9999	Train
0000174.jpg	1	8.96873	0.9999	Train
0067601.jpg	1	8.76328	0.9999	Train
0032532.jpg	1	10.0045	0.9999	Train
0060672.jpg	1	4.77717	0.997617	Train
0067443.jpg	1	7.1254	0.9999	Train
0018040.jpg	1	8.48272	0.9999	Train
0057257.jpg	1	12.1973	0.9999	Train
0013985.jpg	0	-16.1711	0.0001	Train
0010319.jpg	1	11.5256	0.9999	Train
0034386.jpg	1	10.6744	0.9999	Train
0056710.jpg	1	6.32019	0.9999	Train
0071612.jpg	1	8.38099	0.9999	Train
7931985.jpg	1	10.7359	0.9999	Train
0022996.jpg	0	-5.05189	0.00122363	Train
0000393.jpg	1	8.62938	0.9999	Train
0064759.jpg	1	9.28707	0.9999	Train
0012082.jpg	1	6.26992	0.9999	Train
0020979.jpg	0	-13.6177	0.0001	Train
7993345.jpg	1	9.53016	0.9999	Train
0012395.jpg	1	8.07492	0.9999	Train
0055464.jpg	1	7.04533	0.9999	Train
0034487.jpg	1	5.32988	0.9999	Train
0028467.jpg	1	7.99544	0.9999	Train
0022927.jpg	0	-11.915	0.0001	Train
0069747.jpg	1	9.27042	0.9999	Train
0072061.jpg	1	8.53554	0.9999	Train
0026870.jpg	1	9.56034	0.9999	Train
0061643.jpg	1	7.98044	0.9999	Train
0066408.jpg	1	8.97253	0.9999	Train
0064822.jpg	1	9.87672	0.9999	Train
0012954.jpg	0	-6.90549	0.0001	Train
0035854.jpg	1	8.86069	0.9999	Train
5495413.jpg	1	8.51681	0.9999	Train
0060883.jpg	1	9.33519	0.9999	Train
0030883.jpg	1	8.99522	0.9999	Train
0060326.jpg	1	9.62008	0.9999	Train
0028418.jpg	1	8.55793	0.9999	Train
0022994.jpg	0	-5.52455	0.0001	Train
0063168.jpg	1	11.0303	0.9999	Train
0015462.jpg	1	8.86305	0.9999	Train
0036088.jpg	1	10.5461	0.9999	Train
0280912.jpg	1	7.84033	0.9999	Train
0070815.jpg	1	8.23024	0.9999	Train
0021862.jpg	0	-28	0.0001	Train
2480502.jpg	0	-9.91181	0.0001	Train
0035894.jpg	1	5.03329	0.9999	Train
0023491.jpg	1	10.0079	0.9999	Train
0070974.jpg	1	9.59535	0.9999	Train
0067694.jpg	1	7.50859	0.9999	Train
0067170.jpg	1	9.40985	0.9999	Train
0070629.jpg	1	7.09462	0.9999	Train
0067151.jpg	1	8.89231	0.9999	Train
0059069.jpg	1	7.53624	0.9999	Train
0072786.jpg	1	9.03206	0.9999	Train
8087949.jpg	1	2.72118	0.943707	Train
0012868.jpg	0	-12.6045	0.0001	Train
0054677.jpg	1	7.69017	0.9999	Train
0055747.jpg	1	8.56327	0.9999	Train
0022157.jpg	1	8.38113	0.9999	Train
3011033.jpg	0	-14.5214	0.0001	Train
0013117.jpg	0	-6.97	0.0001	Train
1132496.jpg	1	7.93044	0.9999	Train
0009890.jpg	1	4.28679	0.987739	Train
0036098.jpg	1	8.37176	0.9999	Train
0067521.jpg	1	9.34151	0.9999	Train
2255411.jpg	1	8.29545	0.9999	Train
0060621.jpg	1	9.92457	0.9999	Train
0060266.jpg	1	9.48913	0.9999	Train
0072418.jpg	1	9.76394	0.9999	Train
0070342.jpg	1	9.96857	0.9999	Train
0067845.jpg	1	7.45293	0.9999	Train
0023771.jpg	1	4.94306	0.999876	Train
0062559.jpg	1	8.32645	0.9999	Train
0032265.jpg	1	9.72162	0.9999	Train
0011873.jpg	1	9.77199	0.9999	Train
0066262.jpg	1	6.67544	0.9999	Train
7096885.jpg	0	-6.00821	0.0001	Train
0055462.jpg	1	9.10135	0.9999	Train
0059104.jpg	1	6.97048	0.9999	Train
1906502.jpg	0	-3.10886	0.0402139	Train
0030760.jpg	1	9.14536	0.9999	Train
0029343.jpg	1	9.71028	0.9999	Train
0011931.jpg	1	10.7961	0.9999	Train
0053507.jpg	1	8.2354	0.9999	Train
0068583.jpg	1	9.82785	0.9999	Train
8172964.jpg	1	8.97725	0.9999	Train
1601532.jpg	1	6.17865	0.9999	Train
0034394.jpg	1	10.9964	0.9999	Train
8040663.jpg	1	8.20472	0.9999	Train
0060937.jpg	1	8.03598	0.9999	Train
0072768.jpg	1	8.17156	0.9999	Train
0063630.jpg	1	8.08537	0.9999	Train
0069891.jpg	1	7.57742	0.9999	Train
0023806.jpg	1	2.62196	0.933344	Train
6786198.jpg	1	7.1733	0.9999	Train
0028777.jpg	1	9.47646	0.9999	Train
0036095.jpg	1	6.84871	0.9999	Train
0012595.jpg	1	8.5602	0.9999	Train
0028493.jpg	1	10.1596	0.9999	Train
0014308.jpg	1	6.84789	0.9999	Train
9605390.jpg	0	-5.17187	0.0001	Train
0028463.jpg	1	8.33754	0.9999	Train
3331737.jpg	1	8.96835	0.9999	Train
0010719.jpg	1	10.8696	0.9999	Train
0066358.jpg	1	7.92439	0.9999	Train
3041861.jpg	1	10.153	0.9999	Train
7460887.jpg	1	9.92533	0.9999	Train
5140276.jpg	0	-5.89639	0.00141739	Train
9870670.jpg	0	-13.4828	0.0001	Train
0054220.jpg	1	7.07325	0.999384	Train
0022877.jpg	0	-13.0378	0.0001	Train
0034101.jpg	1	7.72839	0.9999	Train
0034218.jpg	1	9.80542	0.9999	Train
4276255.jpg	1	9.58596	0.9999	Train
0054317.jpg	1	7.27294	0.9999	Train
0059141.jpg	1	9.93193	0.9999	Train
7349772.jpg	1	7.81414	0.9999	Train
0030246.jpg	1	10.1298	0.9999	Train
0031586.jpg	1	9.63193	0.9999	Train
0036097.jpg	1	7.37927	0.9999	Train
0071431.jpg	1	9.24106	0.9999	Train
0034172.jpg	1	9.22616	0.9999	Train
2975580.jpg	1	5.76358	0.9999	Train
0026438.jpg	1	8.97863	0.9999	Train
0060140.jpg	1	9.26191	0.9999	Train
0036103.jpg	1	9.96225	0.9999	Train
0065858.jpg	1	7.98741	0.9999	Train
0033287.jpg	1	7.06283	0.9999	Train
8021816.jpg	1	10.4373	0.9999	Train
0069093.jpg	1	6.59298	0.999613	Train
0053594.jpg	1	5.87955	0.9999	Train
0027604.jpg	1	8.81469	0.9999	Train
0060403.jpg	1	7.03561	0.9999	Train
0065186.jpg	1	6.87868	0.9999	Train
0067821.jpg	1	7.13452	0.9999	Train
0028211.jpg	1	8.62554	0.9999	Train
0022773.jpg	0	-8.62485	0.0001	Train
0030122.jpg	1	8.26622	0.9999	Train
0058380.jpg	1	9.76903	0.9999	Train
0059512.jpg	1	7.9938	0.9999	Train
0027797.jpg	1	8.16817	0.9999	Train
0056663.jpg	1	7.78236	0.9999	Train
0033166.jpg	1	8.16617	0.9999	Train
0014082.jpg	1	7.42039	0.9999	Train
0032653.jpg	1	6.4554	0.9999	Train
7824315.jpg	1	6.35259	0.9999	Train
0072218.jpg	1	7.94929	0.9999	Train
0010982.jpg	1	8.84197	0.9999	Train
0022653.jpg	0	-13.2341	0.0001	Train
0060585.jpg	1	9.6088	0.9999	Train
0033175.jpg	1	7.56675	0.9999	Train
5561187.jpg	1	10.8691	0.9999	Train
0022332.jpg	1	9.63882	0.9999	Train
0059595.jpg	1	8.03274	0.9999	Train
6263512.jpg	0	-16.0759	0.0001	Train
0013860.jpg	0	-20.2447	0.0001	Train
0012125.jpg	0	-9.16208	0.0001	Train
0064575.jpg	1	10.0949	0.9999	Train
0068950.jpg	1	8.53645	0.9999	Train
0033872.jpg	1	8.40337	0.9999	Train
0024176.jpg	0	-10.3902	0.0001	Train
0068692.jpg	1	11.9632	0.9999	Train
0013214.jpg	0	-11.7703	0.0001	Train
0014227.jpg	0	-12.3348	0.0001	Train
0071992.jpg	1	9.45146	0.9999	Train
0062296.jpg	1	9.43105	0.9999	Train
0064129.jpg	1	9.30904	0.9999	Train
0009955.jpg	1	8.63144	0.9999	Train
5854879.jpg	0	-7.13805	0.0001	Train
0021426.jpg	1	4.36172	0.99419	Train
6625102.jpg	1	7.97193	0.9999	Train
0022893.jpg	0	-15.4211	0.0001	Train
6369740.jpg	1	8.4452	0.999879	Train
0031517.jpg	1	7.69499	0.9999	Train
0072714.jpg	1	5.71908	0.999143	Train
0013156.jpg	0	-19.8278	0.0001	Train
0059669.jpg	1	7.34722	0.9999	Train
7346739.jpg	1	7.34751	0.9999	Train
0021981.jpg	1	10.7059	0.9999	Train
0010852.jpg	1	8.40176	0.9999	Train
[truncated: 8,802 more rows]

## Sheet: EfficientNetV2S
Supplementary Table 2C. EfficientNetV2S Model's prediction results (1 = Malignant, 0 = Malignant-other)
Filename	True Label	Raw Score	Probability	Dataset
0013467.jpg	0	-4.40321	0.00346151	Train
0247330.jpg	1	11.6991	0.9999	Train
0010231.jpg	1	10.3827	0.9999	Train
7752332.jpg	0	-5.05987	0.00092792	Train
6904082.jpg	1	12.2614	0.9999	Train
0027721.jpg	1	10.6579	0.9999	Train
0034118.jpg	1	12.3509	0.9999	Train
0017422.jpg	1	10.9091	0.9999	Train
0013573.jpg	1	8.32619	0.9999	Train
0057747.jpg	1	11.4552	0.9999	Train
5533992.jpg	1	11.838	0.9999	Train
0057338.jpg	1	9.26384	0.9999	Train
0029558.jpg	1	11.1214	0.9999	Train
6982386.jpg	1	12.2103	0.9999	Train
0011744.jpg	1	10.7234	0.9999	Train
0011950.jpg	1	11.7743	0.9999	Train
1706912.jpg	1	11.3287	0.9999	Train
0013874.jpg	1	11.3555	0.9999	Train
7287303.jpg	1	12.2015	0.9999	Train
7683106.jpg	1	9.96559	0.9999	Train
0021820.jpg	0	-6.17395	0.0001	Train
0032204.jpg	1	9.92102	0.9999	Train
0064633.jpg	1	13.1671	0.9999	Train
8545949.jpg	1	11.4757	0.9999	Train
0057787.jpg	1	12.4878	0.9999	Train
0072574.jpg	1	11.5564	0.9999	Train
0013768.jpg	1	7.71074	0.9999	Train
0013307.jpg	0	-9.28709	0.0001	Train
0010714.jpg	1	13.3694	0.9999	Train
0022755.jpg	0	-8.48425	0.0001	Train
0022071.jpg	1	8.8565	0.9999	Train
0021479.jpg	0	-9.87305	0.0001	Train
4425657.jpg	1	10.1955	0.9999	Train
0055931.jpg	1	10.0401	0.9999	Train
0063824.jpg	1	11.1556	0.9999	Train
0013133.jpg	0	-5.93218	0.0001	Train
0000445.jpg	1	9.95164	0.9999	Train
0031709.jpg	1	9.46871	0.9999	Train
0149568.jpg	1	7.82532	0.9999	Train
0034817.jpg	1	11.6735	0.9999	Train
0012446.jpg	0	-7.23125	0.0001	Train
0065943.jpg	1	10.7001	0.9999	Train
0027651.jpg	1	8.91699	0.9999	Train
0027174.jpg	1	9.0282	0.9999	Train
0057374.jpg	1	12.2144	0.9999	Train
0010171.jpg	1	10.3496	0.9999	Train
0011437.jpg	1	11.5145	0.9999	Train
1354980.jpg	1	8.64532	0.9999	Train
0022935.jpg	0	-5.50917	0.0001	Train
0022671.jpg	0	-12.0186	0.0001	Train
4676270.jpg	1	9.5196	0.9999	Train
0015538.jpg	0	-4.89968	0.000617342	Train
0061010.jpg	1	11.5379	0.9999	Train
0056208.jpg	1	8.97498	0.9999	Train
0013953.jpg	1	5.13115	0.996895	Train
0072523.jpg	1	11.9276	0.9999	Train
0001120.jpg	0	-6.88258	0.0001	Train
0022453.jpg	0	-6.76469	0.000371755	Train
0061418.jpg	1	12.9432	0.9999	Train
0023639.jpg	1	14.193	0.9999	Train
0022050.jpg	0	-8.9508	0.0001	Train
0023043.jpg	1	10.4213	0.9999	Train
0057218.jpg	1	11.2973	0.9999	Train
0057973.jpg	1	10.8959	0.9999	Train
3372750.jpg	1	10.6992	0.9999	Train
3535471.jpg	0	-7.2445	0.0001	Train
9312164.jpg	1	11.1197	0.9999	Train
6263512.jpg	0	-10.0771	0.0001	Train
0011698.jpg	1	13.0367	0.9999	Train
0061293.jpg	1	12.6315	0.9999	Train
5095180.jpg	1	11.5474	0.9999	Train
0012533.jpg	0	-11.2387	0.0001	Train
0073054.jpg	1	10.1818	0.9999	Train
0022768.jpg	0	-7.18571	0.0001	Train
1935227.jpg	1	11.2813	0.9999	Train
0024729.jpg	1	10.2316	0.9999	Train
0029056.jpg	1	11.08	0.9999	Train
0014406.jpg	0	-5.51505	0.0001	Train
7534008.jpg	1	9.44135	0.9999	Train
5759661.jpg	0	-6.29001	0.0001	Train
9544832.jpg	1	9.75347	0.9999	Train
0027673.jpg	1	12.1435	0.9999	Train
0026823.jpg	1	11.026	0.9999	Train
0071710.jpg	1	8.85319	0.9999	Train
0072174.jpg	1	8.38786	0.9999	Train
0072136.jpg	1	12.6982	0.9999	Train
0068907.jpg	1	8.10389	0.9999	Train
6912369.jpg	1	12.1078	0.9999	Train
0023464.jpg	1	10.0648	0.9999	Train
4523382.jpg	1	11.8098	0.9999	Train
0012429.jpg	0	-11.026	0.0001	Train
8969274.jpg	1	6.84714	0.9999	Train
0010225.jpg	1	11.3401	0.9999	Train
0027793.jpg	1	10.9264	0.9999	Train
0071972.jpg	1	13.5584	0.9999	Train
0010527.jpg	1	10.9207	0.9999	Train
0067375.jpg	1	10.5307	0.9999	Train
0059611.jpg	1	11.7298	0.9999	Train
0021689.jpg	1	11.3097	0.9999	Train
0056900.jpg	1	9.0411	0.9999	Train
1231419.jpg	1	12.3011	0.9999	Train
6892286.jpg	1	9.96809	0.9999	Train
0065883.jpg	1	11.8501	0.9999	Train
0022561.jpg	0	-8.09768	0.0001	Train
6851408.jpg	1	9.74642	0.9999	Train
0023106.jpg	1	13.5165	0.9999	Train
0012668.jpg	0	-11.251	0.0001	Train
0000413.jpg	1	10.5365	0.9999	Train
0853333.jpg	0	-8.75338	0.0001	Train
0031741.jpg	1	11.2334	0.9999	Train
0027261.jpg	1	7.94428	0.9999	Train
0053891.jpg	1	11.4506	0.9999	Train
0021928.jpg	0	-6.73295	0.0001	Train
0058837.jpg	1	12.0314	0.9999	Train
0011269.jpg	1	11.1038	0.9999	Train
0061922.jpg	1	10.8642	0.9999	Train
0056298.jpg	1	11.0952	0.9999	Train
0063168.jpg	1	11.5824	0.9999	Train
0068900.jpg	1	9.1867	0.9999	Train
0059495.jpg	1	12.3392	0.9999	Train
0014378.jpg	0	-11.0351	0.0001	Train
0055008.jpg	1	10.7822	0.9999	Train
0027832.jpg	1	11.0067	0.9999	Train
4718954.jpg	1	10.941	0.9999	Train
0022467.jpg	0	-7.37499	0.0001	Train
0025324.jpg	1	9.66051	0.9999	Train
0057019.jpg	1	14.1666	0.9999	Train
0065980.jpg	1	11.2041	0.9999	Train
0058448.jpg	1	11.4808	0.9999	Train
0072204.jpg	1	10.6759	0.9999	Train
0032976.jpg	1	9.8658	0.9999	Train
0015236.jpg	1	7.50406	0.9999	Train
0070046.jpg	1	9.0759	0.9999	Train
0024014.jpg	0	-7.57741	0.0001	Train
0013484.jpg	0	-11.6807	0.0001	Train
0031561.jpg	1	12.4086	0.9999	Train
0022320.jpg	0	-1.18877	0.233119	Train
0064321.jpg	1	11.3891	0.9999	Train
0014244.jpg	0	-8.73934	0.0001	Train
4441641.jpg	0	-6.81596	0.0001	Train
0057370.jpg	1	11.2191	0.9999	Train
0067151.jpg	1	11.3894	0.9999	Train
8027280.jpg	1	8.1436	0.9999	Train
0026622.jpg	1	10.7504	0.9999	Train
0062602.jpg	1	11.7196	0.9999	Train
0019432.jpg	1	12.0656	0.9999	Train
0053485.jpg	1	11.3393	0.9999	Train
0072429.jpg	1	11.546	0.9999	Train
0065351.jpg	1	7.96672	0.9999	Train
2027582.jpg	1	9.73632	0.9999	Train
0022384.jpg	1	8.04874	0.9999	Train
0056938.jpg	1	11.7171	0.9999	Train
0055147.jpg	1	12.7748	0.9999	Train
0010866.jpg	1	11.3342	0.9999	Train
0035747.jpg	1	9.10478	0.9999	Train
0072747.jpg	1	9.28147	0.9999	Train
0030183.jpg	1	12.1104	0.9999	Train
0035911.jpg	1	12.0733	0.9999	Train
0072252.jpg	1	11.291	0.9999	Train
0000288.jpg	1	12.6875	0.9999	Train
0054793.jpg	1	10.7778	0.9999	Train
0648545.jpg	1	9.60092	0.9999	Train
0032017.jpg	1	11.3381	0.9999	Train
0030192.jpg	1	10.1257	0.9999	Train
0034089.jpg	1	11.9805	0.9999	Train
0014525.jpg	1	8.31679	0.9999	Train
8951909.jpg	1	10.2821	0.9999	Train
0060376.jpg	1	10.6763	0.9999	Train
0058383.jpg	1	12.1572	0.9999	Train
0033946.jpg	1	10.1993	0.9999	Train
0036090.jpg	1	8.48019	0.9999	Train
0068396.jpg	1	9.66884	0.9999	Train
0021172.jpg	1	10.8808	0.9999	Train
0062389.jpg	1	10.5776	0.9999	Train
1601532.jpg	1	10.9611	0.9999	Train
0060654.jpg	1	11.2508	0.9999	Train
0033152.jpg	1	10.4313	0.9999	Train
0070738.jpg	1	13.0914	0.9999	Train
0012426.jpg	0	-9.51252	0.0001	Train
0013141.jpg	1	9.06147	0.9999	Train
0023197.jpg	0	-8.92425	0.0001	Train
0064877.jpg	1	10.2574	0.9999	Train
0011610.jpg	1	9.17889	0.9999	Train
0023565.jpg	0	-5.63488	0.0001	Train
9828846.jpg	1	8.36938	0.9999	Train
0021517.jpg	0	-10.7802	0.0001	Train
0014471.jpg	0	-10.2504	0.0001	Train
9317483.jpg	1	13.0731	0.9999	Train
0000139.jpg	1	9.39455	0.9999	Train
0034289.jpg	1	10.6725	0.9999	Train
0011095.jpg	1	10.0402	0.9999	Train
0073143.jpg	1	13.3318	0.9999	Train
0066448.jpg	1	12.7345	0.9999	Train
0070913.jpg	1	9.76847	0.9999	Train
0032988.jpg	1	9.74009	0.9999	Train
0070596.jpg	1	11.5029	0.9999	Train
0013696.jpg	1	7.98323	0.9999	Train
0063655.jpg	1	11.1657	0.9999	Train
0022959.jpg	0	-5.8277	0.0001	Train
8986575.jpg	0	-5.88092	0.0001	Train
0033272.jpg	1	10.8074	0.9999	Train
0015267.jpg	0	-7.59415	0.0001	Train
0013992.jpg	1	8.45784	0.9999	Train
7096885.jpg	0	-5.8454	0.0001	Train
0072568.jpg	1	11.5414	0.9999	Train
0013716.jpg	0	-11.0611	0.0001	Train
0011646.jpg	0	-9.00326	0.0001	Train
0032265.jpg	1	12.2155	0.9999	Train
0056979.jpg	1	11.5576	0.9999	Train
0625744.jpg	1	11.1342	0.9999	Train
0021780.jpg	1	10.7238	0.9999	Train
0027063.jpg	1	10.3091	0.9999	Train
0057692.jpg	1	12.2502	0.9999	Train
1850674.jpg	1	7.75682	0.9999	Train
0072977.jpg	1	9.96562	0.9999	Train
0012908.jpg	0	-9.82331	0.0001	Train
7079349.jpg	1	8.58712	0.9999	Train
0062162.jpg	1	11.8932	0.9999	Train
0055293.jpg	1	9.33066	0.9999	Train
0068800.jpg	1	10.8509	0.9999	Train
0014323.jpg	0	-8.56981	0.0001	Train
0012750.jpg	0	-8.10862	0.0001	Train
0022756.jpg	0	-6.61559	0.0001	Train
0030032.jpg	1	9.94389	0.9999	Train
0013429.jpg	1	10.2929	0.9999	Train
0071666.jpg	1	10.8261	0.9999	Train
0001159.jpg	0	-4.92798	0.00547987	Train
0011922.jpg	1	13.3919	0.9999	Train
0054146.jpg	1	11.8809	0.9999	Train
0035248.jpg	1	8.95217	0.9999	Train
0016131.jpg	1	8.83399	0.9999	Train
4636431.jpg	1	11.9634	0.9999	Train
0071176.jpg	1	11.4631	0.9999	Train
0031303.jpg	1	11.1945	0.9999	Train
0055087.jpg	1	12.1682	0.9999	Train
0035090.jpg	1	10.04	0.9999	Train
0014565.jpg	0	-9.96743	0.0001	Train
0069753.jpg	1	9.1864	0.9999	Train
0011289.jpg	1	8.76115	0.9999	Train
0013655.jpg	0	-10.011	0.0001	Train
0024108.jpg	1	10.096	0.9999	Train
0022923.jpg	0	-11.4726	0.0001	Train
0014980.jpg	1	8.52764	0.9999	Train
0054919.jpg	1	10.2605	0.9999	Train
0068343.jpg	1	10.3327	0.9999	Train
0054445.jpg	1	12.2329	0.9999	Train
0035696.jpg	1	9.40109	0.9999	Train
0068106.jpg	1	11.324	0.9999	Train
1162337.jpg	1	11.2874	0.9999	Train
0022507.jpg	0	-7.1222	0.0001	Train
5529430.jpg	0	-7.73118	0.0001	Train
0058580.jpg	1	12.1731	0.9999	Train
0061509.jpg	1	11.3775	0.9999	Train
0013950.jpg	0	-8.34261	0.0001	Train
0013455.jpg	1	10.9845	0.9999	Train
0015519.jpg	1	11.8552	0.9999	Train
0034022.jpg	1	9.28444	0.9999	Train
8011058.jpg	1	8.05471	0.9999	Train
0022835.jpg	0	-7.96569	0.0001	Train
0021390.jpg	1	10.3097	0.9999	Train
0067653.jpg	1	11.9332	0.9999	Train
4212546.jpg	1	10.4316	0.9999	Train
9859873.jpg	1	7.82152	0.9999	Train
0013710.jpg	0	-8.18928	0.0001	Train
0022762.jpg	0	-5.96501	0.00124255	Train
0028003.jpg	1	13.7576	0.9999	Train
2565206.jpg	1	9.44696	0.9999	Train
0033063.jpg	1	12.0896	0.9999	Train
2255411.jpg	1	10.5108	0.9999	Train
0064759.jpg	1	9.74925	0.9999	Train
0023504.jpg	1	11.2875	0.9999	Train
9978107.jpg	1	7.2425	0.9999	Train
0068275.jpg	1	11.4044	0.9999	Train
0023706.jpg	1	14.0203	0.9999	Train
0072418.jpg	1	12.4838	0.9999	Train
0013948.jpg	1	9.84987	0.9999	Train
0022346.jpg	0	-8.20302	0.0001	Train
0012457.jpg	0	-13.0722	0.0001	Train
6099785.jpg	1	11.7541	0.9999	Train
0028442.jpg	1	9.4609	0.9999	Train
0012870.jpg	0	-14.6166	0.0001	Train
0010609.jpg	1	8.31419	0.9999	Train
3778192.jpg	1	9.55103	0.9999	Train
0034262.jpg	1	9.81767	0.9999	Train
0024552.jpg	1	13.2037	0.9999	Train
0022825.jpg	0	-12.5966	0.0001	Train
0054384.jpg	1	10.2039	0.9999	Train
0055318.jpg	1	10.675	0.9999	Train
2105563.jpg	1	8.75554	0.9999	Train
0034584.jpg	1	11.7091	0.9999	Train
0011288.jpg	1	9.28362	0.9999	Train
0054080.jpg	1	12.8379	0.9999	Train
8172964.jpg	1	11.1446	0.9999	Train
0011118.jpg	1	8.63058	0.9999	Train
0012137.jpg	1	8.98836	0.9999	Train
8564474.jpg	1	8.14483	0.9999	Train
0032396.jpg	1	9.46978	0.9999	Train
0032716.jpg	1	11.2728	0.9999	Train
0054434.jpg	1	10.9067	0.9999	Train
0010240.jpg	1	9.69114	0.9999	Train
7739392.jpg	0	-5.15984	0.00300843	Train
0014110.jpg	1	9.51963	0.9999	Train
0022603.jpg	1	11.1041	0.9999	Train
0063234.jpg	1	10.1451	0.9999	Train
0063998.jpg	1	11.3883	0.9999	Train
0013067.jpg	0	-12.3475	0.0001	Train
0022469.jpg	0	-7.79836	0.0001	Train
7894542.jpg	0	-6.34146	0.0001	Train
0069029.jpg	1	10.7668	0.9999	Train
0011529.jpg	1	12.1041	0.9999	Train
0021168.jpg	1	12.9032	0.9999	Train
0020981.jpg	0	-9.69123	0.0001	Train
0021497.jpg	1	6.19242	0.998322	Train
0057913.jpg	1	12.7397	0.9999	Train
0013357.jpg	0	-10.6519	0.0001	Train
0011498.jpg	1	11.888	0.9999	Train
0032219.jpg	1	9.55707	0.9999	Train
0054073.jpg	1	10.6223	0.9999	Train
0054663.jpg	1	12.4894	0.9999	Train
0061626.jpg	1	10.9201	0.9999	Train
0054982.jpg	1	12.6867	0.9999	Train
0057061.jpg	1	8.57576	0.9999	Train
0022338.jpg	1	9.53312	0.9999	Train
0061195.jpg	1	11.1987	0.9999	Train
1343302.jpg	1	10.1369	0.9999	Train
0010648.jpg	1	9.62268	0.9999	Train
0027030.jpg	1	11.1382	0.9999	Train
0029909.jpg	1	12.7894	0.9999	Train
0022933.jpg	0	-9.78265	0.0001	Train
5172790.jpg	0	-5.90652	0.0001	Train
0064507.jpg	1	11.1146	0.9999	Train
0013477.jpg	0	-9.5625	0.0001	Train
7503950.jpg	1	10.907	0.9999	Train
0060555.jpg	1	9.39961	0.9999	Train
0068847.jpg	1	9.73264	0.9999	Train
3519679.jpg	0	-6.07263	0.00149923	Train
0031389.jpg	1	12.038	0.9999	Train
0033405.jpg	1	10.6961	0.9999	Train
8374889.jpg	0	-11.4502	0.0001	Train
0013221.jpg	0	-10.8138	0.0001	Train
9465155.jpg	1	9.73314	0.9999	Train
0012734.jpg	0	-13.1855	0.0001	Train
0013783.jpg	1	12.0921	0.9999	Train
9941411.jpg	1	12.8062	0.9999	Train
0014826.jpg	1	13.5592	0.9999	Train
0030925.jpg	1	10.7023	0.9999	Train
0010245.jpg	1	10.4579	0.9999	Train
7898880.jpg	1	9.3779	0.9999	Train
0065449.jpg	1	10.3589	0.9999	Train
0035605.jpg	1	10.0789	0.9999	Train
0012716.jpg	0	-14.8493	0.0001	Train
0064515.jpg	1	13.0473	0.9999	Train
1701883.jpg	1	11.177	0.9999	Train
0033245.jpg	1	9.55526	0.9999	Train
0062463.jpg	1	11.922	0.9999	Train
0013756.jpg	0	-7.36355	0.0001	Train
0053545.jpg	1	10.6006	0.9999	Train
8450656.jpg	1	12.0901	0.9999	Train
0013844.jpg	1	8.06133	0.9999	Train
0011176.jpg	1	11.1807	0.9999	Train
0047024.jpg	1	11.5946	0.9999	Train
0014188.jpg	0	-9.11651	0.0001	Train
0070380.jpg	1	12.7997	0.9999	Train
0060140.jpg	1	11.2622	0.9999	Train
5350216.jpg	1	7.52693	0.9999	Train
0015206.jpg	1	10.9285	0.9999	Train
0055282.jpg	1	11.4208	0.9999	Train
0066769.jpg	1	11.8343	0.9999	Train
4029548.jpg	0	-7.76063	0.0001	Train
0034253.jpg	1	13.2126	0.9999	Train
0013490.jpg	1	9.51479	0.9999	Train
4009870.jpg	1	10.0245	0.9999	Train
0027071.jpg	1	9.50347	0.9999	Train
0030277.jpg	1	10.8632	0.9999	Train
0013374.jpg	1	7.19461	0.9999	Train
0012425.jpg	1	6.82779	0.9999	Train
2364150.jpg	1	12.3846	0.9999	Train
1099075.jpg	1	5.96555	0.9999	Train
0015136.jpg	1	13.2988	0.9999	Train
0015200.jpg	1	10.5692	0.9999	Train
0065156.jpg	1	11.2264	0.9999	Train
5481480.jpg	1	8.81377	0.9999	Train
0021855.jpg	0	-8.20713	0.000201701	Train
0030747.jpg	1	12.2106	0.9999	Train
0066001.jpg	1	12.3488	0.9999	Train
0023708.jpg	1	13.6542	0.9999	Train
0013628.jpg	0	-10.3821	0.0001	Train
0022235.jpg	0	-12.5359	0.0001	Train
0021805.jpg	1	13.5678	0.9999	Train
0055337.jpg	1	10.4222	0.9999	Train
0054852.jpg	1	8.36324	0.9999	Train
0022382.jpg	1	7.88791	0.999667	Train
0021012.jpg	0	-9.08447	0.0001	Train
0014523.jpg	0	-8.42853	0.0001	Train
0070012.jpg	1	12.2925	0.9999	Train
0010533.jpg	1	6.72194	0.9999	Train
3666865.jpg	1	7.24104	0.9999	Train
0034180.jpg	1	10.9446	0.9999	Train
0033611.jpg	1	10.824	0.9999	Train
0059948.jpg	1	9.36188	0.9999	Train
0061184.jpg	1	10.632	0.9999	Train
0022123.jpg	1	11.5353	0.9999	Train
6135076.jpg	0	-5.86754	0.0001	Train
6578433.jpg	1	7.83475	0.9999	Train
8621568.jpg	1	10.9075	0.9999	Train
0023856.jpg	1	11.026	0.9999	Train
8690492.jpg	1	11.9524	0.9999	Train
0060114.jpg	1	11.1422	0.9999	Train
0058866.jpg	1	10.9171	0.9999	Train
0021530.jpg	1	7.47383	0.9999	Train
0012290.jpg	1	9.92747	0.9999	Train
0023398.jpg	1	12.577	0.9999	Train
0059165.jpg	1	11.78	0.9999	Train
0021908.jpg	1	9.51199	0.9999	Train
0023711.jpg	1	7.9892	0.9999	Train
0057591.jpg	1	11.2995	0.9999	Train
0059608.jpg	1	12.0682	0.9999	Train
0026870.jpg	1	12.2867	0.9999	Train
0030843.jpg	1	9.90404	0.9999	Train
0028584.jpg	1	12.2433	0.9999	Train
0009955.jpg	1	9.72683	0.9999	Train
0023644.jpg	1	12.4054	0.9999	Train
0059443.jpg	1	11.9108	0.9999	Train
0033570.jpg	1	10.8671	0.9999	Train
5306850.jpg	1	9.38411	0.9999	Train
0013775.jpg	1	9.88168	0.9999	Train
4408559.jpg	1	6.54622	0.9999	Train
0012327.jpg	0	-10.0477	0.0001	Train
0063124.jpg	1	9.29278	0.9999	Train
0034959.jpg	1	10.8839	0.9999	Train
0022809.jpg	0	-10.2443	0.0001	Train
9517555.jpg	1	12.051	0.9999	Train
2153686.jpg	1	10.0085	0.9999	Train
0068673.jpg	1	6.53432	0.9999	Train
0066588.jpg	1	12.9144	0.9999	Train
5140276.jpg	0	-7.09263	0.0001	Train
0015343.jpg	1	9.36497	0.9999	Train
0502582.jpg	1	8.92493	0.9999	Train
0046383.jpg	1	10.6689	0.9999	Train
0066150.jpg	1	14.7135	0.9999	Train
0010349.jpg	1	10.7865	0.9999	Train
0033885.jpg	1	11.8452	0.9999	Train
0065420.jpg	1	11.3333	0.9999	Train
0032420.jpg	1	10.2295	0.9999	Train
0015191.jpg	1	10.7678	0.9999	Train
0011645.jpg	0	-9.384	0.0001	Train
0029209.jpg	1	8.30046	0.9999	Train
0068303.jpg	1	9.47926	0.9999	Train
0014070.jpg	0	-5.98952	0.00127373	Train
0072473.jpg	1	12.7552	0.9999	Train
0013611.jpg	0	-7.43883	0.0001	Train
0033931.jpg	1	9.84957	0.9999	Train
0059976.jpg	1	9.85162	0.9999	Train
0013727.jpg	0	-11.955	0.0001	Train
0065367.jpg	1	11.3692	0.9999	Train
0022568.jpg	0	-7.9121	0.0001	Train
0027590.jpg	1	11.9657	0.9999	Train
0059178.jpg	1	11.9783	0.9999	Train
0000398.jpg	1	12.4738	0.9999	Train
0034064.jpg	1	9.38483	0.9999	Train
0058428.jpg	1	13.3318	0.9999	Train
0021481.jpg	1	10.5402	0.9999	Train
0000161.jpg	1	13.3421	0.9999	Train
0059076.jpg	1	10.579	0.9999	Train
0070805.jpg	1	11.7432	0.9999	Train
0025996.jpg	1	11.4989	0.9999	Train
5869480.jpg	1	12.6577	0.9999	Train
0071179.jpg	1	8.52834	0.9999	Train
0032993.jpg	1	11.7736	0.9999	Train
8056469.jpg	0	-8.02045	0.0001	Train
8306697.jpg	1	10.9699	0.9999	Train
7960321.jpg	1	10.9811	0.9999	Train
0071434.jpg	1	9.71586	0.9999	Train
0055378.jpg	1	12.1868	0.9999	Train
0023766.jpg	1	8.48761	0.9999	Train
0034446.jpg	1	11.6737	0.9999	Train
2368449.jpg	1	9.99411	0.9999	Train
0063680.jpg	1	9.25049	0.9999	Train
0057211.jpg	1	11.2655	0.9999	Train
0023279.jpg	1	10.6043	0.9999	Train
0063930.jpg	1	11.5501	0.9999	Train
0010790.jpg	1	9.64161	0.9999	Train
0066336.jpg	1	9.53153	0.9999	Train
1255336.jpg	1	8.8944	0.9999	Train
0035345.jpg	1	5.72793	0.9999	Train
0068766.jpg	1	10.9611	0.9999	Train
0028520.jpg	1	9.49565	0.9999	Train
0065069.jpg	1	9.72058	0.9999	Train
0060248.jpg	1	12.1734	0.9999	Train
0061880.jpg	1	11.2883	0.9999	Train
5988562.jpg	1	9.37781	0.9999	Train
0022059.jpg	1	8.42378	0.9999	Train
0015332.jpg	1	11.5771	0.9999	Train
9963177.jpg	1	12.0323	0.9999	Train
0022415.jpg	0	-11.0209	0.0001	Train
0070976.jpg	1	12.0051	0.9999	Train
0015189.jpg	1	11.7936	0.9999	Train
0054973.jpg	1	12.6468	0.9999	Train
0065944.jpg	1	12.5123	0.9999	Train
8133882.jpg	0	-7.33939	0.0001	Train
0014452.jpg	0	-12.371	0.0001	Train
5506127.jpg	0	-6.10967	0.0001	Train
0014360.jpg	1	9.14972	0.9999	Train
0058366.jpg	1	11.2569	0.9999	Train
0063191.jpg	1	11.1505	0.9999	Train
5258657.jpg	1	7.8198	0.9999	Train
0033630.jpg	1	11.0158	0.9999	Train
0070992.jpg	1	11.6237	0.9999	Train
0000306.jpg	1	8.21368	0.9999	Train
0022774.jpg	0	-9.35248	0.0001	Train
0011515.jpg	1	9.2542	0.9999	Train
0057978.jpg	1	14.6331	0.9999	Train
0027144.jpg	1	11.6132	0.9999	Train
0046422.jpg	1	11.0092	0.9999	Train
0072111.jpg	1	12.1283	0.9999	Train
1997620.jpg	0	-9.10212	0.0001	Train
7084553.jpg	1	10.1705	0.9999	Train
0016084.jpg	1	9.84987	0.9999	Train
0060955.jpg	1	11.7442	0.9999	Train
0070374.jpg	1	9.65443	0.9999	Train
0030798.jpg	1	8.71338	0.9999	Train
0013949.jpg	0	-7.72497	0.0001	Train
0057083.jpg	1	11.2919	0.9999	Train
0900341.jpg	0	-5.45093	0.0001	Train
0026853.jpg	1	10.3964	0.9999	Train
9104374.jpg	0	-3.37895	0.0326174	Train
0031177.jpg	1	12.5409	0.9999	Train
7489564.jpg	1	12.4259	0.9999	Train
0056817.jpg	1	9.34828	0.9999	Train
0060659.jpg	1	12.7129	0.9999	Train
0058285.jpg	1	9.8381	0.9999	Train
0025744.jpg	1	11.423	0.9999	Train
0055474.jpg	1	13.5302	0.9999	Train
0032844.jpg	1	10.3539	0.9999	Train
3275416.jpg	0	-6.14966	0.0001	Train
0057033.jpg	1	12.1067	0.9999	Train
0058559.jpg	1	10.1972	0.9999	Train
0021534.jpg	1	9.20472	0.9999	Train
6379594.jpg	0	-3.22317	0.03179	Train
0033967.jpg	1	10.0668	0.9999	Train
0059547.jpg	1	10.7252	0.9999	Train
0021730.jpg	1	7.97488	0.9999	Train
4378189.jpg	1	9.71368	0.9999	Train
0033911.jpg	1	12.7871	0.9999	Train
0011530.jpg	1	12.3295	0.9999	Train
0065525.jpg	1	9.63365	0.9999	Train
0011710.jpg	1	12.4109	0.9999	Train
0014371.jpg	0	-14.3507	0.0001	Train
0024013.jpg	0	-8.37754	0.0001	Train
0022843.jpg	0	-7.46482	0.0001	Train
0032425.jpg	1	11.2961	0.9999	Train
0061911.jpg	1	11.4932	0.9999	Train
0066102.jpg	1	11.7702	0.9999	Train
0067248.jpg	1	13.1678	0.9999	Train
0022574.jpg	1	9.51004	0.9999	Train
0024516.jpg	1	12.6366	0.9999	Train
0022885.jpg	0	-8.45739	0.0001	Train
0035923.jpg	1	10.313	0.9999	Train
0033700.jpg	1	11.7315	0.9999	Train
0020185.jpg	1	12.0344	0.9999	Train
8400587.jpg	1	12.1866	0.9999	Train
0056632.jpg	1	9.76206	0.9999	Train
0030333.jpg	1	12.4203	0.9999	Train
0023178.jpg	1	10.2334	0.9999	Train
0014041.jpg	0	-6.11267	0.0001	Train
0057896.jpg	1	9.17551	0.9999	Train
0070549.jpg	1	9.44884	0.9999	Train
0063467.jpg	1	11.1273	0.9999	Train
0071916.jpg	1	8.67024	0.9999	Train
0001102.jpg	1	13.0692	0.9999	Train
0059481.jpg	1	9.7277	0.9999	Train
0063528.jpg	1	12.5592	0.9999	Train
0021802.jpg	1	11.7126	0.9999	Train
0012362.jpg	0	-10.4062	0.0001	Train
0012258.jpg	1	6.28826	0.9999	Train
0062077.jpg	1	10.8213	0.9999	Train
9955163.jpg	1	11.678	0.9999	Train
0014377.jpg	1	9.71637	0.9999	Train
0033807.jpg	1	9.63236	0.9999	Train
0073203.jpg	1	10.6047	0.9999	Train
0024194.jpg	1	9.09418	0.9999	Train
0061606.jpg	1	13.0642	0.9999	Train
0061194.jpg	1	10.1049	0.9999	Train
5434661.jpg	1	10.8021	0.9999	Train
0023297.jpg	1	8.83618	0.9999	Train
0058125.jpg	1	8.53805	0.9999	Train
0066354.jpg	1	12.0836	0.9999	Train
0033387.jpg	1	10.2691	0.9999	Train
0065655.jpg	1	10.32	0.9999	Train
2309744.jpg	1	8.48851	0.9999	Train
7653833.jpg	0	-7.39481	0.0001	Train
0068778.jpg	1	9.62656	0.9999	Train
3541262.jpg	0	-7.61809	0.0001	Train
0036273.jpg	1	9.80545	0.9999	Train
1077735.jpg	1	13.7026	0.9999	Train
0009927.jpg	1	7.58767	0.9999	Train
0062636.jpg	1	11.3188	0.9999	Train
0062447.jpg	1	11.5161	0.9999	Train
0057027.jpg	1	12.2644	0.9999	Train
0054290.jpg	1	11.9745	0.9999	Train
0036277.jpg	1	10.8404	0.9999	Train
0022286.jpg	1	10.0431	0.9999	Train
0024161.jpg	0	-9.05072	0.0001	Train
0021136.jpg	1	10.6722	0.9999	Train
0063897.jpg	1	12.3444	0.9999	Train
0055930.jpg	1	11.3078	0.9999	Train
0056167.jpg	1	11.8418	0.9999	Train
0011267.jpg	1	10.224	0.9999	Train
0068692.jpg	1	10.1604	0.9999	Train
0071583.jpg	1	11.1305	0.9999	Train
8710108.jpg	1	11.2181	0.9999	Train
0033238.jpg	1	13.6123	0.9999	Train
0014801.jpg	0	-7.42838	0.0001	Train
0061829.jpg	1	13.8456	0.9999	Train
0009905.jpg	1	8.07535	0.9999	Train
0014932.jpg	1	13.3579	0.9999	Train
0015131.jpg	1	8.57229	0.9999	Train
0033533.jpg	1	12.0029	0.9999	Train
0063198.jpg	1	11.2066	0.9999	Train
0062158.jpg	1	11.5306	0.9999	Train
0061002.jpg	1	14.1856	0.9999	Train
0034284.jpg	1	12.0978	0.9999	Train
0022198.jpg	1	11.1781	0.9999	Train
0024096.jpg	1	12.9525	0.9999	Train
0035698.jpg	1	7.3195	0.9999	Train
0068627.jpg	1	12.4814	0.9999	Train
0069706.jpg	1	10.2509	0.9999	Train
8987984.jpg	1	12.2878	0.9999	Train
0034764.jpg	1	10.1672	0.9999	Train
0061025.jpg	1	12.3534	0.9999	Train
0046450.jpg	1	11.1931	0.9999	Train
6268236.jpg	1	9.43344	0.9999	Train
1729223.jpg	1	9.74464	0.9999	Train
0057457.jpg	1	8.67511	0.9999	Train
0060032.jpg	1	11.4139	0.9999	Train
0033947.jpg	1	10.6253	0.9999	Train
0061520.jpg	1	12.5462	0.9999	Train
0015515.jpg	1	12.2232	0.9999	Train
0054618.jpg	1	10.9616	0.9999	Train
0022684.jpg	1	10.2303	0.9999	Train
0061085.jpg	1	12.3131	0.9999	Train
7936019.jpg	1	10.7983	0.9999	Train
0033524.jpg	1	7.03008	0.9999	Train
0061806.jpg	1	10.8307	0.9999	Train
0032955.jpg	1	11.8881	0.9999	Train
4266533.jpg	1	11.0144	0.9999	Train
0014327.jpg	1	9.28519	0.9999	Train
6004197.jpg	1	8.70412	0.9999	Train
0023491.jpg	1	9.05793	0.9999	Train
0012992.jpg	0	-12.4325	0.0001	Train
0808203.jpg	0	-6.94429	0.0001	Train
0063766.jpg	1	13.0525	0.9999	Train
0035894.jpg	1	7.97668	0.9999	Train
0056806.jpg	1	11.3759	0.9999	Train
9770677.jpg	1	8.49895	0.9999	Train
0015122.jpg	1	12.3427	0.9999	Train
0014673.jpg	1	9.07163	0.9999	Train
0054954.jpg	1	7.66262	0.9999	Train
0035968.jpg	1	10.7603	0.9999	Train
0021770.jpg	1	8.13437	0.9999	Train
0066412.jpg	1	12.9909	0.9999	Train
2739449.jpg	1	10.0322	0.9999	Train
9038318.jpg	1	8.6873	0.9999	Train
0056915.jpg	1	11.3836	0.9999	Train
7520843.jpg	1	9.68223	0.9999	Train
0021707.jpg	0	-5.98964	0.0001	Train
0062596.jpg	1	10.429	0.9999	Train
0059814.jpg	1	9.291	0.9999	Train
0014217.jpg	1	10.7139	0.9999	Train
0010119.jpg	1	10.4015	0.9999	Train
0011439.jpg	1	11.0118	0.9999	Train
2979268.jpg	1	11.0383	0.9999	Train
0023634.jpg	1	12.4217	0.9999	Train
0022306.jpg	1	11.3095	0.9999	Train
0186998.jpg	1	9.16106	0.9999	Train
0010812.jpg	1	11.0519	0.9999	Train
0064167.jpg	1	12.1304	0.9999	Train
0022618.jpg	0	-7.44611	0.0001	Train
0000440.jpg	1	9.78569	0.9999	Train
0022068.jpg	1	11.0875	0.9999	Train
0054892.jpg	1	11.9197	0.9999	Train
0060731.jpg	1	12.9526	0.9999	Train
0067307.jpg	1	11.5359	0.9999	Train
0070372.jpg	1	13.7247	0.9999	Train
0034294.jpg	1	12.5621	0.9999	Train
0032533.jpg	1	10.4192	0.9999	Train
0024496.jpg	1	11.2708	0.9999	Train
0054317.jpg	1	10.757	0.9999	Train
7914631.jpg	1	10.8382	0.9999	Train
0066426.jpg	1	11.1842	0.9999	Train
0060703.jpg	1	10.6151	0.9999	Train
0025132.jpg	1	10.3926	0.9999	Train
0033042.jpg	1	10.9746	0.9999	Train
6278273.jpg	1	12.7478	0.9999	Train
6713432.jpg	1	12.4002	0.9999	Train
0059473.jpg	1	12.0824	0.9999	Train
6526489.jpg	1	12.2725	0.9999	Train
0012916.jpg	0	-7.53341	0.0001	Train
8560106.jpg	0	-8.03435	0.0001	Train
0010476.jpg	1	9.52378	0.9999	Train
0014369.jpg	1	10.1017	0.9999	Train
1948545.jpg	1	11.395	0.9999	Train
0550002.jpg	1	8.07612	0.9999	Train
0058418.jpg	1	13.6994	0.9999	Train
0023036.jpg	0	-8.95482	0.0001	Train
0022145.jpg	0	-9.26206	0.0001	Train
0010140.jpg	1	10.8732	0.9999	Train
0069624.jpg	1	10.3724	0.9999	Train
0021978.jpg	1	8.58641	0.9999	Train
0035486.jpg	1	13.037	0.9999	Train
0071060.jpg	1	9.33298	0.9999	Train
0059291.jpg	1	13.7411	0.9999	Train
0022930.jpg	0	-6.66225	0.0001	Train
1566428.jpg	1	11.5845	0.9999	Train
0011388.jpg	1	10.5386	0.9999	Train
6348247.jpg	0	-4.83143	0.00420276	Train
0059448.jpg	1	10.8254	0.9999	Train
0023238.jpg	0	-6.97539	0.0001	Train
0014987.jpg	1	10.5572	0.9999	Train
0035992.jpg	1	9.91107	0.9999	Train
8087949.jpg	1	9.85929	0.9999	Train
0010809.jpg	1	7.90937	0.9999	Train
0021985.jpg	1	8.40774	0.9999	Train
0070516.jpg	1	9.9284	0.9999	Train
0789191.jpg	1	12.7169	0.9999	Train
0058877.jpg	1	11.2927	0.9999	Train
0026516.jpg	1	10.3819	0.9999	Train
6620748.jpg	1	12.3443	0.9999	Train
0023503.jpg	1	9.34245	0.9999	Train
0013241.jpg	0	-11.568	0.0001	Train
0031529.jpg	1	11.7383	0.9999	Train
1400723.jpg	0	-6.94832	0.0001	Train
0063067.jpg	1	11.2798	0.9999	Train
0013309.jpg	0	-12.7945	0.0001	Train
0064034.jpg	1	8.74582	0.9999	Train
0026475.jpg	1	11.1146	0.9999	Train
0031545.jpg	1	10.8552	0.9999	Train
0404097.jpg	0	-4.99817	0.0001	Train
0021382.jpg	1	11.7509	0.9999	Train
1810549.jpg	1	7.91074	0.9999	Train
0022797.jpg	1	9.52292	0.9999	Train
2342769.jpg	1	10.2182	0.9999	Train
4120174.jpg	1	8.38179	0.9999	Train
0029318.jpg	1	12.4022	0.9999	Train
3760864.jpg	1	11.5603	0.9999	Train
0056436.jpg	1	10.9098	0.9999	Train
0063926.jpg	1	12.8638	0.9999	Train
0067543.jpg	1	12.2354	0.9999	Train
0068581.jpg	1	12.73	0.9999	Train
0032918.jpg	1	10.3788	0.9999	Train
0058790.jpg	1	10.4898	0.9999	Train
0021254.jpg	0	-12.065	0.0001	Train
0025955.jpg	1	10.9271	0.9999	Train
7748311.jpg	1	9.59024	0.9999	Train
0062767.jpg	1	10.9764	0.9999	Train
2871230.jpg	1	9.43114	0.9999	Train
0071815.jpg	1	10.1309	0.9999	Train
1935605.jpg	0	-4.30465	0.00931046	Train
0013453.jpg	0	-10.0086	0.0001	Train
0023930.jpg	0	-8.09152	0.0001	Train
0067805.jpg	1	9.91211	0.9999	Train
0032598.jpg	1	10.0255	0.9999	Train
6090497.jpg	1	12.7975	0.9999	Train
0011270.jpg	1	9.67557	0.9999	Train
0012899.jpg	0	-9.91128	0.0001	Train
0059513.jpg	1	11.2866	0.9999	Train
6135643.jpg	1	9.15788	0.9999	Train
0023505.jpg	1	11.7448	0.9999	Train
0014275.jpg	0	-10.8663	0.0001	Train
0060506.jpg	1	13.3586	0.9999	Train
0061404.jpg	1	11.8223	0.9999	Train
0022902.jpg	0	-9.34709	0.0001	Train
1267080.jpg	0	-4.05714	0.0132069	Train
0013504.jpg	0	-6.89795	0.0001	Train
0024898.jpg	1	11.6864	0.9999	Train
0063131.jpg	1	12.0139	0.9999	Train
0015045.jpg	1	13.5906	0.9999	Train
0014872.jpg	1	7.94348	0.9999	Train
0056921.jpg	1	9.31723	0.9999	Train
0062481.jpg	1	11.8798	0.9999	Train
0020977.jpg	1	9.04867	0.9999	Train
0035964.jpg	1	11.3062	0.9999	Train
6713497.jpg	0	-6.25024	0.0001	Train
0022397.jpg	1	10.6369	0.9999	Train
0032308.jpg	1	8.94611	0.9999	Train
0061709.jpg	1	13.1163	0.9999	Train
0057025.jpg	1	12.882	0.9999	Train
0023012.jpg	1	7.31996	0.9999	Train
2408815.jpg	1	10.9497	0.9999	Train
0066359.jpg	1	5.83742	0.9999	Train
0058649.jpg	1	9.1722	0.9999	Train
0064423.jpg	1	10.2002	0.9999	Train
0059810.jpg	1	12.431	0.9999	Train
0032672.jpg	1	12.7259	0.9999	Train
0057539.jpg	1	11.7564	0.9999	Train
5286801.jpg	1	7.07195	0.9999	Train
2757370.jpg	1	9.5937	0.9999	Train
0022080.jpg	1	8.16286	0.9999	Train
0011151.jpg	1	11.598	0.9999	Train
0023288.jpg	1	11.0695	0.9999	Train
0031598.jpg	1	9.84551	0.9999	Train
0027964.jpg	1	12.3169	0.9999	Train
6404049.jpg	1	11.9317	0.9999	Train
0061798.jpg	1	12.5022	0.9999	Train
0010707.jpg	1	7.73344	0.9999	Train
0071712.jpg	1	12.705	0.9999	Train
0064483.jpg	1	12.4555	0.9999	Train
0053492.jpg	1	12.8556	0.9999	Train
0014315.jpg	0	-7.76365	0.0001	Train
0056214.jpg	1	10.7758	0.9999	Train
0013448.jpg	0	-12.6617	0.0001	Train
8985109.jpg	1	8.57838	0.9999	Train
0034236.jpg	1	11.623	0.9999	Train
0023132.jpg	1	9.84888	0.9999	Train
0068420.jpg	1	10.8491	0.9999	Train
8724944.jpg	1	14.3773	0.9999	Train
0022250.jpg	0	-8.29892	0.0001	Train
0015325.jpg	0	-9.06188	0.0001	Train
0028103.jpg	1	9.26522	0.9999	Train
0034605.jpg	1	10.5093	0.9999	Train
0034472.jpg	1	10.2851	0.9999	Train
0022141.jpg	0	-5.3254	0.0001	Train
0065229.jpg	1	10.8206	0.9999	Train
0024095.jpg	1	11.1848	0.9999	Train
0064934.jpg	1	13.2394	0.9999	Train
0015123.jpg	1	12.9218	0.9999	Train
0057044.jpg	1	9.64003	0.9999	Train
0024333.jpg	1	11.8946	0.9999	Train
6275817.jpg	1	8.69279	0.9999	Train
0014123.jpg	0	-9.81557	0.0001	Train
0059433.jpg	1	9.98959	0.9999	Train
6911134.jpg	0	-7.69694	0.0001	Train
0022069.jpg	1	8.60515	0.9999	Train
0072773.jpg	1	10.2185	0.9999	Train
0054061.jpg	1	8.63369	0.9999	Train
0000299.jpg	1	11.2069	0.9999	Train
0031784.jpg	1	12.9317	0.9999	Train
0012512.jpg	1	9.24938	0.9999	Train
0014660.jpg	0	-4.32581	0.0117839	Train
0036279.jpg	1	11.0591	0.9999	Train
0011371.jpg	1	11.8104	0.9999	Train
0062770.jpg	1	12.6269	0.9999	Train
0023045.jpg	1	11.3991	0.9999	Train
0014291.jpg	1	8.98721	0.9999	Train
0066390.jpg	1	13.1949	0.9999	Train
0070092.jpg	1	13.3353	0.9999	Train
8509577.jpg	1	9.68266	0.9999	Train
0011438.jpg	1	12.5825	0.9999	Train
9754098.jpg	1	8.48786	0.9999	Train
0070020.jpg	1	11.6165	0.9999	Train
0011039.jpg	1	11.0913	0.9999	Train
0071050.jpg	1	9.37408	0.9999	Train
1369967.jpg	1	12.1543	0.9999	Train
0069727.jpg	1	10.6481	0.9999	Train
7460887.jpg	1	11.0507	0.9999	Train
0061320.jpg	1	10.8208	0.9999	Train
0072535.jpg	1	11.326	0.9999	Train
0072374.jpg	1	10.956	0.9999	Train
0068918.jpg	1	10.5452	0.9999	Train
0032872.jpg	1	15.0878	0.9999	Train
2448123.jpg	1	9.81048	0.9999	Train
0009898.jpg	1	9.04986	0.9999	Train
0064114.jpg	1	9.80993	0.9999	Train
0072459.jpg	1	11.6949	0.9999	Train
0023837.jpg	1	9.0212	0.9999	Train
0065720.jpg	1	10.5659	0.9999	Train
0063300.jpg	1	9.80882	0.9999	Train
0071827.jpg	1	10.5958	0.9999	Train
0014144.jpg	1	8.54116	0.9999	Train
0054523.jpg	1	9.20435	0.9999	Train
2293513.jpg	0	-5.47758	0.0001	Train
0013028.jpg	0	-6.17872	0.0001	Train
0059181.jpg	1	11.7878	0.9999	Train
0000172.jpg	1	12.5904	0.9999	Train
0072507.jpg	1	10.3388	0.9999	Train
5581297.jpg	1	11.1461	0.9999	Train
0025155.jpg	1	11.1658	0.9999	Train
0011486.jpg	1	10.8899	0.9999	Train
0069821.jpg	1	13.0836	0.9999	Train
0015433.jpg	1	13.2228	0.9999	Train
0060403.jpg	1	9.82507	0.9999	Train
0000313.jpg	1	9.87733	0.9999	Train
8173252.jpg	1	10.9904	0.9999	Train
0024091.jpg	1	11.572	0.9999	Train
0022234.jpg	0	-9.51927	0.0001	Train
0072909.jpg	1	10.2822	0.9999	Train
0065001.jpg	1	12.7172	0.9999	Train
0033196.jpg	1	9.81883	0.9999	Train
7927525.jpg	1	10.5818	0.9999	Train
0032629.jpg	1	10.6376	0.9999	Train
0024176.jpg	0	-6.98973	0.0001	Train
0067960.jpg	1	12.514	0.9999	Train
0010767.jpg	1	10.1721	0.9999	Train
7439706.jpg	0	-2.294	0.0875545	Train
1110583.jpg	1	10.6948	0.9999	Train
0063018.jpg	1	12.0169	0.9999	Train
7658729.jpg	1	9.08388	0.9999	Train
0011516.jpg	1	9.07907	0.9999	Train
0028709.jpg	1	8.34145	0.9999	Train
0057180.jpg	1	9.35692	0.9999	Train
4510530.jpg	1	10.7726	0.9999	Train
0023262.jpg	1	10.2058	0.9999	Train
1616031.jpg	1	10.873	0.9999	Train
0023064.jpg	0	-4.26011	0.00533104	Train
0054248.jpg	1	11.2247	0.9999	Train
0021442.jpg	1	11.3272	0.9999	Train
0000043.jpg	1	12.8087	0.9999	Train
0029705.jpg	1	10.6506	0.9999	Train
7544286.jpg	1	10.6482	0.9999	Train
0023300.jpg	1	8.8628	0.9999	Train
0010923.jpg	1	10.4622	0.9999	Train
0072985.jpg	1	13.1784	0.9999	Train
0057953.jpg	1	8.27492	0.9999	Train
8496052.jpg	1	10.5151	0.9999	Train
0069084.jpg	1	8.30825	0.9999	Train
8308321.jpg	1	10.0789	0.9999	Train
5955057.jpg	1	9.29521	0.9999	Train
0010283.jpg	1	10.8773	0.9999	Train
0059273.jpg	1	12.1362	0.9999	Train
3736336.jpg	1	11.6349	0.9999	Train
0014265.jpg	0	-5.91518	0.0001	Train
0070601.jpg	1	13.7265	0.9999	Train
0030883.jpg	1	10.9208	0.9999	Train
0021984.jpg	0	-0.110421	0.469641	Train
0029502.jpg	1	9.88835	0.9999	Train
0064270.jpg	1	14.6077	0.9999	Train
0013587.jpg	0	-7.433	0.0001	Train
0070956.jpg	1	12.2028	0.9999	Train
0056554.jpg	1	8.81906	0.9999	Train
7982985.jpg	1	9.10723	0.9999	Train
0022707.jpg	0	-7.22626	0.0001	Train
0073075.jpg	1	9.89246	0.9999	Train
0014229.jpg	1	9.95396	0.9999	Train
0061446.jpg	1	8.77711	0.9999	Train
0013622.jpg	0	-10.9236	0.0001	Train
0214484.jpg	1	11.3024	0.9999	Train
0011591.jpg	1	10.9278	0.9999	Train
0021205.jpg	1	11.0366	0.9999	Train
0070657.jpg	1	10.8998	0.9999	Train
0013450.jpg	0	0.72742	0.671979	Train
0022252.jpg	0	-0.954353	0.272791	Train
6966001.jpg	1	13.9003	0.9999	Train
0057617.jpg	1	11.4496	0.9999	Train
0022255.jpg	1	7.01108	0.999677	Train
0023153.jpg	0	-9.15405	0.0001	Train
1589997.jpg	1	12.3157	0.9999	Train
2311665.jpg	1	11.5126	0.9999	Train
0067043.jpg	1	8.92439	0.9999	Train
0021289.jpg	0	-6.71294	0.000141664	Train
9721167.jpg	0	-8.543	0.000181572	Train
0068234.jpg	1	12.5121	0.9999	Train
0021014.jpg	0	-10.1878	0.0001	Train
0055739.jpg	1	11.3451	0.9999	Train
0053784.jpg	1	10.736	0.9999	Train
0030681.jpg	1	13.165	0.9999	Train
0047022.jpg	1	12.3372	0.9999	Train
0031310.jpg	1	13.0545	0.9999	Train
0229233.jpg	1	9.12278	0.9999	Train
0060795.jpg	1	11.9068	0.9999	Train
0072337.jpg	1	12.428	0.9999	Train
0035690.jpg	1	8.29393	0.9999	Train
0023496.jpg	1	7.90518	0.9999	Train
5084113.jpg	1	7.89705	0.9999	Train
0067326.jpg	1	11.929	0.9999	Train
4523238.jpg	1	12.9197	0.9999	Train
0027669.jpg	1	13.1375	0.9999	Train
0021977.jpg	1	7.52889	0.9999	Train
0062423.jpg	1	11.3238	0.9999	Train
8224838.jpg	0	-7.38758	0.0001	Train
0013267.jpg	0	-8.39187	0.0001	Train
7254359.jpg	1	6.56632	0.9999	Train
0068129.jpg	1	10.2338	0.9999	Train
0033267.jpg	1	10.9461	0.9999	Train
0010067.jpg	1	12.1447	0.9999	Train
0030238.jpg	1	10.7168	0.9999	Train
0070118.jpg	1	10.6439	0.9999	Train
0058063.jpg	1	12.0398	0.9999	Train
0054024.jpg	1	12.1841	0.9999	Train
0026963.jpg	1	7.51629	0.9999	Train
0063233.jpg	1	10.7578	0.9999	Train
0032547.jpg	1	13.1524	0.9999	Train
0011870.jpg	1	10.2378	0.9999	Train
0014444.jpg	0	-6.63096	0.0001	Train
2762326.jpg	0	-4.64631	0.00741853	Train
0054728.jpg	1	12.5032	0.9999	Train
0014551.jpg	0	-9.35742	0.0001	Train
4691689.jpg	1	10.235	0.9999	Train
0046628.jpg	1	12.6073	0.9999	Train
0022767.jpg	0	-7.71158	0.0001	Train
0015219.jpg	1	12.1968	0.9999	Train
0073102.jpg	1	9.83931	0.9999	Train
0024792.jpg	1	10.7244	0.9999	Train
0015251.jpg	1	12.7838	0.9999	Train
9176427.jpg	1	8.78416	0.9999	Train
0055733.jpg	1	8.21836	0.9999	Train
7708200.jpg	1	7.21538	0.9999	Train
0065121.jpg	1	11.3542	0.9999	Train
0012862.jpg	0	-10.1918	0.0001	Train
9782748.jpg	0	-6.33776	0.0001	Train
0024546.jpg	1	9.91096	0.9999	Train
0058087.jpg	1	10.7759	0.9999	Train
0030784.jpg	1	11.8928	0.9999	Train
0066860.jpg	1	12.5588	0.9999	Train
8485716.jpg	1	12.9881	0.9999	Train
0032887.jpg	1	11.501	0.9999	Train
0059349.jpg	1	13.5823	0.9999	Train
0033713.jpg	1	11.4668	0.9999	Train
0035700.jpg	1	12.9902	0.9999	Train
9759583.jpg	0	-8.54725	0.0001	Train
1667487.jpg	0	-10.9336	0.0001	Train
0066952.jpg	1	12.2673	0.9999	Train
0072887.jpg	1	10.6301	0.9999	Train
0061244.jpg	1	9.97043	0.9999	Train
0023059.jpg	0	-11.0958	0.0001	Train
0059750.jpg	1	9.47497	0.9999	Train
0021917.jpg	1	7.59328	0.9999	Train
0013678.jpg	1	9.38313	0.9999	Train
0014050.jpg	0	-7.91658	0.0001	Train
0012973.jpg	0	-10.9906	0.0001	Train
0071996.jpg	1	13.388	0.9999	Train
0072292.jpg	1	10.9391	0.9999	Train
0024900.jpg	1	9.33814	0.9999	Train
0054459.jpg	1	12.5564	0.9999	Train
0023116.jpg	1	8.55401	0.9999	Train
8728477.jpg	0	-6.5214	0.0001	Train
0033985.jpg	1	12.0523	0.9999	Train
0021165.jpg	0	-8.0132	0.0001	Train
7022116.jpg	0	-3.72514	0.0223367	Train
0060585.jpg	1	10.2929	0.9999	Train
2895555.jpg	1	9.22662	0.9999	Train
0067253.jpg	1	9.34847	0.9999	Train
9078177.jpg	0	-11.5334	0.0001	Train
0010372.jpg	1	9.80774	0.9999	Train
0011709.jpg	1	12.185	0.9999	Train
0023108.jpg	1	13.1019	0.9999	Train
0057723.jpg	1	9.56821	0.9999	Train
0022010.jpg	1	11.5819	0.9999	Train
8624049.jpg	1	7.86534	0.9999	Train
0025097.jpg	1	11.3117	0.9999	Train
0021782.jpg	1	9.6604	0.9999	Train
0055675.jpg	1	11.3656	0.9999	Train
5010212.jpg	1	10.2419	0.9999	Train
0013578.jpg	1	8.42625	0.9999	Train
8277825.jpg	1	12.7541	0.9999	Train
0011193.jpg	1	6.64421	0.9999	Train
5867911.jpg	1	10.3469	0.9999	Train
6248008.jpg	1	7.74106	0.9999	Train
0014732.jpg	0	-1.49178	0.18293	Train
0011487.jpg	1	9.77477	0.9999	Train
7076637.jpg	0	2.08314	0.880952	Train
0023325.jpg	1	8.60682	0.9999	Train
0054710.jpg	1	10.927	0.9999	Train
0061011.jpg	1	10.4841	0.9999	Train
0013550.jpg	0	-11.6323	0.0001	Train
0014357.jpg	1	11.3447	0.9999	Train
0034005.jpg	1	10.0615	0.9999	Train
0026207.jpg	1	12.3308	0.9999	Train
0000143.jpg	1	11.6122	0.9999	Train
0024675.jpg	1	7.81071	0.9999	Train
2427899.jpg	1	8.86028	0.9999	Train
0031543.jpg	1	13.5123	0.9999	Train
0034713.jpg	1	13.0492	0.9999	Train
0033469.jpg	1	10.9576	0.9999	Train
0062806.jpg	1	9.92818	0.9999	Train
0065191.jpg	1	10.7642	0.9999	Train
0000297.jpg	1	10.8445	0.9999	Train
0015000.jpg	0	-5.97227	0.0001	Train
1071355.jpg	1	10.2108	0.9999	Train
0014049.jpg	1	9.64985	0.9999	Train
0071346.jpg	1	10.7542	0.9999	Train
0067689.jpg	1	13.1372	0.9999	Train
0014308.jpg	1	7.09285	0.9999	Train
0036085.jpg	1	11.774	0.9999	Train
0022759.jpg	0	-7.00765	0.0001	Train
0022143.jpg	0	-5.91085	0.0001	Train
0012048.jpg	1	12.0309	0.9999	Train
3673080.jpg	1	11.6015	0.9999	Train
0062983.jpg	1	9.25696	0.9999	Train
0011374.jpg	1	11.2399	0.9999	Train
0032690.jpg	1	9.50883	0.9999	Train
0033725.jpg	1	12.3407	0.9999	Train
0010397.jpg	1	10.0173	0.9999	Train
0065039.jpg	1	10.3453	0.9999	Train
0021139.jpg	0	-7.56186	0.0001	Train
0067614.jpg	1	10.6186	0.9999	Train
0064463.jpg	1	12.4665	0.9999	Train
0067127.jpg	1	11.4882	0.9999	Train
0013705.jpg	0	-10.3232	0.0001	Train
3475660.jpg	1	11.4497	0.9999	Train
0021694.jpg	0	-10.052	0.0001	Train
0023585.jpg	1	11.8146	0.9999	Train
0066289.jpg	1	13.508	0.9999	Train
0068299.jpg	1	11.6724	0.9999	Train
0021235.jpg	0	-6.7613	0.0001	Train
0012000.jpg	1	11.8981	0.9999	Train
0046985.jpg	1	9.48689	0.9999	Train
0035732.jpg	1	8.44064	0.9999	Train
2233551.jpg	0	-5.24199	0.000383449	Train
8927080.jpg	0	-10.4881	0.0001	Train
0013754.jpg	0	-12.0684	0.0001	Train
0023368.jpg	1	6.81847	0.9999	Train
5746105.jpg	0	-4.1379	0.0107341	Train
0023236.jpg	1	8.66507	0.9999	Train
0072195.jpg	1	9.01124	0.9999	Train
0014373.jpg	0	-11.9617	0.0001	Train
0069253.jpg	1	13.0805	0.9999	Train
0063102.jpg	1	9.68631	0.9999	Train
0014226.jpg	0	-11.1633	0.0001	Train
0021622.jpg	1	9.68884	0.9999	Train
0021303.jpg	0	-10.9249	0.0001	Train
0066407.jpg	1	11.2537	0.9999	Train
0065026.jpg	1	10.7739	0.9999	Train
5646747.jpg	1	9.43527	0.9999	Train
2535541.jpg	1	9.7234	0.9999	Train
0071778.jpg	1	12.3481	0.9999	Train
0046683.jpg	1	11.6254	0.9999	Train
0013849.jpg	0	-7.19243	0.000686092	Train
0021710.jpg	1	10.0826	0.9999	Train
0013254.jpg	0	-11.6097	0.0001	Train
0069920.jpg	1	9.73424	0.9999	Train
2144690.jpg	1	10.4574	0.9999	Train
0035462.jpg	1	10.6196	0.9999	Train
0071668.jpg	1	10.9589	0.9999	Train
0070166.jpg	1	11.1009	0.9999	Train
0023133.jpg	1	11.0679	0.9999	Train
0072360.jpg	1	9.86969	0.9999	Train
0023177.jpg	0	-9.43323	0.0001	Train
0068011.jpg	1	10.0386	0.9999	Train
0072641.jpg	1	10.7477	0.9999	Train
0070959.jpg	1	10.4814	0.9999	Train
0033004.jpg	1	11.741	0.9999	Train
0067969.jpg	1	12.3229	0.9999	Train
0021967.jpg	1	8.34016	0.9999	Train
0011736.jpg	1	12.7384	0.9999	Train
0060832.jpg	1	12.1137	0.9999	Train
5791954.jpg	1	10.2572	0.9999	Train
0058218.jpg	1	12.269	0.9999	Train
0067836.jpg	1	12.6568	0.9999	Train
0025313.jpg	1	11.7049	0.9999	Train
0010299.jpg	1	10.51	0.9999	Train
0054906.jpg	1	11.1703	0.9999	Train
0011334.jpg	1	11.307	0.9999	Train
0022792.jpg	0	-8.45557	0.0001	Train
0059248.jpg	1	12.9688	0.9999	Train
0025277.jpg	1	7.15244	0.9999	Train
0035705.jpg	1	11.1818	0.9999	Train
0013606.jpg	1	8.8616	0.9999	Train
0067816.jpg	1	11.3351	0.9999	Train
0059785.jpg	1	11.1801	0.9999	Train
3344632.jpg	0	-6.7525	0.0001	Train
0014543.jpg	1	6.6575	0.9999	Train
0073241.jpg	1	8.08304	0.9999	Train
0056484.jpg	1	12.5594	0.9999	Train
0062160.jpg	1	13.0609	0.9999	Train
0011387.jpg	1	11.0838	0.9999	Train
0022893.jpg	0	-9.21738	0.0001	Train
0061496.jpg	1	11.548	0.9999	Train
0023166.jpg	1	11.1763	0.9999	Train
0066518.jpg	1	13.1974	0.9999	Train
0028696.jpg	1	11.9607	0.9999	Train
7656000.jpg	0	-5.11014	0.00318244	Train
0022449.jpg	0	-7.96995	0.0001	Train
7110531.jpg	1	9.75679	0.9999	Train
0012782.jpg	0	-11.0832	0.0001	Train
0071869.jpg	1	11.5851	0.9999	Train
0069622.jpg	1	10.0851	0.9999	Train
0021851.jpg	1	9.40186	0.9999	Train
2306349.jpg	1	9.15914	0.9999	Train
8732912.jpg	1	11.0001	0.9999	Train
0063492.jpg	1	6.8034	0.9999	Train
3331737.jpg	1	11.0836	0.9999	Train
0070427.jpg	1	12.4459	0.9999	Train
0062016.jpg	1	11.9083	0.9999	Train
0017433.jpg	1	12.274	0.9999	Train
0054239.jpg	1	11.7381	0.9999	Train
0010782.jpg	1	11.5343	0.9999	Train
0064943.jpg	1	12.4484	0.9999	Train
0068117.jpg	1	12.099	0.9999	Train
0013459.jpg	1	8.6897	0.9999	Train
0064060.jpg	1	10.2697	0.9999	Train
0015459.jpg	0	-8.29355	0.0001	Train
2071966.jpg	1	9.40316	0.9999	Train
0033047.jpg	1	11.7393	0.9999	Train
4561067.jpg	1	9.66303	0.9999	Train
0034492.jpg	1	9.9755	0.9999	Train
6297688.jpg	0	-7.47361	0.0001	Train
0013250.jpg	0	-10.4877	0.0001	Train
2433965.jpg	1	7.8832	0.9999	Train
0071208.jpg	1	9.06552	0.9999	Train
5516918.jpg	0	-3.45673	0.021149	Train
0032685.jpg	1	12.406	0.9999	Train
0071580.jpg	1	11.5829	0.9999	Train
0022000.jpg	1	10.3034	0.9999	Train
0067655.jpg	1	12.1159	0.9999	Train
0028412.jpg	1	10.6852	0.9999	Train
0014293.jpg	1	7.32427	0.9999	Train
0060219.jpg	1	13.348	0.9999	Train
0055438.jpg	1	12.7174	0.9999	Train
1143976.jpg	1	12.3333	0.9999	Train
0035826.jpg	1	10.8071	0.9999	Train
0022491.jpg	0	-1.47501	0.181837	Train
0056991.jpg	1	12.0842	0.9999	Train
0024732.jpg	1	11.7237	0.9999	Train
8437493.jpg	1	11.4938	0.9999	Train
0060717.jpg	1	14.0133	0.9999	Train
0072215.jpg	1	10.2645	0.9999	Train
0057252.jpg	1	11.7757	0.9999	Train
0068762.jpg	1	10.149	0.9999	Train
0023875.jpg	0	-6.86079	0.0001	Train
0017453.jpg	1	12.0781	0.9999	Train
0067210.jpg	1	12.9067	0.9999	Train
0010081.jpg	1	6.64472	0.9999	Train
0033081.jpg	1	13.165	0.9999	Train
0015316.jpg	1	11.9712	0.9999	Train
0012912.jpg	0	-10.2104	0.0001	Train
0032149.jpg	1	11.8272	0.9999	Train
0061997.jpg	1	10.8872	0.9999	Train
0063795.jpg	1	11.0673	0.9999	Train
0013406.jpg	0	-7.70581	0.0001	Train
0021688.jpg	1	10.1781	0.9999	Train
8252406.jpg	1	12.4826	0.9999	Train
0061108.jpg	1	12.5828	0.9999	Train
0021704.jpg	0	-7.85983	0.0001	Train
0066098.jpg	1	13.1118	0.9999	Train
0024545.jpg	1	9.96462	0.9999	Train
0011158.jpg	1	10.7864	0.9999	Train
0010644.jpg	1	11.032	0.9999	Train
0022399.jpg	1	7.97089	0.9999	Train
0022454.jpg	0	-6.35725	0.0001	Train
0025500.jpg	1	10.183	0.9999	Train
0023042.jpg	1	8.75505	0.9999	Train
0013500.jpg	1	10.0228	0.9999	Train
0028017.jpg	1	11.3716	0.9999	Train
0030255.jpg	1	10.8577	0.9999	Train
0032552.jpg	1	13.5425	0.9999	Train
0066114.jpg	1	12.7898	0.9999	Train
0028029.jpg	1	8.95158	0.9999	Train
0014332.jpg	0	-11.7706	0.0001	Train
0071532.jpg	1	9.98163	0.9999	Train
0070756.jpg	1	11.1008	0.9999	Train
0012971.jpg	0	-12.4206	0.0001	Train
0000140.jpg	1	10.9662	0.9999	Train
0032597.jpg	1	12.5129	0.9999	Train
0046681.jpg	1	10.2777	0.9999	Train
0011295.jpg	1	10.6596	0.9999	Train
0010810.jpg	1	9.44512	0.9999	Train
6366417.jpg	1	6.41392	0.9999	Train
0056428.jpg	1	10.708	0.9999	Train
0013151.jpg	0	-8.3105	0.0001	Train
0064829.jpg	1	11.8086	0.9999	Train
0072966.jpg	1	10.8307	0.9999	Train
0015334.jpg	0	-8.06885	0.0001	Train
0010209.jpg	1	9.45632	0.9999	Train
0030564.jpg	1	10.876	0.9999	Train
0063598.jpg	1	11.7607	0.9999	Train
6998964.jpg	0	-4.45073	0.00463541	Train
0060741.jpg	1	10.375	0.9999	Train
0058319.jpg	1	11.8237	0.9999	Train
0022805.jpg	0	-11.712	0.0001	Train
0014946.jpg	1	12.2092	0.9999	Train
0055892.jpg	1	9.26086	0.9999	Train
0054112.jpg	1	11.0381	0.9999	Train
0011501.jpg	1	11.6274	0.9999	Train
0054038.jpg	1	11.4892	0.9999	Train
0012454.jpg	0	-9.01701	0.0001	Train
0015172.jpg	0	-8.56069	0.0001	Train
0058458.jpg	1	12.2002	0.9999	Train
0067601.jpg	1	11.2427	0.9999	Train
0272509.jpg	1	12.1299	0.9999	Train
0063026.jpg	1	9.64723	0.9999	Train
0013158.jpg	0	-8.63273	0.0001	Train
0013042.jpg	0	-11.8382	0.0001	Train
0063753.jpg	1	12.1129	0.9999	Train
0014267.jpg	0	-10.9232	0.0001	Train
0024823.jpg	1	7.64762	0.9999	Train
0068233.jpg	1	10.2668	0.9999	Train
8191057.jpg	1	7.88625	0.9999	Train
0062339.jpg	1	11.8362	0.9999	Train
0069705.jpg	1	11.5823	0.9999	Train
0031565.jpg	1	10.7615	0.9999	Train
0962121.jpg	1	8.60503	0.9999	Train
0067308.jpg	1	12.1559	0.9999	Train
0021575.jpg	0	-10.3675	0.0001	Train
0014479.jpg	0	-7.50975	0.0001	Train
0054889.jpg	1	10.9927	0.9999	Train
0054089.jpg	1	11.7121	0.9999	Train
0054087.jpg	1	12.9321	0.9999	Train
0065627.jpg	1	10.8938	0.9999	Train
0065904.jpg	1	12.6495	0.9999	Train
0072542.jpg	1	14.0563	0.9999	Train
5711232.jpg	1	11.5881	0.9999	Train
0058608.jpg	1	13.9786	0.9999	Train
0011045.jpg	1	8.22276	0.9999	Train
0064694.jpg	1	12.4034	0.9999	Train
0061448.jpg	1	11.2697	0.9999	Train
3684951.jpg	0	-7.60701	0.0001	Train
0057821.jpg	1	13.366	0.9999	Train
0011589.jpg	1	10.4766	0.9999	Train
0014125.jpg	0	-10.1582	0.0001	Train
0014005.jpg	0	-9.16798	0.0001	Train
0021533.jpg	1	10.4722	0.9999	Train
0023494.jpg	1	4.90268	0.993254	Train
0023109.jpg	1	12.9808	0.9999	Train
0057725.jpg	1	9.90515	0.9999	Train
0013853.jpg	0	-13.1941	0.0001	Train
0023291.jpg	1	12.3959	0.9999	Train
0017409.jpg	1	12.657	0.9999	Train
0060511.jpg	1	10.5893	0.9999	Train
0012915.jpg	0	-9.19276	0.0001	Train
0056983.jpg	1	10.7012	0.9999	Train
0033323.jpg	1	13.4177	0.9999	Train
0022962.jpg	0	-10.0034	0.0001	Train
0028897.jpg	1	11.5623	0.9999	Train
0022910.jpg	0	-9.99762	0.0001	Train
0011032.jpg	1	9.70145	0.9999	Train
0063551.jpg	1	13.3994	0.9999	Train
0013704.jpg	0	-7.49443	0.0001	Train
0057870.jpg	1	4.68145	0.995127	Train
0023461.jpg	1	11.1422	0.9999	Train
0010883.jpg	1	9.5972	0.9999	Train
1225057.jpg	0	-5.95626	0.0001	Train
0371179.jpg	0	-6.18821	0.0001	Train
0069736.jpg	1	10.9395	0.9999	Train
0070585.jpg	1	12.4882	0.9999	Train
0014984.jpg	0	-6.42657	0.0001	Train
8789051.jpg	1	7.90847	0.9999	Train
0062994.jpg	1	11.1091	0.9999	Train
0010313.jpg	1	10.9536	0.9999	Train
0011305.jpg	1	9.82344	0.9999	Train
0068438.jpg	1	11.3086	0.9999	Train
0014857.jpg	1	9.82473	0.9999	Train
0014340.jpg	0	-6.92499	0.0001	Train
0066907.jpg	1	12.6905	0.9999	Train
0070017.jpg	1	12.0138	0.9999	Train
0010608.jpg	1	13.8931	0.9999	Train
0064868.jpg	1	12.0276	0.9999	Train
0064623.jpg	1	10.6953	0.9999	Train
0064822.jpg	1	11.4674	0.9999	Train
0069324.jpg	1	9.73869	0.9999	Train
0057554.jpg	1	11.7079	0.9999	Train
0012816.jpg	0	-10.3116	0.0001	Train
0014233.jpg	1	8.29974	0.9999	Train
0028051.jpg	1	11.8695	0.9999	Train
0063813.jpg	1	11.6234	0.9999	Train
0022462.jpg	0	-7.67812	0.0001	Train
0064803.jpg	1	11.7917	0.9999	Train
3830607.jpg	0	-6.39188	0.0001	Train
0062141.jpg	1	12.4192	0.9999	Train
0022566.jpg	0	-7.75574	0.0001	Train
0034859.jpg	1	11.4713	0.9999	Train
0010398.jpg	1	10.0406	0.9999	Train
3065032.jpg	1	8.55274	0.9999	Train
0056692.jpg	1	12.6523	0.9999	Train
0055086.jpg	1	11.392	0.9999	Train
0056860.jpg	1	11.3106	0.9999	Train
0014492.jpg	0	-8.09746	0.0001	Train
7346491.jpg	1	12.5582	0.9999	Train
4886694.jpg	0	-5.56784	0.00380061	Train
0067395.jpg	1	11.9311	0.9999	Train
0013483.jpg	0	-6.29124	0.0001	Train
0014963.jpg	1	11.3422	0.9999	Train
0026690.jpg	1	12.8324	0.9999	Train
0022560.jpg	0	-4.31566	0.012338	Train
0067296.jpg	1	11.3319	0.9999	Train
0033995.jpg	1	9.85995	0.9999	Train
0014276.jpg	0	-7.17855	0.0001	Train
5164664.jpg	0	-7.77891	0.0001	Train
0033696.jpg	1	12.2512	0.9999	Train
0033942.jpg	1	9.28952	0.9999	Train
0046670.jpg	1	12.7242	0.9999	Train
0012574.jpg	1	11.8485	0.9999	Train
0032750.jpg	1	11.043	0.9999	Train
0014122.jpg	0	-6.63782	0.0001	Train
0022900.jpg	0	-6.2648	0.0001	Train
0046640.jpg	1	11.4299	0.9999	Train
0033029.jpg	1	9.47159	0.9999	Train
4207959.jpg	1	6.45555	0.9999	Train
0021021.jpg	0	-8.37015	0.0001	Train
0070489.jpg	1	14.3085	0.9999	Train
0034034.jpg	1	9.80642	0.9999	Train
0058724.jpg	1	12.7706	0.9999	Train
0036080.jpg	1	8.06278	0.9999	Train
0058303.jpg	1	12.3329	0.9999	Train
0022676.jpg	0	-6.73129	0.0001	Train
0014372.jpg	1	7.5079	0.9999	Train
0022256.jpg	1	8.74643	0.9999	Train
0067128.jpg	1	11.5377	0.9999	Train
6829008.jpg	1	11.8003	0.9999	Train
0011975.jpg	1	9.81921	0.9999	Train
4347535.jpg	1	8.98699	0.9999	Train
0011764.jpg	1	9.58418	0.9999	Train
0011998.jpg	1	9.87415	0.9999	Train
0058794.jpg	1	10.0943	0.9999	Train
0033261.jpg	1	12.6848	0.9999	Train
0017449.jpg	1	11.9168	0.9999	Train
0055526.jpg	1	11.0962	0.9999	Train
0022877.jpg	0	-8.10627	0.0001	Train
0069933.jpg	1	5.67875	0.9999	Train
0062171.jpg	1	12.358	0.9999	Train
0058174.jpg	1	13.2656	0.9999	Train
0010023.jpg	1	10.8823	0.9999	Train
5862918.jpg	1	10.0511	0.9999	Train
0022081.jpg	1	8.46143	0.9999	Train
0057661.jpg	1	9.61483	0.9999	Train
0862350.jpg	0	-4.38018	0.00695964	Train
0015266.jpg	1	10.835	0.9999	Train
0021013.jpg	0	-8.13814	0.0001	Train
7747712.jpg	1	8.09242	0.9999	Train
8397285.jpg	1	10.9773	0.9999	Train
0014355.jpg	0	-8.65706	0.0001	Train
0011140.jpg	1	10.017	0.9999	Train
0068310.jpg	1	8.79392	0.9999	Train
2750230.jpg	1	8.68601	0.9999	Train
0036026.jpg	1	12.5112	0.9999	Train
0022890.jpg	0	-10.7523	0.0001	Train
0010576.jpg	1	10.4308	0.9999	Train
0024767.jpg	1	3.86804	0.979771	Train
0010396.jpg	1	10.5955	0.9999	Train
0034529.jpg	1	13.6241	0.9999	Train
0010379.jpg	1	9.70761	0.9999	Train
0070313.jpg	1	12.9456	0.9999	Train
0011260.jpg	1	10.8481	0.9999	Train
0010909.jpg	1	7.38263	0.9999	Train
0056479.jpg	1	11.4282	0.9999	Train
0035816.jpg	1	10.853	0.9999	Train
0064742.jpg	1	11.6355	0.9999	Train
0046331.jpg	1	10.734	0.9999	Train
0066382.jpg	1	12.6159	0.9999	Train
0014700.jpg	0	-7.58275	0.0001	Train
0061334.jpg	1	13.1867	0.9999	Train
7716885.jpg	0	-6.81176	0.0001	Train
0022830.jpg	0	-12.0349	0.0001	Train
0820482.jpg	0	-4.84102	0.00696369	Train
0032504.jpg	1	10.4339	0.9999	Train
0064157.jpg	1	9.95486	0.9999	Train
0014079.jpg	1	10.6781	0.9999	Train
6688417.jpg	1	10.1396	0.9999	Train
0021850.jpg	1	9.95418	0.9999	Train
0015516.jpg	1	11.9105	0.9999	Train
0034650.jpg	1	10.598	0.9999	Train
9001948.jpg	1	11.7223	0.9999	Train
9583969.jpg	1	11.6325	0.9999	Train
0066378.jpg	1	13.2894	0.9999	Train
7346228.jpg	1	7.7523	0.9999	Train
4493482.jpg	1	6.66477	0.9999	Train
0011337.jpg	1	8.36695	0.9999	Train
0033668.jpg	1	11.2302	0.9999	Train
0025751.jpg	1	10.7232	0.9999	Train
0032313.jpg	1	11.1329	0.9999	Train
0032462.jpg	1	10.8291	0.9999	Train
7927389.jpg	1	10.1172	0.9999	Train
0010546.jpg	1	9.57862	0.9999	Train
0055279.jpg	1	11.7952	0.9999	Train
0053801.jpg	1	13.5995	0.9999	Train
0065577.jpg	1	10.4722	0.9999	Train
0275828.jpg	1	5.2674	0.997288	Train
0032408.jpg	1	9.83588	0.9999	Train
0011169.jpg	1	11.549	0.9999	Train
9367522.jpg	1	10.6379	0.9999	Train
0026268.jpg	1	12.7149	0.9999	Train
0060380.jpg	1	11.8931	0.9999	Train
0070051.jpg	1	9.42499	0.9999	Train
0011286.jpg	1	10.1832	0.9999	Train
0072271.jpg	1	12.448	0.9999	Train
2345765.jpg	1	7.71947	0.9999	Train
5021861.jpg	1	10.553	0.9999	Train
0023493.jpg	1	10.2094	0.9999	Train
0024688.jpg	1	11.5443	0.9999	Train
0012430.jpg	0	-7.14625	0.0001	Train
0022278.jpg	0	-7.718	0.0001	Train
0031186.jpg	1	10.3183	0.9999	Train
0022302.jpg	0	-14.2637	0.0001	Train
0022763.jpg	0	-6.45645	0.0001	Train
0061454.jpg	1	10.4127	0.9999	Train
3174039.jpg	1	10.0462	0.9999	Train
0017431.jpg	1	10.3548	0.9999	Train
0023307.jpg	1	11.0457	0.9999	Train
0036113.jpg	1	11.0471	0.9999	Train
0061188.jpg	1	11.2234	0.9999	Train
0022947.jpg	0	-8.41431	0.0001	Train
0014501.jpg	1	10.6783	0.9999	Train
0022204.jpg	0	-5.7642	0.00259093	Train
8006211.jpg	1	11.349	0.9999	Train
0022113.jpg	1	12.5367	0.9999	Train
0032245.jpg	1	13.2911	0.9999	Train
2387381.jpg	0	-5.99376	0.0001	Train
0022683.jpg	1	12.6527	0.9999	Train
0055887.jpg	1	11.529	0.9999	Train
0032537.jpg	1	9.82989	0.9999	Train
0014367.jpg	0	-11.6927	0.0001	Train
0014893.jpg	1	10.9444	0.9999	Train
0034242.jpg	1	12.9349	0.9999	Train
0036117.jpg	1	11.7008	0.9999	Train
0025963.jpg	1	9.61214	0.9999	Train
2211948.jpg	1	12.218	0.9999	Train
0067536.jpg	1	11.4747	0.9999	Train
7043369.jpg	0	-6.19558	0.0001	Train
0029547.jpg	1	9.26295	0.9999	Train
1685962.jpg	1	9.37778	0.9999	Train
0022638.jpg	0	-7.18573	0.0001	Train
5733748.jpg	1	10.9411	0.9999	Train
0046438.jpg	1	11.2699	0.9999	Train
0012843.jpg	1	9.51044	0.9999	Train
0032913.jpg	1	10.9347	0.9999	Train
0067830.jpg	1	7.11765	0.9999	Train
0020124.jpg	1	11.6161	0.9999	Train
0020491.jpg	1	11.971	0.9999	Train
3438618.jpg	0	-7.3887	0.0001	Train
0067054.jpg	1	10.9296	0.9999	Train
0011505.jpg	1	12.5644	0.9999	Train
0011750.jpg	0	-8.68531	0.0001	Train
0034071.jpg	1	12.2546	0.9999	Train
0024972.jpg	1	7.84947	0.9999	Train
0035637.jpg	1	12.9023	0.9999	Train
0011368.jpg	1	10.4492	0.9999	Train
0014013.jpg	1	10.5955	0.9999	Train
0057771.jpg	1	11.9175	0.9999	Train
0011130.jpg	1	8.74976	0.9999	Train
0023556.jpg	0	-6.77309	0.0001	Train
0023500.jpg	1	3.50641	0.977184	Train
0013525.jpg	1	8.81012	0.9999	Train
0064279.jpg	1	11.7794	0.9999	Train
0022324.jpg	0	-3.45786	0.0271493	Train
0429825.jpg	1	9.52966	0.9999	Train
0060968.jpg	1	12.4994	0.9999	Train
0054395.jpg	1	10.3717	0.9999	Train
0071245.jpg	1	11.3997	0.9999	Train
0022813.jpg	0	-5.12968	0.0001	Train
0026652.jpg	1	10.3748	0.9999	Train
0067235.jpg	1	12.0288	0.9999	Train
0034819.jpg	1	9.08594	0.9999	Train
0053582.jpg	1	13.6859	0.9999	Train
0058307.jpg	1	14.1274	0.9999	Train
0033804.jpg	1	10.9142	0.9999	Train
4619789.jpg	1	9.80673	0.9999	Train
0033538.jpg	1	9.82526	0.9999	Train
7738029.jpg	0	-4.3737	0.00869754	Train
0031498.jpg	1	11.2071	0.9999	Train
7693611.jpg	1	9.29818	0.9999	Train
0011315.jpg	1	12.0495	0.9999	Train
0028548.jpg	1	10.7989	0.9999	Train
0013894.jpg	0	-8.74902	0.0001	Train
0071797.jpg	1	11.7901	0.9999	Train
0067276.jpg	1	10.5012	0.9999	Train
0068966.jpg	1	12.6267	0.9999	Train
0022904.jpg	0	-9.92655	0.0001	Train
0021149.jpg	0	-6.74018	0.0001	Train
0014088.jpg	1	10.0258	0.9999	Train
0033394.jpg	1	12.6513	0.9999	Train
0056749.jpg	1	12.8975	0.9999	Train
0014091.jpg	1	10.1632	0.9999	Train
0026930.jpg	1	8.62559	0.9999	Train
0000151.jpg	1	10.5699	0.9999	Train
0066338.jpg	1	12.9611	0.9999	Train
0011399.jpg	1	8.81345	0.9999	Train
0054870.jpg	1	11.2396	0.9999	Train
0022834.jpg	0	-10.0642	0.0001	Train
0033526.jpg	1	8.9925	0.9999	Train
0011957.jpg	1	12.3466	0.9999	Train
0014669.jpg	0	-8.20378	0.0001	Train
0029651.jpg	1	11.0132	0.9999	Train
0061956.jpg	1	11.0149	0.9999	Train
6124481.jpg	1	12.1824	0.9999	Train
6450034.jpg	1	8.7037	0.9999	Train
0066423.jpg	1	10.3867	0.9999	Train
0012767.jpg	0	-8.17922	0.0001	Train
0029575.jpg	1	11.0774	0.9999	Train
0014489.jpg	1	7.17024	0.9999	Train
0067891.jpg	1	12.0781	0.9999	Train
0000157.jpg	1	13.0125	0.9999	Train
0001100.jpg	1	11.5766	0.9999	Train
3696488.jpg	1	11.8133	0.9999	Train
0021296.jpg	1	10.8157	0.9999	Train
5296963.jpg	1	9.19788	0.9999	Train
0068910.jpg	1	11.5939	0.9999	Train
0014198.jpg	0	-10.1773	0.0001	Train
3341710.jpg	1	9.53536	0.9999	Train
0013697.jpg	0	-4.04999	0.00996996	Train
0013069.jpg	0	-2.96311	0.0477121	Train
0061159.jpg	1	14.1944	0.9999	Train
0062809.jpg	1	13.2222	0.9999	Train
0028582.jpg	1	11.1492	0.9999	Train
0063148.jpg	1	12.8792	0.9999	Train
5704967.jpg	1	9.79902	0.9999	Train
0057173.jpg	1	11.2376	0.9999	Train
8102884.jpg	0	-5.1694	0.0001	Train
0023007.jpg	0	-3.23049	0.0331359	Train
0000279.jpg	1	13.4863	0.9999	Train
0579124.jpg	0	-1.10352	0.24026	Train
0013471.jpg	0	-8.76831	0.0001	Train
0031977.jpg	1	11.1787	0.9999	Train
0022773.jpg	0	-7.55163	0.0001	Train
0058149.jpg	1	10.9667	0.9999	Train
6463451.jpg	0	-4.53087	0.00115189	Train
0011876.jpg	1	12.3949	0.9999	Train
0032248.jpg	1	8.81814	0.9999	Train
0023427.jpg	1	11.1571	0.9999	Train
0070778.jpg	1	11.0071	0.9999	Train
0014239.jpg	0	-6.30687	0.0001	Train
0022328.jpg	1	9.36003	0.9999	Train
0013733.jpg	1	6.10154	0.9999	Train
0024150.jpg	0	-6.9676	0.0001	Train
0054302.jpg	1	8.73558	0.9999	Train
0010559.jpg	1	9.74892	0.9999	Train
0072287.jpg	1	10.0293	0.9999	Train
9605390.jpg	0	-8.89295	0.0001	Train
0068897.jpg	1	9.20187	0.9999	Train
2228720.jpg	0	-4.56488	0.00650428	Train
0012536.jpg	1	9.65337	0.9999	Train
0067512.jpg	1	9.37403	0.9999	Train
0010468.jpg	1	8.96533	0.9999	Train
0023281.jpg	1	10.9155	0.9999	Train
0011480.jpg	1	10.8961	0.9999	Train
0021432.jpg	1	9.37756	0.9999	Train
0066350.jpg	1	13.2577	0.9999	Train
0053774.jpg	1	9.99493	0.9999	Train
4223497.jpg	1	12.2055	0.9999	Train
0057716.jpg	1	11.5158	0.9999	Train
0036073.jpg	1	10.3416	0.9999	Train
0062639.jpg	1	13.6833	0.9999	Train
0011471.jpg	1	12.437	0.9999	Train
5928120.jpg	0	-8.90583	0.0001	Train
0056496.jpg	1	10.3359	0.9999	Train
0032433.jpg	1	12.8646	0.9999	Train
0013407.jpg	0	-3.88769	0.0112011	Train
0060266.jpg	1	10.5747	0.9999	Train
5651765.jpg	0	-10.5752	0.0001	Train
0065681.jpg	1	12.0198	0.9999	Train
0011691.jpg	1	13.6785	0.9999	Train
0058770.jpg	1	12.6718	0.9999	Train
0015213.jpg	1	11.4665	0.9999	Train
0058346.jpg	1	12.3673	0.9999	Train
0062208.jpg	1	10.6627	0.9999	Train
0054756.jpg	1	9.4249	0.9999	Train
0029480.jpg	1	8.18791	0.9999	Train
0057672.jpg	1	11.7702	0.9999	Train
0059538.jpg	1	14.1175	0.9999	Train
0061362.jpg	1	12.9077	0.9999	Train
0024865.jpg	1	10.9406	0.9999	Train
0022952.jpg	0	-3.34291	0.0269698	Train
0055213.jpg	1	11.7327	0.9999	Train
0055796.jpg	1	11.4435	0.9999	Train
0014536.jpg	0	-5.53818	0.0001	Train
0058617.jpg	1	11.8783	0.9999	Train
0013572.jpg	1	7.90354	0.9999	Train
0064538.jpg	1	10.3809	0.9999	Train
0024184.jpg	0	-8.11044	0.0001	Train
0024087.jpg	1	10.7296	0.9999	Train
0057545.jpg	1	10.0772	0.9999	Train
0019062.jpg	1	9.88521	0.9999	Train
0911264.jpg	1	11.0225	0.9999	Train
0065969.jpg	1	10.3349	0.9999	Train
0035640.jpg	1	9.69915	0.9999	Train
0010024.jpg	1	8.64341	0.9999	Train
0072653.jpg	1	8.83667	0.9999	Train
0069457.jpg	1	12.1814	0.9999	Train
0022066.jpg	1	9.98906	0.9999	Train
1635231.jpg	1	11.0548	0.9999	Train
0012301.jpg	0	-5.12285	0.000283311	Train
0024050.jpg	0	-8.2791	0.0001	Train
0021684.jpg	1	10.3728	0.9999	Train
0058957.jpg	1	12.2797	0.9999	Train
0024537.jpg	1	10.4533	0.9999	Train
0021801.jpg	1	11.0826	0.9999	Train
3504002.jpg	0	-9.5091	0.0001	Train
6714923.jpg	1	6.78144	0.9999	Train
0072371.jpg	1	11.4319	0.9999	Train
0011043.jpg	1	4.31654	0.987434	Train
0055665.jpg	1	8.65852	0.9999	Train
0023062.jpg	0	-7.45382	0.0001	Train
7349772.jpg	1	10.8527	0.9999	Train
0033962.jpg	1	11.5206	0.9999	Train
0071218.jpg	1	10.3935	0.9999	Train
0056046.jpg	1	9.79613	0.9999	Train
0060660.jpg	1	9.17475	0.9999	Train
0059253.jpg	1	12.3646	0.9999	Train
0000518.jpg	1	10.457	0.9999	Train
0071806.jpg	1	12.4657	0.9999	Train
0062891.jpg	1	12.0961	0.9999	Train
0022450.jpg	0	-8.52111	0.0001	Train
0055546.jpg	1	11.2406	0.9999	Train
0029630.jpg	1	1.52593	0.825459	Train
0035232.jpg	1	13.6942	0.9999	Train
0033050.jpg	1	11.4149	0.9999	Train
0023397.jpg	1	12.5937	0.9999	Train
0054385.jpg	1	10.0902	0.9999	Train
0012894.jpg	0	-7.40003	0.0001	Train
0012994.jpg	1	-1.39854	0.207319	Train
0029157.jpg	1	11.0788	0.9999	Train
6427430.jpg	1	10.2261	0.9999	Train
0057918.jpg	1	11.4897	0.9999	Train
0060897.jpg	1	12.8061	0.9999	Train
0026229.jpg	1	12.1032	0.9999	Train
0034107.jpg	1	7.48415	0.9999	Train
0010402.jpg	1	11.7469	0.9999	Train
0000305.jpg	1	9.61314	0.9999	Train
0053555.jpg	1	12.3373	0.9999	Train
3093026.jpg	1	5.57191	0.9999	Train
2268341.jpg	1	4.53837	0.996533	Train
0009908.jpg	1	2.98698	0.959128	Train
0032699.jpg	1	10.2098	0.9999	Train
0023807.jpg	1	8.21241	0.9999	Train
0023515.jpg	1	11.4678	0.9999	Train
0063757.jpg	1	10.3004	0.9999	Train
0055960.jpg	1	9.06869	0.9999	Train
7730937.jpg	1	12.1124	0.9999	Train
0067565.jpg	1	10.933	0.9999	Train
0010181.jpg	1	9.35982	0.9999	Train
0054141.jpg	1	11.2932	0.9999	Train
0066061.jpg	1	11.3599	0.9999	Train
0029013.jpg	1	11.4468	0.9999	Train
0067240.jpg	1	11.4503	0.9999	Train
0021473.jpg	1	10.4325	0.9999	Train
0033805.jpg	1	10.408	0.9999	Train
0015050.jpg	1	11.2839	0.9999	Train
0062912.jpg	1	12.4204	0.9999	Train
0013723.jpg	0	-12.5723	0.0001	Train
0014735.jpg	1	11.5726	0.9999	Train
0067890.jpg	1	13.4031	0.9999	Train
0032875.jpg	1	10.3544	0.9999	Train
0033103.jpg	1	10.4198	0.9999	Train
0000446.jpg	1	8.43812	0.9999	Train
4092287.jpg	1	11.1048	0.9999	Train
0022919.jpg	0	-9.10829	0.0001	Train
0014052.jpg	0	-10.0394	0.0001	Train
0028860.jpg	1	10.4534	0.9999	Train
0012853.jpg	0	-9.24293	0.0001	Train
0067460.jpg	1	12.7361	0.9999	Train
0072939.jpg	1	10.0018	0.9999	Train
0032847.jpg	1	10.8008	0.9999	Train
0055309.jpg	1	11.4045	0.9999	Train
0067577.jpg	1	10.4183	0.9999	Train
0013251.jpg	0	-8.28831	0.0001	Train
0022948.jpg	0	-9.8345	0.0001	Train
0066483.jpg	1	14.5313	0.9999	Train
0069638.jpg	1	11.9036	0.9999	Train
0070070.jpg	1	11.4083	0.9999	Train
5794546.jpg	0	-12.5567	0.0001	Train
0001103.jpg	1	10.7481	0.9999	Train
5758388.jpg	1	13.1984	0.9999	Train
5669463.jpg	1	11.7197	0.9999	Train
0026236.jpg	1	10.1173	0.9999	Train
0033802.jpg	1	11.2569	0.9999	Train
0027517.jpg	1	8.77666	0.9999	Train
0023267.jpg	1	10.0885	0.9999	Train
5367118.jpg	1	11.7339	0.9999	Train
0022709.jpg	0	-7.04136	0.00074191	Train
0061735.jpg	1	11.7921	0.9999	Train
7897925.jpg	1	12.1659	0.9999	Train
0055984.jpg	1	7.88546	0.9999	Train
0034211.jpg	1	8.9076	0.9999	Train
2957465.jpg	1	6.89797	0.9999	Train
0073018.jpg	1	11.125	0.9999	Train
0069395.jpg	1	11.8576	0.9999	Train
0021971.jpg	1	10.2109	0.9999	Train
0057791.jpg	1	10.9184	0.9999	Train
0032723.jpg	1	11.1412	0.9999	Train
0033986.jpg	1	11.1701	0.9999	Train
0054220.jpg	1	11.3291	0.9999	Train
0023808.jpg	1	9.64541	0.9999	Train
0059027.jpg	1	11.5444	0.9999	Train
3433035.jpg	0	-8.25845	0.0001	Train
0017455.jpg	1	11.8781	0.9999	Train
0010754.jpg	1	12.6488	0.9999	Train
0010764.jpg	1	8.66537	0.9999	Train
0021852.jpg	0	-10.1465	0.0001	Train
0059684.jpg	1	13.162	0.9999	Train
0060143.jpg	1	10.3569	0.9999	Train
0012984.jpg	0	-12.0179	0.0001	Train
0060099.jpg	1	11.8714	0.9999	Train
3944634.jpg	1	3.23238	0.970195	Train
0056926.jpg	1	13.4801	0.9999	Train
0068586.jpg	1	10.7335	0.9999	Train
0014190.jpg	1	6.23083	0.999888	Train
0033968.jpg	1	13.3488	0.9999	Train
1047011.jpg	1	9.69218	0.9999	Train
0060148.jpg	1	10.4062	0.9999	Train
0034076.jpg	1	11.5767	0.9999	Train
0064341.jpg	1	12.5541	0.9999	Train
0054312.jpg	1	12.9072	0.9999	Train
0060817.jpg	1	11.4429	0.9999	Train
0021576.jpg	0	-7.88689	0.0001	Train
0036159.jpg	1	11.4207	0.9999	Train
0027238.jpg	1	11.9958	0.9999	Train
0028285.jpg	1	9.38094	0.9999	Train
0011801.jpg	1	10.55	0.9999	Train
0035825.jpg	1	10.0075	0.9999	Train
7594243.jpg	1	11.6579	0.9999	Train
0063046.jpg	1	11.9233	0.9999	Train
0066470.jpg	1	11.3476	0.9999	Train
0010611.jpg	1	10.5331	0.9999	Train
0058876.jpg	1	10.5169	0.9999	Train
0014076.jpg	1	11.6391	0.9999	Train
0027125.jpg	1	8.5058	0.9999	Train
3868876.jpg	0	-10.0087	0.0001	Train
0010591.jpg	1	10.1021	0.9999	Train
0055492.jpg	1	11.1181	0.9999	Train
0072786.jpg	1	11.8657	0.9999	Train
0011692.jpg	1	13.3898	0.9999	Train
0069204.jpg	1	12.0861	0.9999	Train
1907579.jpg	0	-5.4654	0.00267378	Train
0013359.jpg	1	8.6925	0.9999	Train
1159891.jpg	1	8.55058	0.9999	Train
8009536.jpg	1	12.0647	0.9999	Train
0000160.jpg	1	13.2557	0.9999	Train
0017411.jpg	1	11.9621	0.9999	Train
7899041.jpg	1	13.3133	0.9999	Train
0056537.jpg	1	11.3546	0.9999	Train
0063241.jpg	1	12.0332	0.9999	Train
4851366.jpg	1	11.1714	0.9999	Train
0012471.jpg	1	10.7582	0.9999	Train
0022463.jpg	1	10.6711	0.9999	Train
2128061.jpg	1	8.30504	0.9999	Train
0013976.jpg	0	-5.91793	0.0001	Train
0056728.jpg	1	10.3327	0.9999	Train
0000390.jpg	1	11.1159	0.9999	Train
0055818.jpg	1	12.0552	0.9999	Train
0032604.jpg	1	10.6649	0.9999	Train
0033286.jpg	1	12.9953	0.9999	Train
0014103.jpg	1	9.03081	0.9999	Train
0063070.jpg	1	11.0296	0.9999	Train
0067549.jpg	1	11.3094	0.9999	Train
0000487.jpg	1	8.85211	0.9999	Train
7183212.jpg	1	8.02966	0.9999	Train
0024962.jpg	1	7.6775	0.9999	Train
0022604.jpg	1	10.8457	0.9999	Train
0656566.jpg	0	-4.21384	0.00538734	Train
0030445.jpg	1	9.17144	0.9999	Train
1785627.jpg	1	12.417	0.9999	Train
0021471.jpg	1	8.39432	0.9999	Train
0033487.jpg	1	11.5314	0.9999	Train
0067350.jpg	1	8.61559	0.9999	Train
6535558.jpg	1	12.8303	0.9999	Train
0014400.jpg	1	2.09087	0.892299	Train
1596930.jpg	0	-5.53428	0.0001	Train
0046773.jpg	1	12.0299	0.9999	Train
0059141.jpg	1	13.3323	0.9999	Train
0033496.jpg	1	10.0116	0.9999	Train
0071012.jpg	1	10.5187	0.9999	Train
0030150.jpg	1	10.2495	0.9999	Train
0014832.jpg	1	13.2186	0.9999	Train
0067831.jpg	1	12.3064	0.9999	Train
0013105.jpg	0	-7.54496	0.0001	Train
0016123.jpg	1	11.0546	0.9999	Train
0014718.jpg	0	-4.55065	0.0067096	Train
0021901.jpg	1	9.24099	0.9999	Train
0021410.jpg	0	-7.24255	0.0001	Train
0035602.jpg	1	10.9542	0.9999	Train
0046323.jpg	1	11.7562	0.9999	Train
0011481.jpg	1	10.1032	0.9999	Train
0017448.jpg	1	12.3392	0.9999	Train
0012298.jpg	1	11.0739	0.9999	Train
0010729.jpg	1	9.73801	0.9999	Train
0021062.jpg	0	-9.01723	0.0001	Train
0057884.jpg	1	10.3013	0.9999	Train
0061086.jpg	1	12.9246	0.9999	Train
0017398.jpg	1	10.8811	0.9999	Train
0014423.jpg	1	7.63653	0.9999	Train
0069197.jpg	1	11.6702	0.9999	Train
3271387.jpg	0	-4.94291	0.00238431	Train
0000521.jpg	1	10.2113	0.9999	Train
0014562.jpg	1	9.13624	0.9999	Train
0062702.jpg	1	12.7131	0.9999	Train
0067949.jpg	1	13.051	0.9999	Train
0035853.jpg	1	10.3579	0.9999	Train
0013769.jpg	1	7.30572	0.9999	Train
0066058.jpg	1	11.7624	0.9999	Train
7788318.jpg	1	10.7021	0.9999	Train
0054151.jpg	1	11.0667	0.9999	Train
0010366.jpg	1	9.87558	0.9999	Train
0012890.jpg	0	-4.57113	0.00790614	Train
0013180.jpg	0	-8.89598	0.0001	Train
0021439.jpg	1	9.39037	0.9999	Train
0063819.jpg	1	13.2777	0.9999	Train
0058173.jpg	1	13.6012	0.9999	Train
0013997.jpg	1	7.69916	0.9999	Train
0030653.jpg	1	9.53642	0.9999	Train
0023620.jpg	1	10.238	0.9999	Train
8566006.jpg	1	10.114	0.9999	Train
7371801.jpg	1	11.9988	0.9999	Train
0047018.jpg	1	10.1934	0.9999	Train
0011703.jpg	1	13.7507	0.9999	Train
0022894.jpg	1	11.4246	0.9999	Train
4730066.jpg	1	9.56195	0.9999	Train
0010532.jpg	1	7.2707	0.9999	Train
0062474.jpg	1	12.3219	0.9999	Train
0011782.jpg	1	12.5051	0.9999	Train
0011128.jpg	1	7.98352	0.9999	Train
0021401.jpg	1	10.7823	0.9999	Train
0011013.jpg	1	13.2531	0.9999	Train
3936223.jpg	1	11.0901	0.9999	Train
0028760.jpg	1	11.7838	0.9999	Train
0058518.jpg	1	10.1003	0.9999	Train
0061382.jpg	1	12.0068	0.9999	Train
4947108.jpg	0	-11.114	0.0001	Train
1780008.jpg	0	-13.8618	0.0001	Train
0066600.jpg	1	10.2055	0.9999	Train
5527224.jpg	1	9.87068	0.9999	Train
0021518.jpg	0	-9.60679	0.0001	Train
0070068.jpg	1	10.4298	0.9999	Train
6313487.jpg	1	10.5035	0.9999	Train
0000144.jpg	1	10.6984	0.9999	Train
0010872.jpg	1	7.79359	0.9999	Train
0072223.jpg	1	9.93671	0.9999	Train
0071401.jpg	1	11.4544	0.9999	Train
0012753.jpg	0	-10.4916	0.0001	Train
0023459.jpg	1	9.98798	0.9999	Train
0013452.jpg	0	-8.56199	0.0001	Train
0014564.jpg	0	-5.82181	0.00226166	Train
0031718.jpg	1	9.69034	0.9999	Train
0068064.jpg	1	12.4194	0.9999	Train
1356715.jpg	1	12.1987	0.9999	Train
0064823.jpg	1	12.0716	0.9999	Train
0022276.jpg	0	-10.2657	0.0001	Train
0023076.jpg	0	-8.75127	0.0001	Train
5191344.jpg	1	12.8657	0.9999	Train
0011405.jpg	1	10.7166	0.9999	Train
0029513.jpg	1	9.53379	0.9999	Train
0062919.jpg	1	12.8393	0.9999	Train
0055327.jpg	1	11.0038	0.9999	Train
0015377.jpg	1	9.87028	0.9999	Train
0070629.jpg	1	11.6043	0.9999	Train
0017392.jpg	1	10.2336	0.9999	Train
0023268.jpg	1	10.7288	0.9999	Train
0033239.jpg	1	11.2109	0.9999	Train
0058196.jpg	1	11.7673	0.9999	Train
0023588.jpg	1	10.276	0.9999	Train
0012083.jpg	1	11.96	0.9999	Train
3446357.jpg	1	10.5547	0.9999	Train
0068614.jpg	1	12.0637	0.9999	Train
5260050.jpg	1	8.64198	0.9999	Train
0035682.jpg	1	12.2257	0.9999	Train
0055054.jpg	1	11.2754	0.9999	Train
0055911.jpg	1	11.9212	0.9999	Train
0033129.jpg	1	12.0792	0.9999	Train
0033073.jpg	1	9.82692	0.9999	Train
0028493.jpg	1	10.1638	0.9999	Train
0060307.jpg	1	10.7164	0.9999	Train
0021491.jpg	1	9.68553	0.9999	Train
0011524.jpg	1	11.1222	0.9999	Train
0023063.jpg	0	-6.1058	0.0001	Train
0064534.jpg	1	10.8016	0.9999	Train
0024733.jpg	1	5.54604	0.999831	Train
0055924.jpg	1	10.5383	0.9999	Train
0061701.jpg	1	12.9393	0.9999	Train
8253057.jpg	1	9.35675	0.9999	Train
0013062.jpg	0	-10.9444	0.0001	Train
0062087.jpg	1	12.2466	0.9999	Train
0000405.jpg	1	7.14711	0.9999	Train
0027693.jpg	1	11.5558	0.9999	Train
0022322.jpg	1	9.65745	0.9999	Train
0012687.jpg	0	-6.94286	0.0001	Train
0013700.jpg	0	-6.69922	0.0001	Train
0072820.jpg	1	11.319	0.9999	Train
0017389.jpg	1	12.4537	0.9999	Train
0057397.jpg	1	10.1669	0.9999	Train
0033500.jpg	1	10.9527	0.9999	Train
0035934.jpg	1	11.3309	0.9999	Train
1431710.jpg	1	10.4836	0.9999	Train
0054851.jpg	1	13.0502	0.9999	Train
0024119.jpg	1	9.69939	0.9999	Train
0031170.jpg	1	12.3829	0.9999	Train
0023266.jpg	1	10.2493	0.9999	Train
0017443.jpg	1	13.4969	0.9999	Train
0055236.jpg	1	10.4305	0.9999	Train
0046645.jpg	1	12.0249	0.9999	Train
0014931.jpg	1	10.9792	0.9999	Train
0021341.jpg	1	11.9925	0.9999	Train
0011702.jpg	1	13.2733	0.9999	Train
0022812.jpg	0	-6.06577	0.0001	Train
0014912.jpg	1	13.3431	0.9999	Train
0072534.jpg	1	11.006	0.9999	Train
0011247.jpg	1	10.0099	0.9999	Train
0030512.jpg	1	13.5567	0.9999	Train
0012276.jpg	0	-14.5213	0.0001	Train
1000868.jpg	0	-8.17512	0.0001	Train
0060718.jpg	1	11.6239	0.9999	Train
0015106.jpg	1	10.0303	0.9999	Train
0063094.jpg	1	11.0889	0.9999	Train
0056247.jpg	1	8.16637	0.9999	Train
0026596.jpg	1	9.43507	0.9999	Train
0063521.jpg	1	10.1475	0.9999	Train
0033171.jpg	1	10.6663	0.9999	Train
3241636.jpg	1	14.0058	0.9999	Train
0030756.jpg	1	9.45651	0.9999	Train
0055403.jpg	1	13.1147	0.9999	Train
0061224.jpg	1	13.1238	0.9999	Train
0060621.jpg	1	11.4974	0.9999	Train
0063958.jpg	1	11.517	0.9999	Train
3783659.jpg	1	12.0843	0.9999	Train
5843614.jpg	0	-5.41357	0.0001	Train
0069063.jpg	1	10.2224	0.9999	Train
0068851.jpg	1	10.9922	0.9999	Train
0000502.jpg	1	9.57475	0.9999	Train
0070422.jpg	1	11.9743	0.9999	Train
0064660.jpg	1	11.7696	0.9999	Train
0010766.jpg	1	8.90346	0.9999	Train
0069540.jpg	1	9.55358	0.9999	Train
[truncated: 8,802 more rows]

## Sheet: InceptionResNetV2
Supplementary Table 2D. InceptionResNetV2 Model's prediction results (1 = Malignant, 0 = Malignant-other)
Filename	True Label	Raw Score	Probability	Dataset
0069511.jpg	1	17.528	0.9999	Train
0014809.jpg	1	9.16811	0.9999	Train
0067539.jpg	1	8.70914	0.9999	Train
0009916.jpg	1	12.4853	0.9999	Train
0013968.jpg	0	-9.06409	0.0001	Train
4514316.jpg	0	-11.4509	0.0001	Train
6303107.jpg	1	13.4665	0.9999	Train
0032617.jpg	1	11.5328	0.9999	Train
0060630.jpg	1	11.437	0.9999	Train
0327406.jpg	1	12.2119	0.9999	Train
0599463.jpg	1	15.4202	0.9999	Train
0025277.jpg	1	8.45062	0.9999	Train
0012067.jpg	1	14.2659	0.9999	Train
0058138.jpg	1	16.4405	0.9999	Train
0071192.jpg	1	3.56278	0.980368	Train
0064965.jpg	1	13.3278	0.9999	Train
0071536.jpg	1	13.1721	0.9999	Train
0013624.jpg	0	-10.3159	0.0001	Train
0023290.jpg	1	13.2108	0.9999	Train
0013831.jpg	1	10.0244	0.9999	Train
0014477.jpg	0	-8.37511	0.0001	Train
0014325.jpg	1	12.4166	0.9999	Train
0012476.jpg	0	-16.3675	0.0001	Train
2233551.jpg	0	-9.11469	0.0001	Train
7254040.jpg	0	-8.49667	0.0001	Train
0054663.jpg	1	12.1465	0.9999	Train
0023785.jpg	1	11.7363	0.9999	Train
0053454.jpg	1	12.7927	0.9999	Train
0013732.jpg	0	-1.90903	0.123578	Train
0065532.jpg	1	12.8654	0.9999	Train
0014123.jpg	0	-9.02394	0.0001	Train
0012419.jpg	0	-12.3043	0.0001	Train
0024087.jpg	1	5.63457	0.9999	Train
0033323.jpg	1	12.0899	0.9999	Train
0033538.jpg	1	13.9553	0.9999	Train
0033198.jpg	1	9.12491	0.9999	Train
9210086.jpg	1	8.70525	0.9999	Train
0010067.jpg	1	15.0017	0.9999	Train
0015238.jpg	0	-9.56355	0.0001	Train
0011209.jpg	1	12.2751	0.9999	Train
0066615.jpg	1	8.27394	0.9999	Train
0014024.jpg	0	-28.6256	0.0001	Train
0023266.jpg	1	7.54578	0.9999	Train
0064694.jpg	1	10.6907	0.9999	Train
0068817.jpg	1	14.5919	0.9999	Train
0061701.jpg	1	12.0233	0.9999	Train
0069986.jpg	1	9.41367	0.9999	Train
0060968.jpg	1	13.6024	0.9999	Train
0033878.jpg	1	13.6809	0.9999	Train
0021009.jpg	1	10.4928	0.9999	Train
0064427.jpg	1	11.1803	0.9999	Train
0022966.jpg	0	-6.12521	0.00103429	Train
0027822.jpg	1	11.5314	0.9999	Train
1124434.jpg	1	6.7378	0.999018	Train
5166798.jpg	1	9.28389	0.9999	Train
9074861.jpg	0	-8.31814	0.0001	Train
0056440.jpg	1	9.80549	0.9999	Train
0065468.jpg	1	14.013	0.9999	Train
0014546.jpg	1	7.7507	0.9999	Train
0061553.jpg	1	17.8793	0.9999	Train
0023066.jpg	0	-14.5406	0.0001	Train
0053617.jpg	1	10.4968	0.9999	Train
0023300.jpg	1	10.0677	0.9999	Train
0058173.jpg	1	8.55125	0.9999	Train
0024733.jpg	1	9.943	0.9999	Train
0023497.jpg	1	9.87894	0.9999	Train
0024367.jpg	1	8.75771	0.9999	Train
0034120.jpg	1	11.1746	0.9999	Train
0062141.jpg	1	14.9363	0.9999	Train
0000412.jpg	1	10.539	0.9999	Train
0023038.jpg	0	-21.041	0.0001	Train
0056167.jpg	1	10.6449	0.9999	Train
0013579.jpg	1	7.88893	0.9999	Train
0067008.jpg	1	12.9614	0.9999	Train
0013515.jpg	0	-12.3998	0.0001	Train
0060248.jpg	1	16.6878	0.9999	Train
0021471.jpg	1	8.23006	0.9999	Train
0069622.jpg	1	7.65021	0.9999	Train
9942350.jpg	1	8.92571	0.9999	Train
0028685.jpg	1	15.4214	0.9999	Train
4568425.jpg	0	-9.92842	0.0001	Train
0063258.jpg	1	8.2213	0.9999	Train
5711232.jpg	1	14.2724	0.9999	Train
0010423.jpg	1	14.5012	0.9999	Train
0014198.jpg	0	-17.2638	0.0001	Train
4713713.jpg	0	-2.08532	0.101143	Train
0054859.jpg	1	11.6325	0.9999	Train
0014326.jpg	0	-10.176	0.0001	Train
0071972.jpg	1	11.1773	0.9999	Train
0056202.jpg	1	12.874	0.9999	Train
1241693.jpg	0	-5.82974	0.0021638	Train
0010023.jpg	1	14.6583	0.9999	Train
1423737.jpg	1	7.58769	0.9999	Train
0064014.jpg	1	12.0991	0.9999	Train
0071245.jpg	1	12.7161	0.9999	Train
0014480.jpg	1	10.0849	0.9999	Train
9677008.jpg	1	10.4387	0.9999	Train
0061520.jpg	1	9.82569	0.9999	Train
0023328.jpg	1	15.7598	0.9999	Train
0035550.jpg	1	10.0651	0.9999	Train
0021543.jpg	1	8.00874	0.9999	Train
0026105.jpg	1	11.0148	0.9999	Train
0010564.jpg	1	12.7449	0.9999	Train
0032214.jpg	1	10.1639	0.9999	Train
0000157.jpg	1	8.81341	0.9999	Train
0010402.jpg	1	15.4815	0.9999	Train
0011210.jpg	1	11.4535	0.9999	Train
5561003.jpg	1	10.1366	0.9999	Train
0014371.jpg	0	-15.4296	0.0001	Train
0067488.jpg	1	14.3318	0.9999	Train
0072642.jpg	1	11.9937	0.9999	Train
0036279.jpg	1	14.3478	0.9999	Train
0000401.jpg	1	8.0775	0.9999	Train
0020975.jpg	1	9.0437	0.9999	Train
0056525.jpg	1	14.1208	0.9999	Train
0010898.jpg	1	4.18308	0.985826	Train
0022762.jpg	0	-5.02002	0.00207934	Train
0033377.jpg	1	13.5317	0.9999	Train
0057199.jpg	1	13.1446	0.9999	Train
0061623.jpg	1	9.53792	0.9999	Train
0033038.jpg	1	12.6698	0.9999	Train
0021399.jpg	1	9.51404	0.9999	Train
6707573.jpg	1	9.34182	0.9999	Train
1480519.jpg	0	-7.77706	0.0001	Train
0022999.jpg	0	-5.94907	0.00250367	Train
0032044.jpg	1	14.0834	0.9999	Train
0014408.jpg	0	-9.76098	0.0001	Train
0021851.jpg	1	9.69164	0.9999	Train
6688417.jpg	1	10.9517	0.9999	Train
0063228.jpg	1	13.915	0.9999	Train
0014289.jpg	1	9.82967	0.9999	Train
0022329.jpg	1	9.74652	0.9999	Train
0068581.jpg	1	14.649	0.9999	Train
0071712.jpg	1	12.1574	0.9999	Train
0069889.jpg	1	12.929	0.9999	Train
0066476.jpg	1	11.42	0.9999	Train
0055249.jpg	1	3.67608	0.981484	Train
0022682.jpg	1	9.47073	0.9999	Train
0021231.jpg	0	-8.02563	0.0001	Train
0023361.jpg	0	-5.01675	0.00497586	Train
0063958.jpg	1	7.30295	0.9999	Train
0067564.jpg	1	15.5406	0.9999	Train
0070516.jpg	1	3.55555	0.977324	Train
0033440.jpg	1	12.7515	0.9999	Train
0013834.jpg	1	9.70135	0.9999	Train
0072174.jpg	1	9.83309	0.9999	Train
0069268.jpg	1	8.90723	0.9999	Train
0058331.jpg	1	13.8131	0.9999	Train
0055459.jpg	1	9.13967	0.9999	Train
0022380.jpg	1	5.92933	0.9999	Train
0062112.jpg	1	11.0242	0.9999	Train
0046449.jpg	1	11.0295	0.9999	Train
0061362.jpg	1	11.1904	0.9999	Train
7724762.jpg	1	13.2628	0.9999	Train
0013957.jpg	0	-8.26974	0.0001	Train
0055825.jpg	1	10.6722	0.9999	Train
8519085.jpg	0	-10.5146	0.0001	Train
0056511.jpg	1	12.4586	0.9999	Train
0021236.jpg	0	-17.9746	0.0001	Train
0036073.jpg	1	10.0711	0.9999	Train
7927389.jpg	1	14.2928	0.9999	Train
0010938.jpg	1	9.53603	0.9999	Train
0026847.jpg	1	13.4486	0.9999	Train
0033820.jpg	1	12.1007	0.9999	Train
0012764.jpg	0	-6.97797	0.0001	Train
0022640.jpg	0	-8.1543	0.0001	Train
0057172.jpg	1	11.4167	0.9999	Train
0013563.jpg	0	-9.97587	0.0001	Train
0068993.jpg	1	13.1626	0.9999	Train
0066066.jpg	1	3.18957	0.968559	Train
0033831.jpg	1	14.0403	0.9999	Train
0022597.jpg	1	6.55096	0.9999	Train
4960802.jpg	1	12.5074	0.9999	Train
0023161.jpg	1	8.72486	0.9999	Train
5086151.jpg	0	-6.49787	0.00074518	Train
0069373.jpg	1	10.6921	0.9999	Train
7098141.jpg	1	13.9316	0.9999	Train
0027021.jpg	1	9.09796	0.9999	Train
7872595.jpg	1	12.3534	0.9999	Train
0046438.jpg	1	11.2363	0.9999	Train
0012756.jpg	1	9.11275	0.9999	Train
0060508.jpg	1	12.8893	0.9999	Train
0030165.jpg	1	14.4532	0.9999	Train
0070990.jpg	1	14.8801	0.9999	Train
0062869.jpg	1	12.7886	0.9999	Train
0023092.jpg	0	-9.10991	0.0001	Train
0071959.jpg	1	13.6303	0.9999	Train
0056309.jpg	1	9.83761	0.9999	Train
0023213.jpg	0	-7.63701	0.0001	Train
0071806.jpg	1	12.2131	0.9999	Train
0011703.jpg	1	14.6783	0.9999	Train
0021271.jpg	1	12.7854	0.9999	Train
0067985.jpg	1	2.40941	0.923621	Train
0059768.jpg	1	7.60313	0.9999	Train
0017453.jpg	1	13.9795	0.9999	Train
0021577.jpg	0	-6.23028	0.0001	Train
0061636.jpg	1	13.2081	0.9999	Train
8788296.jpg	0	-6.13809	0.00103493	Train
0014205.jpg	0	-11.2981	0.0001	Train
0014012.jpg	1	5.55567	0.9999	Train
0064483.jpg	1	9.31207	0.9999	Train
5602826.jpg	1	9.75459	0.9999	Train
6792899.jpg	1	10.2981	0.9999	Train
0036101.jpg	1	8.94263	0.9999	Train
0069891.jpg	1	10.918	0.9999	Train
0022437.jpg	1	12.7626	0.9999	Train
0011013.jpg	1	14.6453	0.9999	Train
0000140.jpg	1	11.1169	0.9999	Train
0021100.jpg	0	-10.2407	0.0001	Train
0023477.jpg	0	-4.59202	0.00186357	Train
0035393.jpg	1	10.2238	0.9999	Train
0026802.jpg	1	10.4813	0.9999	Train
7839712.jpg	1	7.22954	0.9999	Train
0068420.jpg	1	10.8988	0.9999	Train
8108099.jpg	1	11.6175	0.9999	Train
0058645.jpg	1	17.1022	0.9999	Train
0072755.jpg	1	10.4387	0.9999	Train
0013666.jpg	0	-10.5635	0.0001	Train
0023508.jpg	1	13.4241	0.9999	Train
3689252.jpg	1	9.91206	0.9999	Train
0014565.jpg	0	-13.2431	0.0001	Train
0056531.jpg	1	12.1708	0.9999	Train
0021533.jpg	1	13.237	0.9999	Train
9367522.jpg	1	13.6128	0.9999	Train
0067308.jpg	1	9.47805	0.9999	Train
0023464.jpg	1	5.23479	0.9999	Train
0065746.jpg	1	12.7264	0.9999	Train
1975042.jpg	1	12.1981	0.9999	Train
0067543.jpg	1	8.25405	0.9999	Train
0013860.jpg	0	-17.1571	0.0001	Train
0070009.jpg	1	9.19174	0.9999	Train
0021744.jpg	0	-5.64801	0.00325403	Train
1177153.jpg	1	10.7876	0.9999	Train
0021405.jpg	1	8.4169	0.9999	Train
0015036.jpg	0	-6.63422	0.0001	Train
0069365.jpg	1	12.5173	0.9999	Train
0062251.jpg	1	8.74428	0.9999	Train
8175453.jpg	1	10.0511	0.9999	Train
0022573.jpg	1	11.5199	0.9999	Train
0067043.jpg	1	14.7103	0.9999	Train
0065229.jpg	1	12.3181	0.9999	Train
0070666.jpg	1	13.9039	0.9999	Train
4517738.jpg	1	7.19567	0.9999	Train
0024961.jpg	1	11.6439	0.9999	Train
0055054.jpg	1	17.1539	0.9999	Train
0070215.jpg	1	15.28	0.9999	Train
0013550.jpg	0	-10.6851	0.0001	Train
0022334.jpg	0	-11.9522	0.0001	Train
7934367.jpg	0	-9.47718	0.0001	Train
0030032.jpg	1	11.0478	0.9999	Train
0013678.jpg	1	8.77234	0.9999	Train
0054846.jpg	1	11.8283	0.9999	Train
0000172.jpg	1	11.1136	0.9999	Train
2762326.jpg	0	-7.17099	0.0001	Train
0062162.jpg	1	9.7547	0.9999	Train
0027030.jpg	1	13.9568	0.9999	Train
0046706.jpg	1	9.36938	0.9999	Train
1693572.jpg	1	12.5489	0.9999	Train
0064822.jpg	1	14.1583	0.9999	Train
0060459.jpg	1	15.2315	0.9999	Train
0013954.jpg	0	-7.94757	0.0001	Train
0023807.jpg	1	9.40202	0.9999	Train
0054312.jpg	1	15.9085	0.9999	Train
0029914.jpg	1	14.6613	0.9999	Train
0033834.jpg	1	13.1955	0.9999	Train
0070020.jpg	1	10.9136	0.9999	Train
0022772.jpg	0	-4.06876	0.0140415	Train
0026954.jpg	1	11.3765	0.9999	Train
0022010.jpg	1	10.2419	0.9999	Train
0023770.jpg	1	12.1601	0.9999	Train
0062161.jpg	1	12.8744	0.9999	Train
0061345.jpg	1	9.38812	0.9999	Train
0059770.jpg	1	16.1555	0.9999	Train
0067126.jpg	1	8.00202	0.9999	Train
0015374.jpg	1	10.3868	0.9999	Train
0035853.jpg	1	11.6668	0.9999	Train
0014982.jpg	1	13.3593	0.9999	Train
0034269.jpg	1	11.9668	0.9999	Train
0000158.jpg	1	11.8036	0.9999	Train
0011895.jpg	1	13.4027	0.9999	Train
0058362.jpg	1	6.42483	0.9999	Train
0062340.jpg	1	8.96344	0.9999	Train
0060094.jpg	1	11.3919	0.9999	Train
0014098.jpg	0	-11.5876	0.0001	Train
0064463.jpg	1	10.2496	0.9999	Train
0034076.jpg	1	13.2289	0.9999	Train
0054110.jpg	1	13.9619	0.9999	Train
0034243.jpg	1	8.98103	0.9999	Train
0069583.jpg	1	9.07356	0.9999	Train
0033498.jpg	1	15.4859	0.9999	Train
0034638.jpg	1	7.10632	0.9999	Train
0012918.jpg	0	-2.43016	0.0730105	Train
0024072.jpg	1	7.4559	0.9999	Train
0014308.jpg	1	7.65223	0.9999	Train
0068673.jpg	1	7.4405	0.9999	Train
0026976.jpg	1	12.5787	0.9999	Train
0022327.jpg	1	11.9756	0.9999	Train
0069437.jpg	1	8.83125	0.9999	Train
0021356.jpg	0	-8.71559	0.0001	Train
8450656.jpg	1	10.9243	0.9999	Train
3504002.jpg	0	-6.74374	0.0001	Train
0062767.jpg	1	7.59453	0.9999	Train
0015213.jpg	1	13.1892	0.9999	Train
0032504.jpg	1	10.9065	0.9999	Train
0023671.jpg	1	11.4327	0.9999	Train
0015532.jpg	0	-3.78198	0.0132581	Train
0057450.jpg	1	12.8794	0.9999	Train
0026506.jpg	1	10.235	0.9999	Train
1752943.jpg	1	14.3304	0.9999	Train
0067947.jpg	1	10.4105	0.9999	Train
3719985.jpg	1	15.409	0.9999	Train
0011366.jpg	1	7.22854	0.9999	Train
0057782.jpg	1	14.9343	0.9999	Train
6299036.jpg	1	9.71012	0.9999	Train
5434661.jpg	1	8.20469	0.9999	Train
0055876.jpg	1	14.587	0.9999	Train
0011196.jpg	1	12.1114	0.9999	Train
0056692.jpg	1	13.4135	0.9999	Train
0022921.jpg	0	-8.53474	0.0001	Train
0862745.jpg	1	7.78846	0.9999	Train
0060033.jpg	1	8.85296	0.9999	Train
0055742.jpg	1	12.4005	0.9999	Train
6398669.jpg	1	12.0339	0.9999	Train
0014146.jpg	0	-5.9901	0.0001	Train
0068910.jpg	1	10.4351	0.9999	Train
0009934.jpg	1	8.83041	0.9999	Train
0058332.jpg	1	10.4708	0.9999	Train
0033241.jpg	1	11.6878	0.9999	Train
0030689.jpg	1	10.1522	0.9999	Train
0015508.jpg	1	10.8141	0.9999	Train
2000035.jpg	0	-9.53531	0.0001	Train
0034294.jpg	1	10.045	0.9999	Train
5045600.jpg	1	15.3246	0.9999	Train
0033302.jpg	1	13.4475	0.9999	Train
5988562.jpg	1	12.7185	0.9999	Train
0023707.jpg	1	13.0449	0.9999	Train
0744013.jpg	1	12.4428	0.9999	Train
0070380.jpg	1	8.48602	0.9999	Train
0055157.jpg	1	8.32004	0.9999	Train
2408815.jpg	1	13.2174	0.9999	Train
5295520.jpg	1	14.7972	0.9999	Train
0034926.jpg	1	9.28104	0.9999	Train
0033651.jpg	1	13.4998	0.9999	Train
0014788.jpg	1	12.3118	0.9999	Train
0023777.jpg	0	-16.2767	0.0001	Train
0060502.jpg	1	16.5142	0.9999	Train
0029163.jpg	1	12.0345	0.9999	Train
0206756.jpg	1	8.80894	0.9999	Train
0068851.jpg	1	10.9505	0.9999	Train
0069084.jpg	1	6.67807	0.9999	Train
5015551.jpg	1	13.8901	0.9999	Train
0071699.jpg	1	11.2569	0.9999	Train
0013723.jpg	0	-15.7914	0.0001	Train
0060431.jpg	1	9.2105	0.9999	Train
0071550.jpg	1	12.3012	0.9999	Train
0057369.jpg	1	2.33246	0.916031	Train
0021819.jpg	1	16.9042	0.9999	Train
0022889.jpg	0	-10.9286	0.0001	Train
1797795.jpg	1	10.3852	0.9999	Train
0071892.jpg	1	10.8109	0.9999	Train
0021518.jpg	0	-7.21061	0.0001	Train
0032709.jpg	1	14.7451	0.9999	Train
0033662.jpg	1	9.99432	0.9999	Train
0013988.jpg	1	7.90367	0.9999	Train
0067333.jpg	1	12.6457	0.9999	Train
0011374.jpg	1	10.7297	0.9999	Train
0061355.jpg	1	9.85094	0.9999	Train
0058724.jpg	1	8.08074	0.9999	Train
0072966.jpg	1	9.43857	0.9999	Train
0056876.jpg	1	8.35547	0.9999	Train
0032833.jpg	1	13.6603	0.9999	Train
0028325.jpg	1	13.9644	0.9999	Train
0014447.jpg	0	-9.76378	0.0001	Train
0012954.jpg	0	-6.22832	0.0001	Train
0057978.jpg	1	8.82343	0.9999	Train
0022090.jpg	0	-5.07128	0.0001	Train
0055527.jpg	1	8.19014	0.9999	Train
0021335.jpg	0	-9.30653	0.0001	Train
0072985.jpg	1	15.4426	0.9999	Train
7708200.jpg	1	11.3048	0.9999	Train
3002956.jpg	1	11.5525	0.9999	Train
0026930.jpg	1	12.6102	0.9999	Train
0055241.jpg	1	12.4859	0.9999	Train
0014417.jpg	0	-10.271	0.0001	Train
0068800.jpg	1	2.35971	0.919382	Train
0599605.jpg	1	13.9075	0.9999	Train
0060163.jpg	1	11.2576	0.9999	Train
0030324.jpg	1	11.574	0.9999	Train
0012055.jpg	0	-15.762	0.0001	Train
0010890.jpg	1	9.59201	0.9999	Train
0022910.jpg	0	-11.1183	0.0001	Train
0034048.jpg	1	12.6653	0.9999	Train
0023272.jpg	1	14.8668	0.9999	Train
0023496.jpg	1	7.94754	0.9999	Train
0025439.jpg	1	11.1272	0.9999	Train
0032248.jpg	1	6.87354	0.9999	Train
4207959.jpg	1	7.66712	0.9999	Train
6253779.jpg	0	-9.1071	0.0001	Train
0057397.jpg	1	13.3729	0.9999	Train
0068515.jpg	1	11.5191	0.9999	Train
2283509.jpg	0	-6.81895	0.0001	Train
6526489.jpg	1	12.9972	0.9999	Train
0059786.jpg	1	10.0674	0.9999	Train
0059318.jpg	1	11.07	0.9999	Train
5172790.jpg	0	-6.7494	0.0001	Train
0000145.jpg	1	8.51909	0.9999	Train
0022443.jpg	0	-2.28551	0.083929	Train
0022141.jpg	0	-10.9359	0.0001	Train
0057687.jpg	1	11.0873	0.9999	Train
0001112.jpg	1	14.8653	0.9999	Train
0065615.jpg	1	8.68077	0.9999	Train
0056940.jpg	1	12.8767	0.9999	Train
0055862.jpg	1	12.2276	0.9999	Train
0065379.jpg	1	15.1478	0.9999	Train
5955057.jpg	1	9.48241	0.9999	Train
0036087.jpg	1	11.2011	0.9999	Train
0022951.jpg	0	-10.7408	0.0001	Train
1952749.jpg	1	12.1487	0.9999	Train
0072439.jpg	1	11.0896	0.9999	Train
2481044.jpg	1	12.9273	0.9999	Train
0014484.jpg	0	-6.60424	0.0001	Train
0022759.jpg	0	-4.25968	0.0109931	Train
9351516.jpg	1	13.0713	0.9999	Train
0072694.jpg	1	9.8701	0.9999	Train
2663597.jpg	1	10.3048	0.9999	Train
8922893.jpg	1	12.6282	0.9999	Train
0013672.jpg	1	8.81918	0.9999	Train
0000294.jpg	1	9.20371	0.9999	Train
8789051.jpg	1	11.2153	0.9999	Train
0070992.jpg	1	13.2024	0.9999	Train
0833889.jpg	1	8.40425	0.9999	Train
0031550.jpg	1	9.99963	0.9999	Train
0022324.jpg	0	-6.15063	0.0001	Train
0000484.jpg	1	13.6208	0.9999	Train
0020468.jpg	1	15.0325	0.9999	Train
4346693.jpg	1	8.90254	0.9999	Train
0059294.jpg	1	14.0369	0.9999	Train
0333091.jpg	1	10.098	0.9999	Train
0059066.jpg	1	16.1265	0.9999	Train
0010917.jpg	1	16.728	0.9999	Train
0010485.jpg	1	11.5523	0.9999	Train
0060677.jpg	1	11.7983	0.9999	Train
0072360.jpg	1	8.38664	0.9999	Train
9572761.jpg	1	9.86125	0.9999	Train
4926587.jpg	0	-4.90415	0.00111456	Train
0036083.jpg	1	10.4576	0.9999	Train
0022616.jpg	1	7.19532	0.999871	Train
0067284.jpg	1	3.47542	0.979243	Train
0010194.jpg	1	12.2078	0.9999	Train
0059905.jpg	1	7.09228	0.9999	Train
0000285.jpg	1	8.89895	0.9999	Train
0011507.jpg	1	15.7265	0.9999	Train
0035911.jpg	1	12.0918	0.9999	Train
0063157.jpg	1	12.6017	0.9999	Train
0053570.jpg	1	9.66218	0.9999	Train
0013241.jpg	0	-10.8945	0.0001	Train
0025234.jpg	1	11.7025	0.9999	Train
0063766.jpg	1	11.1305	0.9999	Train
0080539.jpg	1	9.92126	0.9999	Train
0012716.jpg	0	-8.60451	0.0001	Train
0068966.jpg	1	13.123	0.9999	Train
0011040.jpg	1	14.5971	0.9999	Train
0021933.jpg	0	-7.89849	0.0001	Train
0060118.jpg	1	6.04221	0.9999	Train
0057999.jpg	1	10.8056	0.9999	Train
0033968.jpg	1	12.0002	0.9999	Train
0058723.jpg	1	10.6856	0.9999	Train
0056926.jpg	1	13.1746	0.9999	Train
0054233.jpg	1	10.4712	0.9999	Train
0010415.jpg	1	6.65223	0.9999	Train
0010729.jpg	1	12.0274	0.9999	Train
0029480.jpg	1	11.0624	0.9999	Train
0014361.jpg	1	9.90896	0.9999	Train
0029937.jpg	1	10.0178	0.9999	Train
0065062.jpg	1	12.2572	0.9999	Train
0070738.jpg	1	11.3073	0.9999	Train
0068769.jpg	1	8.8654	0.9999	Train
0021927.jpg	1	12.8316	0.9999	Train
0062633.jpg	1	8.1991	0.9999	Train
0055918.jpg	1	11.3545	0.9999	Train
2850215.jpg	1	12.6515	0.9999	Train
0027069.jpg	1	9.29034	0.9999	Train
0021140.jpg	0	-8.30634	0.0001	Train
0012637.jpg	1	14.6503	0.9999	Train
0000286.jpg	1	7.97398	0.9999	Train
0031401.jpg	1	9.39516	0.9999	Train
0060660.jpg	1	10.4596	0.9999	Train
3436033.jpg	1	13.2564	0.9999	Train
0022843.jpg	0	-12.2272	0.0001	Train
0061812.jpg	1	13.8443	0.9999	Train
0064829.jpg	1	11.8617	0.9999	Train
0028148.jpg	1	9.35104	0.9999	Train
0011505.jpg	1	13.5197	0.9999	Train
0033560.jpg	1	13.314	0.9999	Train
0070585.jpg	1	15.3071	0.9999	Train
0013357.jpg	0	-22.6442	0.0001	Train
0022495.jpg	0	-10.4377	0.0001	Train
0061660.jpg	1	10.8895	0.9999	Train
0013365.jpg	1	5.42559	0.9999	Train
0068280.jpg	1	7.96955	0.9999	Train
0013659.jpg	0	-11.4329	0.0001	Train
0025512.jpg	1	20.2666	0.9999	Train
0057727.jpg	1	10.3148	0.9999	Train
0062626.jpg	1	12.0737	0.9999	Train
0035877.jpg	1	11.4845	0.9999	Train
4676270.jpg	1	8.90647	0.9999	Train
6377613.jpg	0	-1.24134	0.216478	Train
0030333.jpg	1	14.187	0.9999	Train
0073194.jpg	1	11.7659	0.9999	Train
0027560.jpg	1	11.1714	0.9999	Train
0033485.jpg	1	12.5618	0.9999	Train
0034275.jpg	1	14.5368	0.9999	Train
9275875.jpg	0	-12.0555	0.0001	Train
0012277.jpg	0	-14.9164	0.0001	Train
0062944.jpg	1	10.8435	0.9999	Train
0014218.jpg	0	-7.36352	0.0001	Train
6646939.jpg	1	11.6058	0.9999	Train
0030034.jpg	1	11.7277	0.9999	Train
0062084.jpg	1	8.478	0.9999	Train
0010145.jpg	1	10.409	0.9999	Train
0000434.jpg	1	13.9177	0.9999	Train
0022631.jpg	0	-12.6368	0.0001	Train
0011802.jpg	1	14.201	0.9999	Train
0012906.jpg	1	5.61109	0.9999	Train
0025964.jpg	1	12.9005	0.9999	Train
0023332.jpg	0	-4.2911	0.0101308	Train
0021256.jpg	0	-12.1759	0.0001	Train
2776906.jpg	1	13.509	0.9999	Train
0032287.jpg	1	8.63423	0.9999	Train
0060654.jpg	1	10.3745	0.9999	Train
0059750.jpg	1	12.9796	0.9999	Train
0023574.jpg	1	11.745	0.9999	Train
2190396.jpg	1	8.34996	0.9999	Train
0066470.jpg	1	10.6676	0.9999	Train
0014058.jpg	0	-12.0725	0.0001	Train
1231419.jpg	1	12.7396	0.9999	Train
0061799.jpg	1	13.4633	0.9999	Train
0023270.jpg	1	6.7603	0.9999	Train
0014832.jpg	1	9.93974	0.9999	Train
0011794.jpg	1	8.78134	0.9999	Train
0068309.jpg	1	9.56881	0.9999	Train
0017406.jpg	1	15.6382	0.9999	Train
8737794.jpg	1	13.1339	0.9999	Train
0060955.jpg	1	10.3273	0.9999	Train
0032840.jpg	1	10.0962	0.9999	Train
0012782.jpg	0	-9.70837	0.0001	Train
0068145.jpg	1	2.19797	0.903875	Train
0057692.jpg	1	6.2039	0.9999	Train
0064152.jpg	1	8.24094	0.9999	Train
0072380.jpg	1	11.5005	0.9999	Train
0035081.jpg	1	12.3255	0.9999	Train
8102884.jpg	0	-12.9802	0.0001	Train
0021802.jpg	1	10.9153	0.9999	Train
1415980.jpg	1	7.1412	0.9999	Train
0058513.jpg	1	10.3372	0.9999	Train
0023311.jpg	1	13.1213	0.9999	Train
0022011.jpg	1	2.7746	0.944844	Train
0984817.jpg	1	14.5187	0.9999	Train
0035764.jpg	1	13.2457	0.9999	Train
0033287.jpg	1	8.07697	0.9999	Train
3763984.jpg	1	7.24765	0.9999	Train
0060465.jpg	1	14.316	0.9999	Train
0014156.jpg	1	11.221	0.9999	Train
1797052.jpg	0	-5.98009	0.00180093	Train
0012426.jpg	0	-11.7703	0.0001	Train
0067009.jpg	1	12.742	0.9999	Train
0059387.jpg	1	14.4047	0.9999	Train
0059141.jpg	1	13.3218	0.9999	Train
0023047.jpg	1	8.36631	0.9999	Train
0053774.jpg	1	11.257	0.9999	Train
5487025.jpg	0	-9.78861	0.0001	Train
0062850.jpg	1	5.82069	0.9999	Train
6369740.jpg	1	8.77679	0.9999	Train
0067821.jpg	1	11.8833	0.9999	Train
0055709.jpg	1	9.11323	0.9999	Train
0033679.jpg	1	9.61309	0.9999	Train
0059943.jpg	1	14.3032	0.9999	Train
0022070.jpg	1	5.92547	0.9999	Train
0055191.jpg	1	12.7403	0.9999	Train
1425492.jpg	0	-9.7214	0.0001	Train
0027742.jpg	1	11.4692	0.9999	Train
0032509.jpg	1	10.3191	0.9999	Train
0014671.jpg	1	0.626361	0.656209	Train
0953317.jpg	1	11.5287	0.9999	Train
0030521.jpg	1	11.1435	0.9999	Train
3438618.jpg	0	-9.06549	0.0001	Train
7465865.jpg	0	-23.181	0.0001	Train
0072582.jpg	1	13.2849	0.9999	Train
0014727.jpg	1	11.5118	0.9999	Train
0035362.jpg	1	12.254	0.9999	Train
6034442.jpg	1	7.4068	0.9999	Train
0058792.jpg	1	9.45798	0.9999	Train
0033630.jpg	1	12.7263	0.9999	Train
0023009.jpg	0	-8.31327	0.0001	Train
0070752.jpg	1	12.743	0.9999	Train
0014518.jpg	1	9.58233	0.9999	Train
0071988.jpg	1	9.36514	0.9999	Train
0060972.jpg	1	17.2592	0.9999	Train
0031239.jpg	1	10.7223	0.9999	Train
0069626.jpg	1	12.46	0.9999	Train
0013571.jpg	0	-11.7771	0.0001	Train
0032389.jpg	1	13.1548	0.9999	Train
8087949.jpg	1	9.98626	0.9999	Train
0067903.jpg	1	9.35839	0.9999	Train
0011473.jpg	1	10.8977	0.9999	Train
0017434.jpg	1	11.9002	0.9999	Train
0023458.jpg	1	9.25332	0.9999	Train
0032583.jpg	1	8.07994	0.9999	Train
0029146.jpg	1	16.0143	0.9999	Train
0029632.jpg	1	8.16681	0.9999	Train
0065523.jpg	1	13.6756	0.9999	Train
7765349.jpg	0	-6.59218	0.0001	Train
8493108.jpg	1	13.7439	0.9999	Train
0056263.jpg	1	11.1023	0.9999	Train
0023518.jpg	1	9.22101	0.9999	Train
0013639.jpg	1	10.4482	0.9999	Train
8040024.jpg	1	12.6463	0.9999	Train
0071725.jpg	1	14.2065	0.9999	Train
0011753.jpg	0	-9.93914	0.0001	Train
7101732.jpg	1	9.82967	0.9999	Train
0062724.jpg	1	11.4222	0.9999	Train
0034065.jpg	1	10.9199	0.9999	Train
0024875.jpg	1	8.96007	0.9999	Train
0062639.jpg	1	13.6917	0.9999	Train
0071648.jpg	1	7.57376	0.9999	Train
0046667.jpg	1	8.03294	0.9999	Train
8866651.jpg	1	11.6243	0.9999	Train
0064632.jpg	1	13.3062	0.9999	Train
0024911.jpg	1	9.48879	0.9999	Train
0013728.jpg	0	-15.3532	0.0001	Train
0036264.jpg	1	14.1448	0.9999	Train
0055659.jpg	1	16.1663	0.9999	Train
0022094.jpg	0	-3.40209	0.0276868	Train
0069620.jpg	1	11.7447	0.9999	Train
0022653.jpg	0	-2.68766	0.0567069	Train
0010397.jpg	1	10.7976	0.9999	Train
0033024.jpg	1	11.2254	0.9999	Train
0012816.jpg	0	-12.6209	0.0001	Train
0069540.jpg	1	8.0722	0.9999	Train
1203272.jpg	1	14.0717	0.9999	Train
5369000.jpg	1	11.3359	0.9999	Train
0068221.jpg	1	10.7704	0.9999	Train
0010469.jpg	1	11.8514	0.9999	Train
0073054.jpg	1	9.1963	0.9999	Train
0063845.jpg	1	10.8652	0.9999	Train
0274411.jpg	1	10.4619	0.9999	Train
0057462.jpg	1	13.8897	0.9999	Train
0014331.jpg	1	7.36086	0.9999	Train
0014669.jpg	0	-9.34112	0.0001	Train
7218890.jpg	1	13.8529	0.9999	Train
0013842.jpg	1	7.47652	0.9999	Train
0054248.jpg	1	9.92746	0.9999	Train
2447578.jpg	1	9.09227	0.9999	Train
0070956.jpg	1	11.5357	0.9999	Train
0000304.jpg	1	10.1019	0.9999	Train
0031746.jpg	1	9.72549	0.9999	Train
0025081.jpg	1	9.45055	0.9999	Train
0023493.jpg	1	11.6048	0.9999	Train
0010872.jpg	1	8.98156	0.9999	Train
0029370.jpg	1	14.5292	0.9999	Train
0060672.jpg	1	6.55579	0.9999	Train
0013701.jpg	0	-4.25224	0.00697064	Train
0022059.jpg	1	7.57446	0.9999	Train
0014703.jpg	1	12.3417	0.9999	Train
0014232.jpg	0	-12.1484	0.0001	Train
0032564.jpg	1	7.18725	0.9999	Train
0033204.jpg	1	9.2436	0.9999	Train
0063067.jpg	1	12.0294	0.9999	Train
0023309.jpg	1	15.3072	0.9999	Train
0023606.jpg	1	12.2205	0.9999	Train
0063447.jpg	1	12.9522	0.9999	Train
0059554.jpg	1	2.33292	0.919191	Train
0064925.jpg	1	13.2262	0.9999	Train
0066910.jpg	1	11.291	0.9999	Train
0064992.jpg	1	4.819	0.998802	Train
0020980.jpg	0	-11.3526	0.0001	Train
0064444.jpg	1	9.07579	0.9999	Train
0070333.jpg	1	12.8554	0.9999	Train
0000026.jpg	1	10.4896	0.9999	Train
0058418.jpg	1	13.4615	0.9999	Train
0015005.jpg	1	14.0845	0.9999	Train
0023306.jpg	1	8.9522	0.9999	Train
0057753.jpg	1	15.5347	0.9999	Train
0010441.jpg	1	10.5268	0.9999	Train
0000405.jpg	1	8.91985	0.9999	Train
0027102.jpg	1	12.8384	0.9999	Train
0011428.jpg	1	11.517	0.9999	Train
0023177.jpg	0	-9.01098	0.0001	Train
0021094.jpg	1	10.665	0.9999	Train
0030501.jpg	1	16.2619	0.9999	Train
0058453.jpg	1	6.56364	0.9999	Train
0065516.jpg	1	14.1305	0.9999	Train
0025996.jpg	1	13.1521	0.9999	Train
9219356.jpg	1	9.89276	0.9999	Train
4027194.jpg	1	7.48052	0.9999	Train
5036479.jpg	0	-10.3193	0.0001	Train
0066947.jpg	1	9.02906	0.9999	Train
0023463.jpg	1	9.62258	0.9999	Train
0061253.jpg	1	5.09234	0.994103	Train
0067927.jpg	1	10.662	0.9999	Train
0023020.jpg	1	11.8371	0.9999	Train
0062313.jpg	1	4.28069	0.991017	Train
0000077.jpg	1	12.3789	0.9999	Train
0034316.jpg	1	13.2324	0.9999	Train
0032836.jpg	1	12.1343	0.9999	Train
0023017.jpg	1	8.66968	0.9999	Train
0054976.jpg	1	12.6505	0.9999	Train
0011752.jpg	0	-10.1217	0.0001	Train
0061761.jpg	1	12.5494	0.9999	Train
7399648.jpg	1	10.3128	0.9999	Train
0000288.jpg	1	13.6334	0.9999	Train
9486550.jpg	1	6.7793	0.9999	Train
2364150.jpg	1	10.9204	0.9999	Train
0055820.jpg	1	12.5897	0.9999	Train
0061791.jpg	1	13.662	0.9999	Train
0027693.jpg	1	11.6716	0.9999	Train
0022507.jpg	0	-7.67852	0.0001	Train
0060589.jpg	1	10.6478	0.9999	Train
0072785.jpg	1	6.27108	0.998711	Train
0063109.jpg	1	10.5449	0.9999	Train
2293513.jpg	0	-8.48666	0.0001	Train
0010546.jpg	1	12.4112	0.9999	Train
0013279.jpg	0	-6.55374	0.0001	Train
0013729.jpg	0	-7.8193	0.0001	Train
6263512.jpg	0	-7.993	0.0001	Train
7190243.jpg	1	12.1014	0.9999	Train
0065921.jpg	1	6.94776	0.9999	Train
0069410.jpg	1	10.2772	0.9999	Train
0064559.jpg	1	15.1156	0.9999	Train
6695831.jpg	1	14.5703	0.9999	Train
1881133.jpg	1	10.2835	0.9999	Train
0014172.jpg	0	-12.5901	0.0001	Train
0015519.jpg	1	10.699	0.9999	Train
0023584.jpg	1	11.3929	0.9999	Train
0070283.jpg	1	9.60635	0.9999	Train
0033416.jpg	1	14.1762	0.9999	Train
0072473.jpg	1	13.9005	0.9999	Train
0061831.jpg	1	13.8812	0.9999	Train
0063070.jpg	1	10.8715	0.9999	Train
0065720.jpg	1	12.1382	0.9999	Train
0014861.jpg	0	-7.88573	0.0001	Train
0059976.jpg	1	10.8896	0.9999	Train
2535067.jpg	0	-4.96064	0.00093762	Train
0023042.jpg	1	5.70595	0.9999	Train
0034074.jpg	1	10.6667	0.9999	Train
0011532.jpg	1	15.0226	0.9999	Train
3976496.jpg	1	13.0416	0.9999	Train
1338061.jpg	1	12.2527	0.9999	Train
0026516.jpg	1	10.0569	0.9999	Train
0021929.jpg	0	-14.8245	0.0001	Train
0061021.jpg	1	11.0315	0.9999	Train
0034784.jpg	1	11.004	0.9999	Train
0010587.jpg	1	13.2294	0.9999	Train
7560813.jpg	0	-9.82462	0.0001	Train
0031517.jpg	1	10.6577	0.9999	Train
0058127.jpg	1	12.3238	0.9999	Train
0067891.jpg	1	11.6153	0.9999	Train
0068560.jpg	1	11.7174	0.9999	Train
0022628.jpg	1	8.28525	0.9999	Train
0054844.jpg	1	9.5509	0.9999	Train
7070020.jpg	1	13.7342	0.9999	Train
0070815.jpg	1	8.50621	0.9999	Train
4385084.jpg	0	-5.97407	0.0001	Train
0034107.jpg	1	11.189	0.9999	Train
0056319.jpg	1	8.99023	0.9999	Train
2706694.jpg	0	-17.4927	0.0001	Train
5033005.jpg	1	6.925	0.9999	Train
0000554.jpg	1	12.0552	0.9999	Train
0013334.jpg	1	7.62281	0.9999	Train
7254359.jpg	1	12.1083	0.9999	Train
0028114.jpg	1	15.3327	0.9999	Train
6671773.jpg	1	12.0472	0.9999	Train
0028897.jpg	1	13.4877	0.9999	Train
0024962.jpg	1	9.14772	0.9999	Train
1143976.jpg	1	9.36974	0.9999	Train
0029513.jpg	1	11.2479	0.9999	Train
0023269.jpg	1	6.42654	0.9999	Train
0012382.jpg	1	8.60815	0.9999	Train
0010350.jpg	1	10.7354	0.9999	Train
0065668.jpg	1	7.20793	0.9999	Train
3622555.jpg	1	13.2613	0.9999	Train
0072004.jpg	1	16.1827	0.9999	Train
0054982.jpg	1	8.99324	0.9999	Train
0061195.jpg	1	5.79437	0.998895	Train
4963877.jpg	1	4.3976	0.990025	Train
3464344.jpg	1	13.75	0.9999	Train
0012099.jpg	1	11.2889	0.9999	Train
0014395.jpg	1	12.009	0.9999	Train
0068677.jpg	1	8.53397	0.9999	Train
0068273.jpg	1	8.08714	0.9999	Train
3944634.jpg	1	10.4762	0.9999	Train
0015458.jpg	1	8.64565	0.9999	Train
0031718.jpg	1	12.3607	0.9999	Train
0067621.jpg	1	11.4851	0.9999	Train
0063537.jpg	1	15.0163	0.9999	Train
0000163.jpg	1	11.8394	0.9999	Train
0014355.jpg	0	-5.86774	0.00171635	Train
0035406.jpg	1	11.1905	0.9999	Train
0375034.jpg	1	11.8016	0.9999	Train
0033812.jpg	1	7.06968	0.9999	Train
0061581.jpg	1	9.75338	0.9999	Train
0021382.jpg	1	7.06771	0.9999	Train
0055519.jpg	1	11.2221	0.9999	Train
0068628.jpg	1	13.4153	0.9999	Train
0026081.jpg	1	9.80823	0.9999	Train
0069411.jpg	1	6.64182	0.9999	Train
0014358.jpg	0	-11.5584	0.0001	Train
0023362.jpg	0	-2.2952	0.0881733	Train
0000438.jpg	1	11.2187	0.9999	Train
0023925.jpg	1	11.3095	0.9999	Train
0066649.jpg	1	11.7994	0.9999	Train
3760864.jpg	1	8.33973	0.9999	Train
0063143.jpg	1	13.6602	0.9999	Train
0013251.jpg	0	-14.736	0.0001	Train
0026150.jpg	1	11.3956	0.9999	Train
0010432.jpg	1	13.578	0.9999	Train
0064157.jpg	1	13.194	0.9999	Train
0015459.jpg	0	-6.1955	0.0001	Train
4572891.jpg	1	6.78376	0.9999	Train
4464389.jpg	1	6.24582	0.999315	Train
0022095.jpg	0	-5.99895	0.0001	Train
0017389.jpg	1	13.0153	0.9999	Train
0070852.jpg	1	12.4165	0.9999	Train
8348262.jpg	1	12.2291	0.9999	Train
0013757.jpg	0	-4.97759	0.0001	Train
0031499.jpg	1	7.11665	0.9999	Train
0060762.jpg	1	9.95743	0.9999	Train
0001149.jpg	0	-2.79449	0.0477196	Train
0059785.jpg	1	4.35488	0.994013	Train
0010737.jpg	1	11.1305	0.9999	Train
0013618.jpg	1	12.6332	0.9999	Train
0072002.jpg	1	11.4234	0.9999	Train
9210255.jpg	1	13.5755	0.9999	Train
0011270.jpg	1	9.24208	0.9999	Train
0055747.jpg	1	12.4275	0.9999	Train
0023074.jpg	0	-17.6263	0.0001	Train
0029651.jpg	1	13.0539	0.9999	Train
0011349.jpg	1	14.7714	0.9999	Train
9380414.jpg	0	-8.92244	0.0001	Train
3844971.jpg	0	-10.1822	0.0001	Train
1728564.jpg	1	12.2426	0.9999	Train
0071612.jpg	1	11.7952	0.9999	Train
0011132.jpg	1	12.4312	0.9999	Train
0073238.jpg	1	8.15833	0.9999	Train
0032699.jpg	1	7.98742	0.9999	Train
0071891.jpg	1	10.4915	0.9999	Train
0054885.jpg	1	10.0985	0.9999	Train
1813577.jpg	1	10.229	0.9999	Train
0034859.jpg	1	11.2635	0.9999	Train
0000410.jpg	1	7.7197	0.9999	Train
0034002.jpg	1	14.8549	0.9999	Train
8374889.jpg	0	-6.60625	0.0001	Train
0034343.jpg	1	8.16001	0.9999	Train
0067565.jpg	1	14.0649	0.9999	Train
8073555.jpg	1	11.162	0.9999	Train
0023838.jpg	1	8.9984	0.9999	Train
4510530.jpg	1	10.893	0.9999	Train
0046336.jpg	0	-16.0913	0.0001	Train
2678887.jpg	1	8.63903	0.9999	Train
0064195.jpg	1	11.8279	0.9999	Train
0013570.jpg	0	-9.67762	0.0001	Train
0030187.jpg	1	9.76691	0.9999	Train
0015180.jpg	1	10.0303	0.9999	Train
0034482.jpg	1	14.9392	0.9999	Train
0023176.jpg	0	-6.82888	0.0001	Train
0062181.jpg	1	12.1567	0.9999	Train
0022451.jpg	0	-7.40605	0.0001	Train
0012896.jpg	0	-14.5378	0.0001	Train
0056871.jpg	1	12.7596	0.9999	Train
0056406.jpg	1	10.1122	0.9999	Train
0021493.jpg	1	13.2454	0.9999	Train
0070327.jpg	1	9.02064	0.9999	Train
0011615.jpg	1	9.35203	0.9999	Train
1354980.jpg	1	7.94186	0.9999	Train
0059089.jpg	1	2.05754	0.89645	Train
0065313.jpg	1	11.1907	0.9999	Train
0063551.jpg	1	11.5264	0.9999	Train
0069865.jpg	1	11.9038	0.9999	Train
0012270.jpg	1	11.7854	0.9999	Train
0061926.jpg	1	13.6097	0.9999	Train
0034118.jpg	1	13.8208	0.9999	Train
0032958.jpg	1	11.3093	0.9999	Train
0035177.jpg	1	12.6944	0.9999	Train
0013658.jpg	0	-12.9823	0.0001	Train
0035690.jpg	1	8.15751	0.9999	Train
0013060.jpg	0	-5.67722	0.00195822	Train
3110126.jpg	1	8.16226	0.9999	Train
9569426.jpg	1	8.11208	0.9999	Train
0027238.jpg	1	11.5359	0.9999	Train
0061085.jpg	1	12.8079	0.9999	Train
0057048.jpg	1	15.6157	0.9999	Train
0029885.jpg	1	6.50391	0.9999	Train
0021446.jpg	1	13.4518	0.9999	Train
0012751.jpg	0	-11.7156	0.0001	Train
0022929.jpg	0	-6.49726	0.00101236	Train
0013826.jpg	0	-5.01955	0.00193362	Train
0058177.jpg	1	13.0253	0.9999	Train
0059605.jpg	1	11.6212	0.9999	Train
9908866.jpg	1	7.97199	0.9999	Train
0035825.jpg	1	9.42474	0.9999	Train
0067210.jpg	1	16.1709	0.9999	Train
5095180.jpg	1	13.4685	0.9999	Train
0071771.jpg	1	11.1088	0.9999	Train
0022466.jpg	0	-11.4001	0.0001	Train
0023131.jpg	1	11.2626	0.9999	Train
5797062.jpg	1	6.85205	0.9999	Train
0066378.jpg	1	9.49913	0.9999	Train
4947108.jpg	0	-11.7373	0.0001	Train
4398011.jpg	1	8.58133	0.9999	Train
0014018.jpg	0	-11.9696	0.0001	Train
0021016.jpg	0	-5.49747	0.0001	Train
5415761.jpg	1	10.3597	0.9999	Train
1930795.jpg	1	10.2164	0.9999	Train
0021401.jpg	1	11.5939	0.9999	Train
0070217.jpg	1	11.1313	0.9999	Train
0060194.jpg	1	10.9856	0.9999	Train
0064933.jpg	1	12.1047	0.9999	Train
0027328.jpg	1	10.952	0.9999	Train
0023238.jpg	0	-8.61421	0.0001	Train
0014022.jpg	0	-13.0373	0.0001	Train
0014222.jpg	1	7.37082	0.9999	Train
7899041.jpg	1	4.48919	0.990458	Train
0014246.jpg	0	-15.5407	0.0001	Train
5363974.jpg	1	12.755	0.9999	Train
0021072.jpg	0	-7.04075	0.0001	Train
0054963.jpg	1	14.0944	0.9999	Train
0001108.jpg	1	9.62238	0.9999	Train
0011744.jpg	1	2.8413	0.947888	Train
7503950.jpg	1	11.3653	0.9999	Train
0053846.jpg	1	9.55117	0.9999	Train
0070419.jpg	1	10.0451	0.9999	Train
0059104.jpg	1	10.3876	0.9999	Train
0013242.jpg	1	8.98762	0.9999	Train
0521708.jpg	0	-10.5346	0.0001	Train
0012819.jpg	0	-10.0386	0.0001	Train
0027900.jpg	1	11.3835	0.9999	Train
0034595.jpg	1	10.7855	0.9999	Train
0013332.jpg	0	-9.45746	0.0001	Train
0058010.jpg	1	10.1503	0.9999	Train
0046773.jpg	1	14.1096	0.9999	Train
0032960.jpg	1	8.78229	0.9999	Train
0034246.jpg	1	11.0809	0.9999	Train
6785680.jpg	1	9.07291	0.9999	Train
0066332.jpg	1	10.1766	0.9999	Train
0023059.jpg	0	-11.8469	0.0001	Train
0033881.jpg	1	11.6671	0.9999	Train
0020983.jpg	0	-7.93125	0.0001	Train
0014356.jpg	0	-15.0995	0.0001	Train
0057963.jpg	1	15.5738	0.9999	Train
0021477.jpg	0	-3.56915	0.0258284	Train
0012732.jpg	0	-5.36002	0.0001	Train
0022195.jpg	1	11.0338	0.9999	Train
0027060.jpg	1	15.4485	0.9999	Train
3932849.jpg	0	-10.9553	0.0001	Train
0032940.jpg	1	10.5549	0.9999	Train
0061685.jpg	1	12.8246	0.9999	Train
9138658.jpg	0	-8.1035	0.0001	Train
0068583.jpg	1	11.4405	0.9999	Train
0061922.jpg	1	15.1989	0.9999	Train
0000153.jpg	1	10.5685	0.9999	Train
0022881.jpg	0	-5.38329	0.0001	Train
5747486.jpg	1	13.6505	0.9999	Train
0029316.jpg	1	11.5186	0.9999	Train
0022805.jpg	0	-7.4388	0.00010412	Train
0031941.jpg	1	15.3624	0.9999	Train
0062515.jpg	1	10.1434	0.9999	Train
0064759.jpg	1	13.3347	0.9999	Train
0072653.jpg	1	11.7469	0.9999	Train
0337631.jpg	1	7.61535	0.9999	Train
0062425.jpg	1	13.9944	0.9999	Train
0046242.jpg	1	7.6607	0.9999	Train
0033668.jpg	1	12.412	0.9999	Train
4932163.jpg	0	-4.68403	0.0001	Train
0022812.jpg	0	-13.22	0.0001	Train
0034934.jpg	1	7.92949	0.9999	Train
0065969.jpg	1	8.03037	0.9999	Train
0012088.jpg	0	-9.5206	0.0001	Train
0062442.jpg	1	10.1546	0.9999	Train
0054302.jpg	1	8.7731	0.9999	Train
0061003.jpg	1	12.4884	0.9999	Train
3148886.jpg	0	-5.29157	0.0001	Train
0015518.jpg	1	11.2891	0.9999	Train
0011780.jpg	1	16.0607	0.9999	Train
0055287.jpg	1	11.5627	0.9999	Train
0033432.jpg	1	12.4958	0.9999	Train
0062350.jpg	1	11.6741	0.9999	Train
0022568.jpg	0	-8.72854	0.0001	Train
5926655.jpg	0	-17.8176	0.0001	Train
0011684.jpg	1	12.5346	0.9999	Train
0021747.jpg	1	14.3282	0.9999	Train
0055468.jpg	1	8.79144	0.9999	Train
0072917.jpg	1	13.3786	0.9999	Train
0066061.jpg	1	15.2527	0.9999	Train
0022923.jpg	0	-10.7818	0.0001	Train
0072631.jpg	1	13.3291	0.9999	Train
0065974.jpg	1	11.1659	0.9999	Train
0012577.jpg	1	10.6654	0.9999	Train
0059412.jpg	1	11.3803	0.9999	Train
0061086.jpg	1	12.5317	0.9999	Train
0001128.jpg	1	10.5647	0.9999	Train
0013444.jpg	1	11.7854	0.9999	Train
0017483.jpg	1	11.088	0.9999	Train
7100755.jpg	1	10.8246	0.9999	Train
0023712.jpg	1	11.1179	0.9999	Train
0011348.jpg	1	8.90051	0.9999	Train
0061165.jpg	1	9.6444	0.9999	Train
0030440.jpg	1	11.7761	0.9999	Train
0035747.jpg	1	12.5603	0.9999	Train
0025543.jpg	1	11.8011	0.9999	Train
3077674.jpg	1	8.8963	0.9999	Train
0059065.jpg	1	7.69825	0.9999	Train
1578878.jpg	1	11.4683	0.9999	Train
0033470.jpg	1	12.7713	0.9999	Train
0046338.jpg	1	12.6981	0.9999	Train
0012802.jpg	0	-11.4814	0.0001	Train
0053814.jpg	1	13.111	0.9999	Train
0011390.jpg	1	13.8181	0.9999	Train
0034089.jpg	1	12.6543	0.9999	Train
0022937.jpg	0	-6.15054	0.00199563	Train
0053513.jpg	1	10.6381	0.9999	Train
0012369.jpg	1	10.6782	0.9999	Train
0000292.jpg	1	9.97458	0.9999	Train
0066483.jpg	1	7.58162	0.9999	Train
0013245.jpg	0	-8.8066	0.0001	Train
0046609.jpg	1	7.05403	0.999726	Train
6904082.jpg	1	9.12785	0.9999	Train
0060140.jpg	1	9.93605	0.9999	Train
0058607.jpg	1	11.3641	0.9999	Train
0014035.jpg	0	-3.62812	0.0216288	Train
0063819.jpg	1	13.8749	0.9999	Train
0064298.jpg	1	10.0851	0.9999	Train
0012425.jpg	1	9.27674	0.9999	Train
0069624.jpg	1	3.87099	0.986194	Train
0023670.jpg	1	13.5079	0.9999	Train
0013861.jpg	1	10.5889	0.9999	Train
0024886.jpg	1	11.5182	0.9999	Train
0032190.jpg	1	15.9535	0.9999	Train
0013353.jpg	0	-5.99746	0.000688413	Train
0066101.jpg	1	13.8819	0.9999	Train
0022145.jpg	0	-8.72099	0.0001	Train
0068152.jpg	1	9.77077	0.9999	Train
0068633.jpg	1	4.74473	0.992589	Train
0023519.jpg	1	15.8431	0.9999	Train
0068897.jpg	1	10.3821	0.9999	Train
0022013.jpg	1	14.8964	0.9999	Train
2105563.jpg	1	9.74659	0.9999	Train
0066403.jpg	1	11.2961	0.9999	Train
0023639.jpg	1	7.75057	0.9999	Train
0063271.jpg	1	11.9903	0.9999	Train
0033279.jpg	1	12.7162	0.9999	Train
0022792.jpg	0	-9.95896	0.0001	Train
0056141.jpg	1	14.2806	0.9999	Train
0015110.jpg	1	19.1235	0.9999	Train
0022048.jpg	1	3.39552	0.973213	Train
0021983.jpg	0	-7.5274	0.0001	Train
0061077.jpg	1	12.6799	0.9999	Train
0033152.jpg	1	11.6778	0.9999	Train
0060845.jpg	1	15.1124	0.9999	Train
2574924.jpg	1	9.14886	0.9999	Train
0054377.jpg	1	12.1208	0.9999	Train
0064927.jpg	1	12.5651	0.9999	Train
0036090.jpg	1	7.28093	0.9999	Train
0015041.jpg	1	16.8688	0.9999	Train
0273046.jpg	1	13.5421	0.9999	Train
0000547.jpg	1	12.7035	0.9999	Train
0010392.jpg	1	10.8136	0.9999	Train
0011958.jpg	1	11.0379	0.9999	Train
0036102.jpg	1	14.5093	0.9999	Train
0070521.jpg	1	17.6978	0.9999	Train
1605629.jpg	1	9.39714	0.9999	Train
0012407.jpg	0	-13.9214	0.0001	Train
0013542.jpg	0	-8.78895	0.0001	Train
0705477.jpg	1	7.49029	0.9999	Train
8453583.jpg	0	-6.53205	0.0001	Train
0054743.jpg	1	10.2216	0.9999	Train
0056089.jpg	1	13.1838	0.9999	Train
9309212.jpg	0	-8.72722	0.0001	Train
0022177.jpg	0	-22.5002	0.0001	Train
0054670.jpg	1	9.19078	0.9999	Train
0011618.jpg	1	10.9422	0.9999	Train
0010777.jpg	1	13.7021	0.9999	Train
0069558.jpg	1	10.0449	0.9999	Train
0010372.jpg	1	12.0284	0.9999	Train
0063992.jpg	1	9.76334	0.9999	Train
0032751.jpg	1	13.3562	0.9999	Train
5260050.jpg	1	9.22973	0.9999	Train
0011337.jpg	1	9.23859	0.9999	Train
0066041.jpg	1	6.87835	0.9999	Train
0789847.jpg	0	-10.8191	0.0001	Train
0021780.jpg	1	12.0711	0.9999	Train
0056749.jpg	1	13.9532	0.9999	Train
0022097.jpg	0	-5.76421	0.0001	Train
0061131.jpg	1	13.0376	0.9999	Train
6912369.jpg	1	10.7122	0.9999	Train
0001141.jpg	1	14.1424	0.9999	Train
0027769.jpg	1	8.97806	0.9999	Train
0022900.jpg	0	-20.8767	0.0001	Train
0032313.jpg	1	11.322	0.9999	Train
2642164.jpg	0	-9.64434	0.0001	Train
0032569.jpg	1	9.84004	0.9999	Train
0022439.jpg	1	15.1144	0.9999	Train
2857128.jpg	1	18.4239	0.9999	Train
0061870.jpg	1	14.767	0.9999	Train
0034904.jpg	1	12.531	0.9999	Train
0061894.jpg	1	5.13135	0.9999	Train
2228720.jpg	0	-8.3384	0.0001	Train
0000171.jpg	1	13.6092	0.9999	Train
0071931.jpg	1	13.072	0.9999	Train
0014789.jpg	0	-5.79158	0.0001	Train
0031586.jpg	1	14.3817	0.9999	Train
0063373.jpg	1	2.64518	0.93414	Train
0056902.jpg	1	10.6298	0.9999	Train
0029092.jpg	1	13.4918	0.9999	Train
0066666.jpg	1	9.53854	0.9999	Train
6427430.jpg	1	7.08947	0.9999	Train
0019204.jpg	1	12.6711	0.9999	Train
0064270.jpg	1	7.71487	0.9999	Train
0063496.jpg	1	10.8029	0.9999	Train
0031821.jpg	1	13.163	0.9999	Train
0059129.jpg	1	12.3982	0.9999	Train
0072990.jpg	1	10.5999	0.9999	Train
0000004.jpg	1	9.23184	0.9999	Train
0000518.jpg	1	13.746	0.9999	Train
0022237.jpg	0	-5.7831	0.0001	Train
0010812.jpg	1	12.495	0.9999	Train
0035992.jpg	1	13.6633	0.9999	Train
0017449.jpg	1	15.2944	0.9999	Train
0029705.jpg	1	12.1369	0.9999	Train
0023634.jpg	1	9.66314	0.9999	Train
8145348.jpg	1	8.11164	0.9999	Train
0022774.jpg	0	-3.81297	0.0211375	Train
0022485.jpg	1	14.2044	0.9999	Train
0013943.jpg	0	-18.9337	0.0001	Train
0022092.jpg	0	-3.0696	0.0418689	Train
0012758.jpg	1	12.853	0.9999	Train
0014287.jpg	1	11.3675	0.9999	Train
0067808.jpg	1	15.5823	0.9999	Train
0067109.jpg	1	15.2321	0.9999	Train
0035721.jpg	1	5.94612	0.9999	Train
0014981.jpg	0	-3.88852	0.0188783	Train
0022824.jpg	0	-11.4212	0.0001	Train
0023287.jpg	1	13.8605	0.9999	Train
0068074.jpg	1	10.2678	0.9999	Train
2068188.jpg	1	7.32567	0.9999	Train
5820693.jpg	1	10.1285	0.9999	Train
0072939.jpg	1	10.5184	0.9999	Train
0071012.jpg	1	9.92297	0.9999	Train
0056136.jpg	1	14.7102	0.9999	Train
0027350.jpg	1	12.3101	0.9999	Train
2444283.jpg	0	-6.55439	0.0001	Train
0067704.jpg	1	7.96195	0.9999	Train
0053469.jpg	1	8.54305	0.9999	Train
0059773.jpg	1	11.664	0.9999	Train
7697150.jpg	0	-3.01852	0.0446839	Train
0012695.jpg	0	-14.0279	0.0001	Train
0013814.jpg	1	11.5777	0.9999	Train
0012887.jpg	1	8.01971	0.9999	Train
0024652.jpg	1	10.7122	0.9999	Train
0021295.jpg	1	9.48171	0.9999	Train
0036095.jpg	1	7.64769	0.9999	Train
0027187.jpg	1	4.92417	0.998845	Train
0016128.jpg	1	12.6694	0.9999	Train
0022077.jpg	1	11.9243	0.9999	Train
0012830.jpg	0	-13.4795	0.0001	Train
3570858.jpg	0	-6.93263	0.00088808	Train
0036070.jpg	1	14.3304	0.9999	Train
0009984.jpg	1	14.2158	0.9999	Train
0032603.jpg	1	12.2116	0.9999	Train
0033524.jpg	1	12.7802	0.9999	Train
5529430.jpg	0	-7.39769	0.0001	Train
0072820.jpg	1	2.31383	0.911052	Train
0001132.jpg	1	14.2951	0.9999	Train
0012276.jpg	0	-13.8866	0.0001	Train
0026352.jpg	1	13.9575	0.9999	Train
0369831.jpg	1	11.0065	0.9999	Train
0027502.jpg	1	11.1116	0.9999	Train
6355353.jpg	1	15.937	0.9999	Train
0057390.jpg	1	12.8242	0.9999	Train
0017856.jpg	1	11.2693	0.9999	Train
0056573.jpg	1	12.8572	0.9999	Train
0066319.jpg	1	8.6048	0.9999	Train
0036057.jpg	1	15.2669	0.9999	Train
0021531.jpg	1	12.6712	0.9999	Train
0057849.jpg	1	12.2058	0.9999	Train
0032258.jpg	1	17.6495	0.9999	Train
0023116.jpg	1	11.9375	0.9999	Train
0065535.jpg	1	16.4162	0.9999	Train
0014424.jpg	0	-10.4862	0.0001	Train
1630301.jpg	1	10.9129	0.9999	Train
0064240.jpg	1	13.9942	0.9999	Train
0011118.jpg	1	10.4215	0.9999	Train
0056694.jpg	1	10.8751	0.9999	Train
0064307.jpg	1	11.7577	0.9999	Train
0015592.jpg	0	-3.13208	0.0367474	Train
0015185.jpg	1	6.33989	0.9999	Train
0062649.jpg	1	15.0277	0.9999	Train
0070253.jpg	1	15.6866	0.9999	Train
0012327.jpg	0	-13.7255	0.0001	Train
0012895.jpg	1	6.25153	0.9999	Train
0032630.jpg	1	11.2721	0.9999	Train
0021622.jpg	1	10.3582	0.9999	Train
0063164.jpg	1	10.301	0.9999	Train
2609984.jpg	1	10.6209	0.9999	Train
0014337.jpg	1	10.8307	0.9999	Train
0057147.jpg	1	9.95456	0.9999	Train
0065980.jpg	1	5.26639	0.9999	Train
0032207.jpg	1	8.10644	0.9999	Train
7683106.jpg	1	11.7966	0.9999	Train
3963183.jpg	1	6.23201	0.9999	Train
0024679.jpg	1	7.67785	0.9999	Train
6971606.jpg	1	13.8013	0.9999	Train
0029238.jpg	1	9.31503	0.9999	Train
0000165.jpg	1	12.2573	0.9999	Train
4547332.jpg	1	12.6848	0.9999	Train
0011862.jpg	1	14.2025	0.9999	Train
0033027.jpg	1	9.03074	0.9999	Train
0032535.jpg	1	12.6745	0.9999	Train
2070728.jpg	1	15.9677	0.9999	Train
0010995.jpg	1	9.50544	0.9999	Train
1255336.jpg	1	8.71659	0.9999	Train
0022892.jpg	0	-9.30631	0.0001	Train
0054974.jpg	1	11.6668	0.9999	Train
0061715.jpg	1	9.98541	0.9999	Train
0070051.jpg	1	12.1352	0.9999	Train
6275817.jpg	1	8.73991	0.9999	Train
0063842.jpg	1	15.0987	0.9999	Train
0068407.jpg	1	14.6544	0.9999	Train
0012157.jpg	0	-5.45581	0.0001	Train
0014245.jpg	0	-2.58491	0.0612872	Train
0015517.jpg	1	9.98951	0.9999	Train
0060741.jpg	1	10.5752	0.9999	Train
0073127.jpg	1	13.9561	0.9999	Train
0021478.jpg	0	-6.42377	0.0001	Train
0211882.jpg	0	-6.49142	0.0001	Train
0020985.jpg	1	6.63707	0.9999	Train
0014519.jpg	0	-19.0094	0.0001	Train
0055039.jpg	1	11.4518	0.9999	Train
0021519.jpg	0	-8.42736	0.0001	Train
0853333.jpg	0	-9.02332	0.0001	Train
0056119.jpg	1	10.6078	0.9999	Train
0032204.jpg	1	10.0945	0.9999	Train
0063182.jpg	1	9.87245	0.9999	Train
0011879.jpg	1	9.86771	0.9999	Train
0057408.jpg	1	10.7269	0.9999	Train
0023052.jpg	1	9.96319	0.9999	Train
0012391.jpg	1	10.4035	0.9999	Train
2685593.jpg	1	13.9699	0.9999	Train
0021980.jpg	1	4.52057	0.994117	Train
0060994.jpg	1	11.543	0.9999	Train
0068477.jpg	1	10.7129	0.9999	Train
0062994.jpg	1	12.5595	0.9999	Train
0054912.jpg	1	11.5476	0.9999	Train
0033863.jpg	1	9.91812	0.9999	Train
0066633.jpg	1	18.8181	0.9999	Train
0064266.jpg	1	5.79989	0.9999	Train
0022075.jpg	1	9.11913	0.9999	Train
0059077.jpg	1	5.36022	0.9999	Train
0070991.jpg	1	14.5556	0.9999	Train
3176105.jpg	1	11.2541	0.9999	Train
3241636.jpg	1	10.0129	0.9999	Train
0023011.jpg	0	-15.8896	0.0001	Train
0035420.jpg	1	8.67336	0.9999	Train
7330470.jpg	1	12.4304	0.9999	Train
0033216.jpg	1	10.8507	0.9999	Train
0014267.jpg	0	-11.0107	0.0001	Train
0035510.jpg	1	11.5956	0.9999	Train
0023559.jpg	0	-6.1823	0.00161385	Train
0000168.jpg	1	10.7789	0.9999	Train
0070743.jpg	1	11.5666	0.9999	Train
0068629.jpg	1	12.6758	0.9999	Train
7253401.jpg	1	15.2989	0.9999	Train
8234773.jpg	1	5.17106	0.998688	Train
0024930.jpg	1	12.7185	0.9999	Train
0012305.jpg	0	-3.90796	0.0188536	Train
6714082.jpg	1	13.9081	0.9999	Train
0060228.jpg	1	15.0547	0.9999	Train
0053960.jpg	1	14.1765	0.9999	Train
0013455.jpg	1	10.025	0.9999	Train
0033670.jpg	1	14.528	0.9999	Train
0023175.jpg	0	-4.94895	0.0001	Train
0010750.jpg	1	15.4848	0.9999	Train
0014790.jpg	1	8.92045	0.9999	Train
0071180.jpg	1	13.7936	0.9999	Train
0053827.jpg	1	12.2823	0.9999	Train
0066407.jpg	1	11.4984	0.9999	Train
0214484.jpg	1	13.1699	0.9999	Train
0010358.jpg	1	10.2152	0.9999	Train
0035606.jpg	1	8.609	0.9999	Train
0012471.jpg	1	13.8262	0.9999	Train
0034630.jpg	1	13.824	0.9999	Train
0027387.jpg	1	16.5496	0.9999	Train
8379956.jpg	1	6.91041	0.9999	Train
0055282.jpg	1	11.1766	0.9999	Train
0055924.jpg	1	3.3736	0.97433	Train
0025832.jpg	1	10.65	0.9999	Train
0027673.jpg	1	14.2645	0.9999	Train
0014302.jpg	1	12.6577	0.9999	Train
0009960.jpg	1	13.1594	0.9999	Train
0072061.jpg	1	9.61107	0.9999	Train
0010175.jpg	1	9.81678	0.9999	Train
1642069.jpg	1	12.6115	0.9999	Train
0054664.jpg	1	7.00859	0.9999	Train
0057837.jpg	1	15.5309	0.9999	Train
0070198.jpg	1	10.2522	0.9999	Train
0012258.jpg	1	8.36965	0.9999	Train
0016162.jpg	1	9.12479	0.9999	Train
0025128.jpg	1	8.8307	0.9999	Train
4092287.jpg	1	12.1058	0.9999	Train
0023317.jpg	1	14.9896	0.9999	Train
3359880.jpg	1	15.0552	0.9999	Train
0011039.jpg	1	9.43354	0.9999	Train
0061261.jpg	1	11.5556	0.9999	Train
2317385.jpg	0	-6.43911	0.0001	Train
0059330.jpg	1	11.6725	0.9999	Train
0021900.jpg	1	9.38507	0.9999	Train
0023507.jpg	1	7.45433	0.9999	Train
0065360.jpg	1	6.33145	0.998868	Train
0063131.jpg	1	8.58561	0.9999	Train
9685931.jpg	1	11.7928	0.9999	Train
0057655.jpg	1	10.1482	0.9999	Train
2757355.jpg	1	8.19679	0.9999	Train
8902296.jpg	1	14.1467	0.9999	Train
0014984.jpg	0	-13.7352	0.0001	Train
9785077.jpg	1	10.2106	0.9999	Train
0000526.jpg	1	10.7273	0.9999	Train
0054384.jpg	1	9.16927	0.9999	Train
0033004.jpg	1	11.4683	0.9999	Train
0057302.jpg	1	4.66499	0.9999	Train
0062992.jpg	1	8.62962	0.9999	Train
0059490.jpg	1	8.31396	0.9999	Train
0072738.jpg	1	12.1309	0.9999	Train
0021475.jpg	1	13.9881	0.9999	Train
0013267.jpg	0	-10.9919	0.0001	Train
0024756.jpg	1	11.6176	0.9999	Train
0013936.jpg	1	10.4038	0.9999	Train
0013985.jpg	0	-7.25123	0.0001	Train
0033452.jpg	1	14.0705	0.9999	Train
0028460.jpg	1	11.9333	0.9999	Train
0010591.jpg	1	10.9507	0.9999	Train
0023318.jpg	1	6.33343	0.998722	Train
0055412.jpg	1	8.25543	0.9999	Train
0071401.jpg	1	11.7402	0.9999	Train
0022898.jpg	0	-19.5089	0.0001	Train
0011484.jpg	1	8.61594	0.9999	Train
0013937.jpg	0	-8.33162	0.0001	Train
0023325.jpg	1	9.87473	0.9999	Train
7942881.jpg	1	9.83773	0.9999	Train
0055003.jpg	1	10.3191	0.9999	Train
0030486.jpg	1	12.7204	0.9999	Train
5506127.jpg	0	-8.06505	0.0001	Train
0023896.jpg	0	-8.76096	0.0001	Train
0021978.jpg	1	10.1542	0.9999	Train
1195561.jpg	0	-7.67244	0.0001	Train
0021901.jpg	1	14.5853	0.9999	Train
0011590.jpg	1	11.4857	0.9999	Train
0030083.jpg	1	13.7753	0.9999	Train
0011878.jpg	1	10.9107	0.9999	Train
6512653.jpg	1	13.2673	0.9999	Train
0070447.jpg	1	11.3597	0.9999	Train
0033710.jpg	1	18.9064	0.9999	Train
0012219.jpg	0	-9.0681	0.0001	Train
0066626.jpg	1	11.9934	0.9999	Train
0645454.jpg	1	11.2283	0.9999	Train
0280912.jpg	1	12.523	0.9999	Train
0064549.jpg	1	3.04088	0.959293	Train
0071541.jpg	1	5.17963	0.995257	Train
0032726.jpg	1	10.9619	0.9999	Train
0046932.jpg	1	11.5533	0.9999	Train
7022116.jpg	0	-12.4036	0.0001	Train
5272223.jpg	1	10.0525	0.9999	Train
0848988.jpg	0	-6.20574	0.0001	Train
0011778.jpg	1	12.7181	0.9999	Train
0072371.jpg	1	11.1218	0.9999	Train
0067443.jpg	1	14.4397	0.9999	Train
0069260.jpg	1	4.41736	0.996612	Train
0469739.jpg	1	9.97779	0.9999	Train
0031529.jpg	1	11.5551	0.9999	Train
0015289.jpg	1	11.8047	0.9999	Train
0066401.jpg	1	8.73433	0.9999	Train
0059433.jpg	1	15.8454	0.9999	Train
0058164.jpg	1	8.30773	0.9999	Train
0026360.jpg	1	13.1441	0.9999	Train
0056092.jpg	1	10.923	0.9999	Train
8732912.jpg	1	11.8556	0.9999	Train
0022633.jpg	0	-7.31339	0.0001	Train
0011487.jpg	1	10.1934	0.9999	Train
0000167.jpg	1	12.4707	0.9999	Train
0021542.jpg	1	8.2689	0.9999	Train
1605945.jpg	1	11.2285	0.9999	Train
0029570.jpg	1	10.403	0.9999	Train
0056403.jpg	1	8.09813	0.9999	Train
0030910.jpg	1	7.99766	0.9999	Train
0071289.jpg	1	9.11592	0.9999	Train
0028086.jpg	1	12.1328	0.9999	Train
0031670.jpg	1	12.6145	0.9999	Train
0062919.jpg	1	9.5166	0.9999	Train
0029652.jpg	1	13.4213	0.9999	Train
4185946.jpg	0	-10.2284	0.0001	Train
0059270.jpg	1	11.4345	0.9999	Train
0060510.jpg	1	12.1749	0.9999	Train
0055314.jpg	1	6.85054	0.9999	Train
0371179.jpg	0	-8.23692	0.0001	Train
7373164.jpg	1	6.11364	0.9999	Train
0068460.jpg	1	14.1088	0.9999	Train
0028227.jpg	1	11.6565	0.9999	Train
0035846.jpg	1	12.7826	0.9999	Train
3124231.jpg	0	-10.6124	0.0001	Train
0013724.jpg	0	-10.332	0.0001	Train
0065694.jpg	1	3.27465	0.969077	Train
0030925.jpg	1	10.9888	0.9999	Train
0067893.jpg	1	11.075	0.9999	Train
0034284.jpg	1	13.6671	0.9999	Train
8167374.jpg	1	12.1375	0.9999	Train
5367118.jpg	1	8.46792	0.9999	Train
2763265.jpg	1	10.9824	0.9999	Train
0014312.jpg	0	-14.5018	0.0001	Train
0061278.jpg	1	12.024	0.9999	Train
0020359.jpg	1	12.7484	0.9999	Train
0061359.jpg	1	11.2873	0.9999	Train
0030360.jpg	1	10.7783	0.9999	Train
0015088.jpg	1	6.12406	0.9999	Train
0057286.jpg	1	13.3092	0.9999	Train
0060341.jpg	1	11.1597	0.9999	Train
0023295.jpg	1	13.139	0.9999	Train
0070387.jpg	1	13.7227	0.9999	Train
0023032.jpg	0	-11.5234	0.0001	Train
0023769.jpg	1	12.6821	0.9999	Train
0067953.jpg	1	10.4956	0.9999	Train
0023855.jpg	1	9.10407	0.9999	Train
0013857.jpg	0	-10.4336	0.0001	Train
0013467.jpg	0	-9.16399	0.0001	Train
0069635.jpg	1	11.4961	0.9999	Train
0010543.jpg	1	12.2537	0.9999	Train
1936429.jpg	0	-9.77493	0.0001	Train
0023132.jpg	1	7.19222	0.9999	Train
0057235.jpg	1	10.1802	0.9999	Train
0026754.jpg	1	13.0572	0.9999	Train
0032892.jpg	1	13.7244	0.9999	Train
0011877.jpg	1	8.83863	0.9999	Train
0056413.jpg	1	14.9337	0.9999	Train
1372928.jpg	1	10.1968	0.9999	Train
0033312.jpg	1	14.1375	0.9999	Train
1633321.jpg	1	12.3436	0.9999	Train
0017398.jpg	1	13.9466	0.9999	Train
0054787.jpg	1	11.0735	0.9999	Train
0059551.jpg	1	13.8695	0.9999	Train
0021071.jpg	0	-7.30939	0.0001	Train
0069386.jpg	1	11.9825	0.9999	Train
0066907.jpg	1	13.5284	0.9999	Train
0061092.jpg	1	11.0119	0.9999	Train
0062296.jpg	1	10.7387	0.9999	Train
0310603.jpg	1	11.939	0.9999	Train
0066240.jpg	1	11.132	0.9999	Train
0032110.jpg	1	13.63	0.9999	Train
0022137.jpg	0	-8.30627	0.0001	Train
0063369.jpg	1	13.6691	0.9999	Train
0022676.jpg	0	-8.88742	0.0001	Train
0062133.jpg	1	9.47901	0.9999	Train
0060511.jpg	1	10.3166	0.9999	Train
0058399.jpg	1	10.5185	0.9999	Train
0021800.jpg	1	8.66122	0.9999	Train
0058448.jpg	1	10.9017	0.9999	Train
9547725.jpg	1	9.94317	0.9999	Train
8724944.jpg	1	14.6444	0.9999	Train
0023512.jpg	1	11.2969	0.9999	Train
0022129.jpg	0	-5.50351	0.0001	Train
0064656.jpg	1	14.4851	0.9999	Train
0056799.jpg	1	12.6675	0.9999	Train
2232442.jpg	1	10.0705	0.9999	Train
3736336.jpg	1	14.4043	0.9999	Train
0068884.jpg	1	9.2771	0.9999	Train
0063470.jpg	1	10.435	0.9999	Train
0071586.jpg	1	16.0575	0.9999	Train
0025414.jpg	1	14.09	0.9999	Train
6841294.jpg	1	11.98	0.9999	Train
0046596.jpg	1	11.0129	0.9999	Train
0021710.jpg	1	8.55919	0.9999	Train
8647315.jpg	1	8.64366	0.9999	Train
0013694.jpg	0	-18.2667	0.0001	Train
0065283.jpg	1	11.9551	0.9999	Train
0011399.jpg	1	10.8196	0.9999	Train
0025663.jpg	1	11.5288	0.9999	Train
0072977.jpg	1	6.52873	0.9999	Train
6885294.jpg	0	-10.3236	0.0001	Train
0067296.jpg	1	8.85029	0.9999	Train
0067466.jpg	1	10.4311	0.9999	Train
0056723.jpg	1	18.8484	0.9999	Train
0035263.jpg	1	12.4577	0.9999	Train
0034050.jpg	1	10.8305	0.9999	Train
0025550.jpg	1	10.5394	0.9999	Train
9615486.jpg	0	-11.9006	0.0001	Train
0062491.jpg	1	10.7066	0.9999	Train
2128061.jpg	1	8.67752	0.9999	Train
8564474.jpg	1	8.20218	0.9999	Train
1200192.jpg	1	9.19366	0.9999	Train
0011757.jpg	0	-8.82023	0.0001	Train
0033193.jpg	1	10.1759	0.9999	Train
0029698.jpg	1	13.8219	0.9999	Train
0070816.jpg	1	10.5487	0.9999	Train
1906502.jpg	0	-6.15472	0.00155856	Train
0028543.jpg	1	12.8579	0.9999	Train
0028520.jpg	1	11.8338	0.9999	Train
0022453.jpg	0	-18.7115	0.0001	Train
0000070.jpg	1	12.8968	0.9999	Train
0021694.jpg	0	-8.65188	0.0001	Train
6285925.jpg	1	8.28033	0.9999	Train
0022831.jpg	0	-6.27011	0.0001	Train
0069076.jpg	1	14.5224	0.9999	Train
0012781.jpg	0	-8.73074	0.0001	Train
0053660.jpg	1	5.40286	0.995531	Train
7321503.jpg	1	7.61592	0.9999	Train
0062525.jpg	1	13.1892	0.9999	Train
0021187.jpg	1	12.4252	0.9999	Train
3162213.jpg	1	6.80878	0.9999	Train
0022935.jpg	0	-13.0577	0.0001	Train
0023237.jpg	0	-10.398	0.0001	Train
0000301.jpg	1	4.82754	0.996841	Train
0036088.jpg	1	13.7769	0.9999	Train
0014151.jpg	1	9.02049	0.9999	Train
0000076.jpg	1	10.7714	0.9999	Train
0064107.jpg	1	12.0269	0.9999	Train
8882374.jpg	1	7.73988	0.9999	Train
0013548.jpg	1	10.4672	0.9999	Train
0013952.jpg	0	-12.23	0.0001	Train
3839985.jpg	1	4.54572	0.995539	Train
2818959.jpg	1	9.19812	0.9999	Train
7460887.jpg	1	12.7038	0.9999	Train
0059631.jpg	1	10.4572	0.9999	Train
0013277.jpg	1	11.2966	0.9999	Train
0010468.jpg	1	11.5622	0.9999	Train
0013824.jpg	0	-8.89268	0.0001	Train
0055771.jpg	1	7.9162	0.9999	Train
0033568.jpg	1	10.2532	0.9999	Train
0062809.jpg	1	11.0958	0.9999	Train
3969411.jpg	1	11.689	0.9999	Train
0067502.jpg	1	11.6832	0.9999	Train
0060698.jpg	1	9.5028	0.9999	Train
0010106.jpg	1	14.7155	0.9999	Train
0032604.jpg	1	14.2848	0.9999	Train
0071050.jpg	1	8.6576	0.9999	Train
0046416.jpg	1	12.9361	0.9999	Train
0056017.jpg	1	9.73623	0.9999	Train
0012531.jpg	0	-9.16855	0.0001	Train
0014133.jpg	1	13.3816	0.9999	Train
0021856.jpg	0	-4.19397	0.0117287	Train
8509219.jpg	1	15.3044	0.9999	Train
0024898.jpg	1	10.6283	0.9999	Train
0032872.jpg	1	11.6815	0.9999	Train
0072405.jpg	1	14.1296	0.9999	Train
0014062.jpg	1	8.47187	0.9999	Train
0054062.jpg	1	2.93149	0.955142	Train
0013893.jpg	0	-13.6676	0.0001	Train
0073210.jpg	1	10.9721	0.9999	Train
0011610.jpg	1	6.05253	0.9999	Train
0013949.jpg	0	-11.9031	0.0001	Train
0067317.jpg	1	10.0836	0.9999	Train
0069851.jpg	1	6.72952	0.9999	Train
0028218.jpg	1	13.3287	0.9999	Train
0066921.jpg	1	11.7662	0.9999	Train
0015474.jpg	0	-8.33116	0.0001	Train
0033063.jpg	1	14.3033	0.9999	Train
0070968.jpg	1	9.39	0.9999	Train
0056228.jpg	1	9.30907	0.9999	Train
0022422.jpg	0	-12.5934	0.0001	Train
0013783.jpg	1	12.1175	0.9999	Train
0022278.jpg	0	-11.5448	0.0001	Train
0023064.jpg	0	-7.40153	0.0001	Train
0009910.jpg	1	10.4	0.9999	Train
1595622.jpg	0	-10.9148	0.0001	Train
0021167.jpg	1	10.3132	0.9999	Train
0054904.jpg	1	10.3672	0.9999	Train
0820482.jpg	0	-8.80681	0.0001	Train
0013476.jpg	0	-13.3493	0.0001	Train
0011434.jpg	1	10.8752	0.9999	Train
0057889.jpg	1	10.9603	0.9999	Train
0066749.jpg	1	11.352	0.9999	Train
0068905.jpg	1	10.9716	0.9999	Train
0025268.jpg	1	9.77775	0.9999	Train
0065997.jpg	1	11.0724	0.9999	Train
0034457.jpg	1	9.88897	0.9999	Train
0063595.jpg	1	10.0968	0.9999	Train
8927080.jpg	0	-11.1661	0.0001	Train
7960869.jpg	1	9.71864	0.9999	Train
0071257.jpg	1	11.8135	0.9999	Train
0010056.jpg	1	13.0496	0.9999	Train
0000502.jpg	1	8.21334	0.9999	Train
0021162.jpg	1	13.0078	0.9999	Train
0011930.jpg	1	13.0964	0.9999	Train
0028537.jpg	1	6.44901	0.9999	Train
0066209.jpg	1	13.2066	0.9999	Train
0063223.jpg	1	8.56218	0.9999	Train
0064114.jpg	1	8.51812	0.9999	Train
8035370.jpg	0	-16.0493	0.0001	Train
0071471.jpg	1	14.3276	0.9999	Train
0053698.jpg	1	10.5951	0.9999	Train
0012881.jpg	0	-12.1615	0.0001	Train
0064804.jpg	1	13.3936	0.9999	Train
0013671.jpg	1	8.37361	0.9999	Train
0058770.jpg	1	8.2188	0.9999	Train
0013036.jpg	0	-6.98698	0.0001	Train
0070111.jpg	1	10.4161	0.9999	Train
7276156.jpg	0	2.98151	0.950421	Train
0013290.jpg	0	-7.4705	0.0001	Train
0067438.jpg	1	16.0287	0.9999	Train
0055984.jpg	1	9.96715	0.9999	Train
0000428.jpg	1	11.5617	0.9999	Train
3045939.jpg	1	2.3624	0.915201	Train
0014187.jpg	1	8.05931	0.9999	Train
0015163.jpg	1	11.5017	0.9999	Train
0022686.jpg	1	11.0297	0.9999	Train
0056819.jpg	1	12.7927	0.9999	Train
0025589.jpg	1	8.97978	0.9999	Train
0028215.jpg	1	6.9789	0.9999	Train
0066408.jpg	1	8.14299	0.9999	Train
0022126.jpg	0	-8.1665	0.0001	Train
0047008.jpg	1	10.8812	0.9999	Train
0012922.jpg	0	-10.2271	0.0001	Train
0014695.jpg	1	8.5554	0.9999	Train
0054289.jpg	1	11.233	0.9999	Train
0030238.jpg	1	12.1629	0.9999	Train
8473293.jpg	1	14.7634	0.9999	Train
0011308.jpg	1	13.4453	0.9999	Train
0062423.jpg	1	10.4879	0.9999	Train
0068766.jpg	1	9.45698	0.9999	Train
0055905.jpg	1	12.8264	0.9999	Train
0012427.jpg	0	-6.62152	0.0001	Train
7739392.jpg	0	-6.00046	0.0001	Train
0088904.jpg	0	-6.66379	0.0001	Train
0068218.jpg	1	11.3176	0.9999	Train
2565206.jpg	1	9.49199	0.9999	Train
0012070.jpg	0	-9.07076	0.0001	Train
0023504.jpg	1	11.207	0.9999	Train
0022767.jpg	0	-10.8222	0.0001	Train
0071720.jpg	1	3.10467	0.957606	Train
0070551.jpg	1	12.1822	0.9999	Train
0023371.jpg	1	12.9998	0.9999	Train
8348187.jpg	0	-16.2885	0.0001	Train
0046661.jpg	1	13.6019	0.9999	Train
0060671.jpg	1	4.2262	0.986492	Train
0010376.jpg	1	10.293	0.9999	Train
8157239.jpg	1	9.50967	0.9999	Train
0018040.jpg	1	12.5975	0.9999	Train
0014266.jpg	0	-11.3563	0.0001	Train
0047022.jpg	1	14.0138	0.9999	Train
0015156.jpg	1	7.41637	0.9999	Train
0022838.jpg	0	-16.6611	0.0001	Train
0011057.jpg	1	9.64769	0.9999	Train
0022959.jpg	0	-5.81453	0.00200493	Train
0056979.jpg	1	11.5443	0.9999	Train
8220302.jpg	0	-8.83516	0.0001	Train
6085014.jpg	0	-7.56778	0.0001	Train
0022474.jpg	1	13.6028	0.9999	Train
0015377.jpg	1	11.7652	0.9999	Train
0021967.jpg	1	9.95406	0.9999	Train
0072508.jpg	1	14.1531	0.9999	Train
0010171.jpg	1	10.4947	0.9999	Train
3684488.jpg	1	4.56163	0.991532	Train
0058663.jpg	1	13.505	0.9999	Train
0036097.jpg	1	11.8063	0.9999	Train
6313487.jpg	1	11.266	0.9999	Train
0056900.jpg	1	8.11128	0.9999	Train
0068584.jpg	1	5.68476	0.999538	Train
0028029.jpg	1	14.234	0.9999	Train
0026131.jpg	1	12.4095	0.9999	Train
0053541.jpg	1	5.81446	0.9999	Train
0010410.jpg	1	13.3834	0.9999	Train
0014935.jpg	1	7.19813	0.9999	Train
0021852.jpg	0	-4.77718	0.00319584	Train
0055359.jpg	1	14.0582	0.9999	Train
9626660.jpg	0	-5.44121	0.0001	Train
0032847.jpg	1	11.2982	0.9999	Train
0054043.jpg	1	15.438	0.9999	Train
0010551.jpg	1	10.2189	0.9999	Train
6584579.jpg	1	9.9792	0.9999	Train
0055796.jpg	1	12.3141	0.9999	Train
0053615.jpg	1	9.13571	0.9999	Train
0013449.jpg	0	-8.65205	0.0001	Train
0054290.jpg	1	12.8336	0.9999	Train
0030391.jpg	1	11.8945	0.9999	Train
0011496.jpg	1	17.3065	0.9999	Train
0071992.jpg	1	2.02907	0.885683	Train
7349772.jpg	1	13.0656	0.9999	Train
0028103.jpg	1	13.1789	0.9999	Train
0073249.jpg	1	12.1647	0.9999	Train
0278351.jpg	0	-16.3652	0.0001	Train
0012794.jpg	0	-12.0217	0.0001	Train
0034000.jpg	1	12.7211	0.9999	Train
0061833.jpg	1	12.1395	0.9999	Train
0000278.jpg	1	12.3173	0.9999	Train
1585971.jpg	0	-5.20873	0.0001	Train
0066783.jpg	1	13.0829	0.9999	Train
6965881.jpg	1	8.85295	0.9999	Train
0071408.jpg	1	9.24415	0.9999	Train
0022574.jpg	1	12.1746	0.9999	Train
0064472.jpg	1	16.3338	0.9999	Train
0069245.jpg	1	9.4986	0.9999	Train
5634599.jpg	0	-10.4224	0.0001	Train
3030394.jpg	1	9.48791	0.9999	Train
0024525.jpg	1	10.364	0.9999	Train
0033089.jpg	1	11.0353	0.9999	Train
0060949.jpg	1	12.26	0.9999	Train
0054677.jpg	1	11.4066	0.9999	Train
0036286.jpg	1	9.8971	0.9999	Train
0046828.jpg	1	11.6585	0.9999	Train
0046394.jpg	1	10.5438	0.9999	Train
0065521.jpg	1	7.26704	0.9999	Train
0061010.jpg	1	10.4647	0.9999	Train
9579068.jpg	0	-8.49118	0.0001	Train
0011948.jpg	1	11.6976	0.9999	Train
0028916.jpg	1	14.9407	0.9999	Train
1729223.jpg	1	10.741	0.9999	Train
0064667.jpg	1	13.7021	0.9999	Train
0070596.jpg	1	17.271	0.9999	Train
0063032.jpg	1	11.2824	0.9999	Train
1315058.jpg	0	-8.40067	0.0001	Train
0070046.jpg	1	4.17228	0.985118	Train
0066421.jpg	1	9.13779	0.9999	Train
0572205.jpg	1	14.0219	0.9999	Train
5595591.jpg	0	-7.69285	0.0001	Train
0023043.jpg	1	10.1461	0.9999	Train
0014288.jpg	1	7.28103	0.999399	Train
0055810.jpg	1	12.7094	0.9999	Train
0072564.jpg	1	10.9826	0.9999	Train
0010122.jpg	1	7.59277	0.9999	Train
8172964.jpg	1	8.29464	0.9999	Train
0021799.jpg	0	-8.85525	0.0001	Train
0032331.jpg	1	9.33437	0.9999	Train
0027651.jpg	1	6.9097	0.9999	Train
8437493.jpg	1	13.7694	0.9999	Train
0011872.jpg	1	11.8099	0.9999	Train
0072078.jpg	1	14.2787	0.9999	Train
6410859.jpg	1	8.7749	0.9999	Train
0032662.jpg	1	13.2647	0.9999	Train
0000306.jpg	1	11.0245	0.9999	Train
0014795.jpg	1	6.11997	0.998246	Train
0061583.jpg	1	11.9785	0.9999	Train
0035956.jpg	1	15.0471	0.9999	Train
0035964.jpg	1	12.4834	0.9999	Train
0017409.jpg	1	13.2672	0.9999	Train
3666865.jpg	1	5.08578	0.995584	Train
0022886.jpg	0	-14.728	0.0001	Train
0011702.jpg	1	13.628	0.9999	Train
0013507.jpg	0	-11.6163	0.0001	Train
0068918.jpg	1	10.7415	0.9999	Train
0069504.jpg	1	14.0736	0.9999	Train
0067743.jpg	1	8.98729	0.9999	Train
1159891.jpg	1	11.5894	0.9999	Train
1785627.jpg	1	12.7254	0.9999	Train
0065427.jpg	1	9.56303	0.9999	Train
0015136.jpg	1	14.7259	0.9999	Train
0011495.jpg	1	10.036	0.9999	Train
0057771.jpg	1	13.5168	0.9999	Train
0023070.jpg	0	-15.2647	0.0001	Train
0034208.jpg	1	11.0275	0.9999	Train
1099075.jpg	1	6.68521	0.9999	Train
0023119.jpg	1	11.3726	0.9999	Train
0011329.jpg	1	9.86485	0.9999	Train
0032987.jpg	1	12.8861	0.9999	Train
0070794.jpg	1	11.0942	0.9999	Train
0012208.jpg	1	9.45045	0.9999	Train
2198823.jpg	1	6.76908	0.9999	Train
0032308.jpg	1	11.3022	0.9999	Train
0063998.jpg	1	8.87436	0.9999	Train
0068427.jpg	1	10.5788	0.9999	Train
0072889.jpg	1	14.4099	0.9999	Train
0022673.jpg	0	-6.83423	0.0001	Train
0028709.jpg	1	13.7715	0.9999	Train
7653833.jpg	0	-7.0213	0.0001	Train
0054385.jpg	1	11.1894	0.9999	Train
0001157.jpg	1	6.726	0.9999	Train
0022050.jpg	0	-14.2415	0.0001	Train
0055528.jpg	1	9.93932	0.9999	Train
0054520.jpg	1	15.2862	0.9999	Train
7594243.jpg	1	10.8821	0.9999	Train
0012424.jpg	0	-15.8801	0.0001	Train
5868291.jpg	1	11.9012	0.9999	Train
0024967.jpg	1	10.8541	0.9999	Train
0011613.jpg	1	11.7076	0.9999	Train
0023265.jpg	1	10.2301	0.9999	Train
0031170.jpg	1	9.16949	0.9999	Train
9337100.jpg	1	13.3411	0.9999	Train
0015071.jpg	1	12.5201	0.9999	Train
0058926.jpg	1	8.721	0.9999	Train
0068064.jpg	1	11.2143	0.9999	Train
0062125.jpg	1	10.693	0.9999	Train
0070363.jpg	1	14.6305	0.9999	Train
0025153.jpg	1	16.2229	0.9999	Train
0011808.jpg	1	10.3512	0.9999	Train
0056214.jpg	1	11.9415	0.9999	Train
0023762.jpg	1	11.5637	0.9999	Train
6524286.jpg	0	-9.16937	0.0001	Train
0035636.jpg	1	12.0287	0.9999	Train
0011391.jpg	1	9.68783	0.9999	Train
0012893.jpg	0	-12.1841	0.0001	Train
0011480.jpg	1	12.0871	0.9999	Train
0032532.jpg	1	14.1972	0.9999	Train
0069154.jpg	1	11.4101	0.9999	Train
0061509.jpg	1	11.8234	0.9999	Train
0058267.jpg	1	10.6809	0.9999	Train
0023604.jpg	1	12.6726	0.9999	Train
0035894.jpg	1	10.9557	0.9999	Train
0024792.jpg	1	12.0754	0.9999	Train
0069063.jpg	1	8.29689	0.9999	Train
3033701.jpg	1	7.51838	0.999693	Train
0015415.jpg	0	-7.6117	0.000201016	Train
0011125.jpg	1	11.3658	0.9999	Train
6356149.jpg	0	-13.0778	0.0001	Train
0070250.jpg	1	13.4899	0.9999	Train
0066969.jpg	1	10.6005	0.9999	Train
3203344.jpg	1	9.70245	0.9999	Train
0065889.jpg	1	12.7875	0.9999	Train
0036106.jpg	1	12.0052	0.9999	Train
0014336.jpg	1	8.54816	0.9999	Train
0014520.jpg	0	-13.4556	0.0001	Train
1814941.jpg	1	9.00587	0.9999	Train
0022954.jpg	0	-8.56741	0.0001	Train
0014349.jpg	1	9.57232	0.9999	Train
0014193.jpg	0	-14.8989	0.0001	Train
0013463.jpg	0	-5.82965	0.0001	Train
0063655.jpg	1	12.0339	0.9999	Train
0009950.jpg	1	11.9701	0.9999	Train
0024151.jpg	0	-14.457	0.0001	Train
0013948.jpg	1	9.2371	0.9999	Train
0013105.jpg	0	-6.93299	0.0001	Train
0031369.jpg	1	8.31193	0.9999	Train
0068381.jpg	1	19.0967	0.9999	Train
3518630.jpg	1	13.6469	0.9999	Train
0013050.jpg	0	-14.4605	0.0001	Train
0022931.jpg	0	-5.88235	0.0001	Train
6784593.jpg	1	9.7081	0.9999	Train
0071726.jpg	1	9.26148	0.9999	Train
0000173.jpg	1	17.2177	0.9999	Train
0068015.jpg	1	13.6248	0.9999	Train
0033500.jpg	1	12.8185	0.9999	Train
0014129.jpg	1	9.28843	0.9999	Train
0022879.jpg	0	-5.66883	0.000509375	Train
3778192.jpg	1	7.46977	0.9999	Train
0035767.jpg	1	10.1223	0.9999	Train
0010754.jpg	1	14.3889	0.9999	Train
0034062.jpg	1	10.8107	0.9999	Train
0023586.jpg	1	8.2259	0.9999	Train
0015045.jpg	1	13.4892	0.9999	Train
0015514.jpg	1	13.2332	0.9999	Train
0072182.jpg	1	12.5393	0.9999	Train
0013733.jpg	1	6.39912	0.9999	Train
0033570.jpg	1	10.9371	0.9999	Train
0034028.jpg	1	8.59229	0.9999	Train
0022991.jpg	0	-9.06917	0.0001	Train
0071901.jpg	1	14.3555	0.9999	Train
0066659.jpg	1	11.6087	0.9999	Train
0022475.jpg	0	-7.49732	0.0001	Train
0028642.jpg	1	13.4916	0.9999	Train
0022349.jpg	0	-3.44399	0.0210918	Train
0014545.jpg	1	8.57662	0.9999	Train
0033586.jpg	1	12.1865	0.9999	Train
0017428.jpg	1	9.94247	0.9999	Train
0013606.jpg	1	6.08802	0.9999	Train
0011437.jpg	1	11.725	0.9999	Train
0062674.jpg	1	11.2479	0.9999	Train
0032638.jpg	1	9.08426	0.9999	Train
0027352.jpg	1	8.87858	0.9999	Train
0070374.jpg	1	10.5667	0.9999	Train
0012437.jpg	0	-9.02457	0.0001	Train
0058781.jpg	1	3.37376	0.973452	Train
0013110.jpg	0	-11.106	0.0001	Train
0437776.jpg	0	-5.43578	0.000191933	Train
0070313.jpg	1	14.5578	0.9999	Train
0023329.jpg	1	15.0418	0.9999	Train
0060219.jpg	1	12.6817	0.9999	Train
0033232.jpg	1	12.6795	0.9999	Train
0750046.jpg	1	9.22486	0.9999	Train
0353247.jpg	1	9.87639	0.9999	Train
0069065.jpg	1	12.7216	0.9999	Train
0013784.jpg	0	-19.0048	0.0001	Train
0067159.jpg	1	12.5262	0.9999	Train
0024085.jpg	1	7.77142	0.9999	Train
0058798.jpg	1	11.322	0.9999	Train
8527092.jpg	1	8.24724	0.9999	Train
0028860.jpg	1	10.6144	0.9999	Train
0069210.jpg	1	10.8599	0.9999	Train
1356715.jpg	1	13.2129	0.9999	Train
0032537.jpg	1	8.18768	0.9999	Train
0014249.jpg	1	11.3346	0.9999	Train
0023275.jpg	1	10.2419	0.9999	Train
0014244.jpg	0	-10.4312	0.0001	Train
1713785.jpg	0	-9.92768	0.0001	Train
0014403.jpg	0	-16.5913	0.0001	Train
8856365.jpg	1	11.6296	0.9999	Train
0025451.jpg	1	14.9816	0.9999	Train
0014224.jpg	0	-11.2254	0.0001	Train
0033728.jpg	1	8.30906	0.9999	Train
7378130.jpg	0	-9.63926	0.0001	Train
0011099.jpg	1	12.1017	0.9999	Train
0059216.jpg	1	11.633	0.9999	Train
0073241.jpg	1	8.33155	0.9999	Train
0067628.jpg	1	7.93876	0.9999	Train
0070403.jpg	1	15.3972	0.9999	Train
0015332.jpg	1	14.5224	0.9999	Train
0028666.jpg	1	7.9754	0.9999	Train
0060233.jpg	1	14.0321	0.9999	Train
0013960.jpg	0	-8.69214	0.0001	Train
0013892.jpg	0	-11.9753	0.0001	Train
0059513.jpg	1	14.8911	0.9999	Train
0033573.jpg	1	10.5429	0.9999	Train
0000174.jpg	1	11.4651	0.9999	Train
0036285.jpg	1	14.7915	0.9999	Train
2867416.jpg	1	8.14758	0.9999	Train
0035845.jpg	1	9.67262	0.9999	Train
0021093.jpg	1	10.4676	0.9999	Train
0057412.jpg	1	10.1728	0.9999	Train
0035602.jpg	1	7.75181	0.9999	Train
2739449.jpg	1	9.68835	0.9999	Train
1758803.jpg	0	-11.0496	0.0001	Train
0060521.jpg	1	6.83373	0.999428	Train
0000035.jpg	1	12.8974	0.9999	Train
0011493.jpg	1	17.7927	0.9999	Train
0069591.jpg	1	10.6954	0.9999	Train
0070809.jpg	1	9.70801	0.9999	Train
0014406.jpg	0	-16.737	0.0001	Train
0031386.jpg	1	12.5528	0.9999	Train
0065121.jpg	1	12.0101	0.9999	Train
0019627.jpg	1	10.908	0.9999	Train
0028003.jpg	1	10.1385	0.9999	Train
0010466.jpg	1	10.3504	0.9999	Train
0013427.jpg	1	16.2573	0.9999	Train
0060577.jpg	1	11.0906	0.9999	Train
0023106.jpg	1	11.2405	0.9999	Train
0061011.jpg	1	14.627	0.9999	Train
0023278.jpg	1	7.16223	0.9999	Train
0014460.jpg	0	-14.7678	0.0001	Train
0069119.jpg	1	8.27328	0.9999	Train
0013628.jpg	0	-6.49293	0.00109356	Train
0067699.jpg	1	14.7091	0.9999	Train
0289994.jpg	0	-9.63559	0.0001	Train
0055503.jpg	1	13.5539	0.9999	Train
0012328.jpg	0	-7.23685	0.0001	Train
0010707.jpg	1	13.1878	0.9999	Train
0990298.jpg	1	15.8431	0.9999	Train
7146293.jpg	1	10.8652	0.9999	Train
0570235.jpg	0	-6.57237	0.000340806	Train
0056138.jpg	1	10.5582	0.9999	Train
0066085.jpg	1	12.9994	0.9999	Train
0062712.jpg	1	13.0692	0.9999	Train
0025651.jpg	1	3.94844	0.987688	Train
0028847.jpg	1	14.7983	0.9999	Train
0010652.jpg	1	12.3289	0.9999	Train
0033999.jpg	1	9.82318	0.9999	Train
0026774.jpg	1	12.5891	0.9999	Train
0019424.jpg	1	14.6832	0.9999	Train
0022662.jpg	1	14.7626	0.9999	Train
0056967.jpg	1	10.7459	0.9999	Train
0057881.jpg	1	11.4522	0.9999	Train
7824315.jpg	1	7.81482	0.9999	Train
0012629.jpg	1	6.71336	0.9999	Train
0054870.jpg	1	12.1438	0.9999	Train
0023491.jpg	1	9.79533	0.9999	Train
0032079.jpg	1	10.3916	0.9999	Train
0058303.jpg	1	10.396	0.9999	Train
0013258.jpg	1	9.86478	0.9999	Train
0063002.jpg	1	10.6156	0.9999	Train
0072454.jpg	1	12.5152	0.9999	Train
0053751.jpg	1	10.9193	0.9999	Train
0022415.jpg	0	-10.9434	0.0001	Train
0022808.jpg	0	-14.1817	0.0001	Train
0022955.jpg	0	-14.6283	0.0001	Train
1566428.jpg	1	10.9012	0.9999	Train
0061108.jpg	1	15.8406	0.9999	Train
0033183.jpg	1	4.35059	0.989712	Train
0024120.jpg	1	14.1164	0.9999	Train
0029558.jpg	1	10.2186	0.9999	Train
0054770.jpg	1	9.65296	0.9999	Train
0058580.jpg	1	13.8248	0.9999	Train
0060326.jpg	1	11.0631	0.9999	Train
0010321.jpg	1	10.6737	0.9999	Train
0072976.jpg	1	10.7499	0.9999	Train
0027436.jpg	1	12.1966	0.9999	Train
0053628.jpg	1	7.26125	0.9999	Train
0060104.jpg	1	14.2898	0.9999	Train
0011460.jpg	1	14.294	0.9999	Train
0014800.jpg	1	12.2395	0.9999	Train
0071700.jpg	1	10.7247	0.9999	Train
3065032.jpg	1	13.907	0.9999	Train
0059052.jpg	1	12.9773	0.9999	Train
0012446.jpg	0	-20.4394	0.0001	Train
0029265.jpg	1	7.73672	0.9999	Train
0023641.jpg	1	9.74924	0.9999	Train
3271069.jpg	0	-9.41355	0.0001	Train
0000521.jpg	1	9.54977	0.9999	Train
0065807.jpg	1	9.17985	0.9999	Train
0011975.jpg	1	5.47189	0.99899	Train
0032552.jpg	1	12.0941	0.9999	Train
0015178.jpg	1	14.9695	0.9999	Train
0029209.jpg	1	7.84922	0.9999	Train
0016084.jpg	1	9.2371	0.9999	Train
0062827.jpg	1	16.8362	0.9999	Train
0504165.jpg	1	15.5934	0.9999	Train
0024449.jpg	1	13.0837	0.9999	Train
0030507.jpg	1	10.4123	0.9999	Train
[truncated: 8,802 more rows]

## Sheet: MobileNetV3Large
Supplementary Table 2E. MobileNetV3Large Model's prediction results (1 = Malignant, 0 = Malignant-other)
Filename	True Label	Raw Score	Probability	Dataset
0023327.jpg	1	18.3559	0.9999	Train
0021856.jpg	0	-9.65277	0.0001	Train
0031972.jpg	1	13.5001	0.9999	Train
0069250.jpg	1	17.2751	0.9999	Train
0071699.jpg	1	30.4331	0.9999	Train
0030501.jpg	1	34.4134	0.9999	Train
0070129.jpg	1	20.2512	0.9999	Train
5037784.jpg	1	15.6851	0.9999	Train
0025235.jpg	1	35.1088	0.9999	Train
0010401.jpg	1	24.1761	0.9999	Train
0027102.jpg	1	23.5123	0.9999	Train
0029028.jpg	1	38.6935	0.9999	Train
0032596.jpg	1	14.7675	0.9999	Train
2206284.jpg	0	-2.57694	0.0704835	Train
0060897.jpg	1	14.5574	0.9999	Train
2987613.jpg	1	23.8076	0.9999	Train
0034289.jpg	1	27.5286	0.9999	Train
7235128.jpg	1	19.6913	0.9999	Train
0012758.jpg	1	23.2691	0.9999	Train
0061066.jpg	1	26.3748	0.9999	Train
7560813.jpg	0	-11.8748	0.0001	Train
0056726.jpg	1	33.0304	0.9999	Train
0065013.jpg	1	34.6269	0.9999	Train
0031389.jpg	1	16.9372	0.9999	Train
6692344.jpg	1	30.0666	0.9999	Train
0021943.jpg	0	-10.7631	0.0001	Train
0027033.jpg	1	11.1153	0.9999	Train
0028003.jpg	1	26.7548	0.9999	Train
0069592.jpg	1	20.8973	0.9999	Train
0021849.jpg	0	-10.7948	0.0001	Train
0022382.jpg	1	16.8623	0.9999	Train
0060091.jpg	1	10.7571	0.9999	Train
0027204.jpg	1	27.7385	0.9999	Train
0032975.jpg	1	26.5595	0.9999	Train
0024586.jpg	1	17.6812	0.9999	Train
0035000.jpg	1	8.197	0.999796	Train
0022960.jpg	0	-10.4632	0.0001	Train
0063792.jpg	1	35.3752	0.9999	Train
0799972.jpg	1	27.0282	0.9999	Train
4636431.jpg	1	10.2122	0.9999	Train
0025724.jpg	1	29.7589	0.9999	Train
0063135.jpg	1	29.3148	0.9999	Train
0000159.jpg	1	14.2699	0.9999	Train
1460932.jpg	1	11.5941	0.9999	Train
0060665.jpg	1	19.2372	0.9999	Train
0013683.jpg	0	-9.31663	0.0001	Train
0063367.jpg	1	33.8934	0.9999	Train
0022180.jpg	1	2.37137	0.920939	Train
0011931.jpg	1	36.7723	0.9999	Train
0058909.jpg	1	10.072	0.9999	Train
0023594.jpg	1	4.34974	0.988986	Train
7747712.jpg	1	22.5008	0.9999	Train
0011501.jpg	1	15.6955	0.9999	Train
0012049.jpg	1	10.0688	0.9999	Train
0053473.jpg	1	15.1301	0.9999	Train
0062420.jpg	1	10.4155	0.9999	Train
0011750.jpg	0	-10.424	0.0001	Train
0065622.jpg	1	14.6481	0.9999	Train
0056413.jpg	1	38.8975	0.9999	Train
0067565.jpg	1	27.9549	0.9999	Train
0009960.jpg	1	21.2787	0.9999	Train
0012633.jpg	1	18.9433	0.9999	Train
0032134.jpg	1	25.0235	0.9999	Train
0067836.jpg	1	19.1792	0.9999	Train
0058050.jpg	1	39.3377	0.9999	Train
0066262.jpg	1	15.0023	0.9999	Train
3333078.jpg	0	-9.7416	0.0001	Train
0000314.jpg	1	31.9559	0.9999	Train
0014874.jpg	1	30.2074	0.9999	Train
0036284.jpg	1	7.10098	0.9999	Train
0023289.jpg	1	14.36	0.9999	Train
0069984.jpg	1	32.8436	0.9999	Train
0645454.jpg	1	28.5957	0.9999	Train
3936223.jpg	1	23.8104	0.9999	Train
0022949.jpg	0	-11.1469	0.0001	Train
0033624.jpg	1	23.3195	0.9999	Train
0072542.jpg	1	34.8444	0.9999	Train
0012369.jpg	1	14.9447	0.9999	Train
0013784.jpg	0	-11.9524	0.0001	Train
0058237.jpg	1	17.3798	0.9999	Train
2153686.jpg	1	9.5839	0.9999	Train
8473293.jpg	1	34.5807	0.9999	Train
0025414.jpg	1	13.7219	0.9999	Train
7146293.jpg	1	22.1134	0.9999	Train
0014897.jpg	1	2.89258	0.952271	Train
0012226.jpg	0	-6.68436	0.0001	Train
0061010.jpg	1	46.6149	0.9999	Train
0060313.jpg	1	14.1138	0.9999	Train
0057016.jpg	1	18.2015	0.9999	Train
0023082.jpg	0	-8.49533	0.0001	Train
0060949.jpg	1	18.5789	0.9999	Train
7412327.jpg	1	16.9049	0.9999	Train
0071651.jpg	1	11.6984	0.9999	Train
0023092.jpg	0	-9.10157	0.0001	Train
0069536.jpg	1	32.6127	0.9999	Train
0054705.jpg	1	21.1738	0.9999	Train
5704967.jpg	1	1.29456	0.788365	Train
0012068.jpg	1	29.6192	0.9999	Train
0059495.jpg	1	16.8921	0.9999	Train
0057033.jpg	1	16.5695	0.9999	Train
0055938.jpg	1	23.1424	0.9999	Train
5024302.jpg	1	11.4165	0.9999	Train
0010746.jpg	1	4.02866	0.992503	Train
0031999.jpg	1	16.3897	0.9999	Train
0025709.jpg	1	12.3319	0.9999	Train
0012276.jpg	0	-8.66759	0.0001	Train
0021684.jpg	1	23.9499	0.9999	Train
0064667.jpg	1	27.3283	0.9999	Train
0000518.jpg	1	17.8657	0.9999	Train
0014233.jpg	1	9.99224	0.9999	Train
0011514.jpg	1	32.9417	0.9999	Train
2892864.jpg	0	-11.5082	0.0001	Train
0011729.jpg	1	14.691	0.9999	Train
0009927.jpg	1	12.1333	0.9999	Train
0058660.jpg	1	20.9645	0.9999	Train
0064997.jpg	1	24.7436	0.9999	Train
0010503.jpg	1	16.6433	0.9999	Train
0034218.jpg	1	23.4085	0.9999	Train
0067893.jpg	1	14.0632	0.9999	Train
5922588.jpg	1	31.2576	0.9999	Train
0016082.jpg	1	5.70717	0.9999	Train
0022920.jpg	0	-11.3654	0.0001	Train
0013831.jpg	1	15.4006	0.9999	Train
0070852.jpg	1	36.0657	0.9999	Train
8750784.jpg	1	14.2662	0.9999	Train
0064321.jpg	1	21.0455	0.9999	Train
0021238.jpg	0	-12.7381	0.0001	Train
0060033.jpg	1	42.421	0.9999	Train
0023043.jpg	1	19.437	0.9999	Train
0033120.jpg	1	15.6796	0.9999	Train
6085014.jpg	0	-7.26531	0.0001	Train
0061531.jpg	1	28.5882	0.9999	Train
0068106.jpg	1	20.9419	0.9999	Train
0064868.jpg	1	19.7275	0.9999	Train
0068961.jpg	1	7.68453	0.9999	Train
0011289.jpg	1	18.9034	0.9999	Train
0013137.jpg	0	-10.7011	0.0001	Train
0010965.jpg	1	14.3059	0.9999	Train
0011975.jpg	1	13.3	0.9999	Train
0023175.jpg	0	-10.3099	0.0001	Train
0058418.jpg	1	38.2304	0.9999	Train
0022346.jpg	0	-9.74888	0.0001	Train
0056487.jpg	1	30.0032	0.9999	Train
0013623.jpg	0	-9.53984	0.0001	Train
3830607.jpg	0	-7.02726	0.0001	Train
0021627.jpg	1	11.1994	0.9999	Train
0025904.jpg	1	23.6772	0.9999	Train
0062171.jpg	1	29.9223	0.9999	Train
7541596.jpg	1	31.3449	0.9999	Train
0033226.jpg	1	34.0316	0.9999	Train
0065806.jpg	1	23.9579	0.9999	Train
2176112.jpg	1	17.7795	0.9999	Train
0060713.jpg	1	12.9922	0.9999	Train
0022936.jpg	0	-8.96711	0.0001	Train
2437633.jpg	1	5.38765	0.998151	Train
0054427.jpg	1	28.0031	0.9999	Train
0021136.jpg	1	12.9749	0.9999	Train
0064656.jpg	1	35.7166	0.9999	Train
0024183.jpg	0	-10.1511	0.0001	Train
0327406.jpg	1	32.814	0.9999	Train
3323866.jpg	1	14.8744	0.9999	Train
6228963.jpg	1	18.6429	0.9999	Train
0064463.jpg	1	29.7801	0.9999	Train
0056799.jpg	1	25.4717	0.9999	Train
0010089.jpg	1	28.5843	0.9999	Train
0033886.jpg	1	20.359	0.9999	Train
0022139.jpg	0	-9.98797	0.0001	Train
0061630.jpg	1	14.1839	0.9999	Train
0055254.jpg	1	8.13122	0.9999	Train
2637608.jpg	1	24.1679	0.9999	Train
0023309.jpg	1	24.526	0.9999	Train
0057009.jpg	1	35.6213	0.9999	Train
0014033.jpg	0	-12.6126	0.0001	Train
7346353.jpg	0	-5.82386	0.0001	Train
0413031.jpg	0	-9.51823	0.0001	Train
0010608.jpg	1	35.7618	0.9999	Train
0021534.jpg	1	19.5221	0.9999	Train
0013950.jpg	0	-11.1815	0.0001	Train
0011238.jpg	1	7.97501	0.9999	Train
0069402.jpg	1	11.3079	0.9999	Train
0036119.jpg	1	44.1594	0.9999	Train
0024005.jpg	1	14.0947	0.9999	Train
0010797.jpg	1	32.2278	0.9999	Train
0010094.jpg	1	27.1971	0.9999	Train
0058836.jpg	1	43.9261	0.9999	Train
0000440.jpg	1	10.4037	0.9999	Train
5651765.jpg	0	-7.83222	0.0001	Train
0066767.jpg	1	25.1144	0.9999	Train
0012082.jpg	1	19.7271	0.9999	Train
0015065.jpg	1	18.8693	0.9999	Train
0570235.jpg	0	-11.4308	0.0001	Train
5247508.jpg	1	29.5966	0.9999	Train
0010208.jpg	1	19.9758	0.9999	Train
0031386.jpg	1	36.0734	0.9999	Train
0013549.jpg	1	25.3621	0.9999	Train
0014302.jpg	1	28.8166	0.9999	Train
0054744.jpg	1	23.3479	0.9999	Train
0023930.jpg	0	-9.82472	0.0001	Train
0022205.jpg	0	-10.9138	0.0001	Train
0061950.jpg	1	3.84898	0.985336	Train
0023902.jpg	1	29.6169	0.9999	Train
0023042.jpg	1	7.13659	0.99966	Train
0013634.jpg	1	3.60627	0.97852	Train
0014269.jpg	1	10.4792	0.9999	Train
0067805.jpg	1	26.7503	0.9999	Train
0054995.jpg	1	28.2419	0.9999	Train
0028505.jpg	1	22.7399	0.9999	Train
6275817.jpg	1	27.3547	0.9999	Train
0024313.jpg	1	25.8733	0.9999	Train
0066408.jpg	1	17.9654	0.9999	Train
0029081.jpg	1	35.792	0.9999	Train
0016084.jpg	1	15.6145	0.9999	Train
0064752.jpg	1	18.9159	0.9999	Train
0023823.jpg	0	-5.36366	0.0001	Train
0071321.jpg	1	38.0727	0.9999	Train
0033687.jpg	1	20.3641	0.9999	Train
9254641.jpg	1	21.0126	0.9999	Train
0022561.jpg	0	-8.42195	0.0001	Train
0063493.jpg	1	32.2747	0.9999	Train
0068800.jpg	1	14.2152	0.9999	Train
0986600.jpg	1	17.3053	0.9999	Train
4230049.jpg	1	23.2318	0.9999	Train
0033560.jpg	1	31.2327	0.9999	Train
0032569.jpg	1	13.837	0.9999	Train
0056728.jpg	1	15.8314	0.9999	Train
0026892.jpg	1	23.4156	0.9999	Train
0061025.jpg	1	7.8509	0.9999	Train
0060696.jpg	1	17.696	0.9999	Train
0013903.jpg	1	5.02576	0.9999	Train
3475660.jpg	1	21.5403	0.9999	Train
0010295.jpg	1	10.8267	0.9999	Train
0034076.jpg	1	38.1336	0.9999	Train
0010532.jpg	1	14.1759	0.9999	Train
0023888.jpg	0	-9.6425	0.0001	Train
2261128.jpg	1	8.74301	0.9999	Train
0054334.jpg	1	11.9056	0.9999	Train
1595622.jpg	0	-8.88779	0.0001	Train
0029606.jpg	1	40.3887	0.9999	Train
0053659.jpg	1	28.0846	0.9999	Train
0011782.jpg	1	38.8975	0.9999	Train
0022600.jpg	1	30.3053	0.9999	Train
0034784.jpg	1	33.1739	0.9999	Train
0035922.jpg	1	32.9381	0.9999	Train
0023313.jpg	1	4.4554	0.988676	Train
0065727.jpg	1	21.6675	0.9999	Train
5021861.jpg	1	21.5757	0.9999	Train
0023370.jpg	1	13.4522	0.9999	Train
0022958.jpg	0	-10.021	0.0001	Train
0010207.jpg	1	17.4582	0.9999	Train
0065022.jpg	1	3.90571	0.989706	Train
0060653.jpg	1	12.142	0.9999	Train
6392461.jpg	1	39.333	0.9999	Train
4319626.jpg	1	12.1532	0.9999	Train
0010392.jpg	1	20.4103	0.9999	Train
0060525.jpg	1	13.0513	0.9999	Train
0017428.jpg	1	21.1567	0.9999	Train
0054651.jpg	1	17.9221	0.9999	Train
3203344.jpg	1	25.3799	0.9999	Train
2710069.jpg	0	-10.0368	0.0001	Train
0065927.jpg	1	16.109	0.9999	Train
0028878.jpg	1	15.4081	0.9999	Train
0022315.jpg	1	16.7788	0.9999	Train
0064503.jpg	1	37.5464	0.9999	Train
0010358.jpg	1	22.8967	0.9999	Train
0053555.jpg	1	24.0225	0.9999	Train
0000290.jpg	1	16.6098	0.9999	Train
7716885.jpg	0	-11.1577	0.0001	Train
7612992.jpg	1	40.9358	0.9999	Train
1588157.jpg	0	-12.8198	0.0001	Train
0013659.jpg	0	-9.04404	0.0001	Train
0064423.jpg	1	22.01	0.9999	Train
0057089.jpg	1	20.7459	0.9999	Train
0070140.jpg	1	27.8251	0.9999	Train
0013716.jpg	0	-8.43993	0.0001	Train
0012437.jpg	0	-10.506	0.0001	Train
0011872.jpg	1	21.8088	0.9999	Train
0073102.jpg	1	22.6253	0.9999	Train
0021497.jpg	1	20.2161	0.9999	Train
0022630.jpg	1	10.9637	0.9999	Train
0056638.jpg	1	26.7155	0.9999	Train
0014209.jpg	0	-8.79614	0.0001	Train
0057417.jpg	1	11.9198	0.9999	Train
0011521.jpg	1	10.8262	0.9999	Train
0014784.jpg	1	27.1859	0.9999	Train
0022327.jpg	1	13.5632	0.9999	Train
0064721.jpg	1	21.2248	0.9999	Train
0063998.jpg	1	19.9338	0.9999	Train
0031034.jpg	1	26.1987	0.9999	Train
0033562.jpg	1	18.4125	0.9999	Train
0026596.jpg	1	18.6905	0.9999	Train
0010655.jpg	1	16.4511	0.9999	Train
0046322.jpg	1	8.16874	0.9999	Train
0021411.jpg	0	-7.87303	0.0001	Train
0061756.jpg	1	20.6967	0.9999	Train
0023096.jpg	0	-6.59314	0.0001	Train
0057747.jpg	1	19.6192	0.9999	Train
0013152.jpg	0	-11.4854	0.0001	Train
0067495.jpg	1	23.978	0.9999	Train
0022071.jpg	1	14.3349	0.9999	Train
3684951.jpg	0	-12.8227	0.0001	Train
0018633.jpg	1	34.5038	0.9999	Train
0069065.jpg	1	26.1643	0.9999	Train
0057147.jpg	1	21.3425	0.9999	Train
0310603.jpg	1	43.7966	0.9999	Train
0013668.jpg	0	-10.3212	0.0001	Train
0011095.jpg	1	9.63085	0.9999	Train
0032537.jpg	1	21.8218	0.9999	Train
0016085.jpg	1	19.5907	0.9999	Train
0053507.jpg	1	22.9595	0.9999	Train
3275875.jpg	1	25.0487	0.9999	Train
0066150.jpg	1	19.5216	0.9999	Train
0056750.jpg	1	5.19856	0.994863	Train
0068420.jpg	1	18.6998	0.9999	Train
0066336.jpg	1	27.489	0.9999	Train
0068897.jpg	1	17.7748	0.9999	Train
0066404.jpg	1	23.6556	0.9999	Train
0010469.jpg	1	29.4303	0.9999	Train
0071808.jpg	1	14.3273	0.9999	Train
1813577.jpg	1	7.36001	0.9999	Train
0072204.jpg	1	18.4173	0.9999	Train
0053765.jpg	1	26.9238	0.9999	Train
0023298.jpg	1	22.2435	0.9999	Train
0014452.jpg	0	-10.2999	0.0001	Train
0000169.jpg	1	29.6268	0.9999	Train
0054852.jpg	1	11.7842	0.9999	Train
0011239.jpg	1	6.38606	0.9999	Train
5095180.jpg	1	23.4644	0.9999	Train
0062364.jpg	1	16.2725	0.9999	Train
2480502.jpg	0	-7.93147	0.0001	Train
0011139.jpg	1	9.20778	0.9999	Train
0021729.jpg	1	6.54399	0.999838	Train
0022752.jpg	0	-9.67641	0.0001	Train
0053761.jpg	1	7.71709	0.9999	Train
9074861.jpg	0	-10.9628	0.0001	Train
1810807.jpg	1	12.0476	0.9999	Train
0057963.jpg	1	22.5488	0.9999	Train
0025153.jpg	1	31.5606	0.9999	Train
0033344.jpg	1	6.8483	0.999887	Train
0028065.jpg	1	45.7313	0.9999	Train
0071388.jpg	1	13.1062	0.9999	Train
0068966.jpg	1	30.3598	0.9999	Train
0021093.jpg	1	17.1498	0.9999	Train
0031177.jpg	1	46.8033	0.9999	Train
0024630.jpg	1	26.4922	0.9999	Train
0032695.jpg	1	18.5979	0.9999	Train
0028215.jpg	1	13.6095	0.9999	Train
0010580.jpg	1	3.20482	0.962768	Train
0014477.jpg	0	-7.68418	0.0001	Train
0070051.jpg	1	9.03804	0.9999	Train
6352565.jpg	1	20.9314	0.9999	Train
0064033.jpg	1	17.725	0.9999	Train
0059770.jpg	1	10.0261	0.9999	Train
0054290.jpg	1	42.2135	0.9999	Train
0275828.jpg	1	25.0928	0.9999	Train
0047004.jpg	1	27.0561	0.9999	Train
6967412.jpg	1	12.5404	0.9999	Train
0014373.jpg	0	-11.5349	0.0001	Train
0059082.jpg	1	16.8205	0.9999	Train
0022755.jpg	0	-8.06813	0.0001	Train
0063445.jpg	1	29.3622	0.9999	Train
0062042.jpg	1	38.6541	0.9999	Train
0020994.jpg	0	-10.8149	0.0001	Train
0023398.jpg	1	8.01795	0.9999	Train
0013005.jpg	0	-10.4233	0.0001	Train
0062547.jpg	1	32.4489	0.9999	Train
0032220.jpg	1	39.5623	0.9999	Train
0025520.jpg	1	38.9128	0.9999	Train
0022102.jpg	1	5.39545	0.9999	Train
0027263.jpg	1	13.6778	0.9999	Train
0033804.jpg	1	38.8375	0.9999	Train
0012258.jpg	1	10.3653	0.9999	Train
0017389.jpg	1	28.9789	0.9999	Train
0054904.jpg	1	25.4684	0.9999	Train
0028412.jpg	1	29.5373	0.9999	Train
0072459.jpg	1	21.8752	0.9999	Train
0054082.jpg	1	17.5203	0.9999	Train
0063243.jpg	1	26.3181	0.9999	Train
0066613.jpg	1	34.2482	0.9999	Train
0062954.jpg	1	23.2752	0.9999	Train
0013727.jpg	0	-11.7182	0.0001	Train
0022618.jpg	0	-8.48533	0.0001	Train
0032965.jpg	1	30.3602	0.9999	Train
0033416.jpg	1	50.2618	0.9999	Train
0020978.jpg	1	6.95504	0.9999	Train
0069591.jpg	1	17.3061	0.9999	Train
0027402.jpg	1	31.6148	0.9999	Train
0065597.jpg	1	13.0815	0.9999	Train
0046623.jpg	1	25.1088	0.9999	Train
0054763.jpg	1	10.0096	0.9999	Train
0023323.jpg	1	14.8577	0.9999	Train
7788318.jpg	1	21.1405	0.9999	Train
0072360.jpg	1	16.4513	0.9999	Train
0061533.jpg	1	21.7836	0.9999	Train
0014813.jpg	1	9.11036	0.9999	Train
0070227.jpg	1	8.52933	0.9999	Train
0014924.jpg	1	16.3551	0.9999	Train
2228720.jpg	0	-8.92038	0.0001	Train
0012896.jpg	0	-7.70966	0.0001	Train
0046622.jpg	1	36.8149	0.9999	Train
0032269.jpg	1	39.3511	0.9999	Train
0055899.jpg	1	25.9966	0.9999	Train
0068905.jpg	1	23.6132	0.9999	Train
0060319.jpg	1	16.3483	0.9999	Train
0016131.jpg	1	3.84231	0.986226	Train
0063692.jpg	1	17.5072	0.9999	Train
0057252.jpg	1	30.7422	0.9999	Train
0023106.jpg	1	14.6088	0.9999	Train
0059343.jpg	1	22.3539	0.9999	Train
0056448.jpg	1	17.2299	0.9999	Train
0025145.jpg	1	45.7227	0.9999	Train
5337236.jpg	0	-5.87464	0.00138115	Train
0056209.jpg	1	22.7467	0.9999	Train
0026774.jpg	1	31.4821	0.9999	Train
0036106.jpg	1	13.7133	0.9999	Train
0022196.jpg	1	8.94202	0.9999	Train
0020986.jpg	1	11.0653	0.9999	Train
0023559.jpg	0	-8.55097	0.0001	Train
0023556.jpg	0	-8.65706	0.0001	Train
0010024.jpg	1	16.2282	0.9999	Train
0065195.jpg	1	8.05077	0.9999	Train
0022477.jpg	0	-9.67954	0.0001	Train
0000280.jpg	1	39.9404	0.9999	Train
8021816.jpg	1	12.0335	0.9999	Train
2594715.jpg	1	14.7145	0.9999	Train
0013626.jpg	1	15.0858	0.9999	Train
0014559.jpg	1	17.4312	0.9999	Train
0010413.jpg	1	11.74	0.9999	Train
3891136.jpg	1	9.02698	0.9999	Train
0058794.jpg	1	21.1476	0.9999	Train
0022207.jpg	0	-8.07526	0.0001	Train
0033405.jpg	1	2.51699	0.928789	Train
0063766.jpg	1	45.9418	0.9999	Train
0021789.jpg	1	34.8712	0.9999	Train
0021745.jpg	1	16.3559	0.9999	Train
0062632.jpg	1	5.12066	0.9999	Train
0017427.jpg	1	25.6682	0.9999	Train
9754098.jpg	1	42.4191	0.9999	Train
2937642.jpg	1	28.4173	0.9999	Train
0022334.jpg	0	-10.653	0.0001	Train
0023044.jpg	1	15.9107	0.9999	Train
0065433.jpg	1	13.6128	0.9999	Train
0014190.jpg	1	-0.906809	0.293333	Train
0072865.jpg	1	15.5033	0.9999	Train
0013824.jpg	0	-8.58208	0.0001	Train
0023634.jpg	1	10.3919	0.9999	Train
0063852.jpg	1	34.2335	0.9999	Train
0010140.jpg	1	10.7637	0.9999	Train
0066848.jpg	1	14.6524	0.9999	Train
0024013.jpg	0	-8.03393	0.0001	Train
0072353.jpg	1	12.979	0.9999	Train
0068460.jpg	1	31.7512	0.9999	Train
0028969.jpg	1	12.4717	0.9999	Train
0011405.jpg	1	8.35333	0.999865	Train
0069154.jpg	1	25.0786	0.9999	Train
0054409.jpg	1	21.7702	0.9999	Train
0024552.jpg	1	37.5111	0.9999	Train
0014484.jpg	0	-9.51341	0.0001	Train
0061770.jpg	1	6.02981	0.9999	Train
0028103.jpg	1	11.8818	0.9999	Train
0061880.jpg	1	29.6062	0.9999	Train
0012454.jpg	0	-9.24566	0.0001	Train
0062575.jpg	1	25.9072	0.9999	Train
0058177.jpg	1	14.2249	0.9999	Train
0034572.jpg	1	40.0226	0.9999	Train
0061371.jpg	1	13.0173	0.9999	Train
0062864.jpg	1	20.4486	0.9999	Train
9700037.jpg	0	-9.96265	0.0001	Train
0036005.jpg	1	26.4653	0.9999	Train
0029570.jpg	1	27.4945	0.9999	Train
0022995.jpg	0	-8.36696	0.0001	Train
0072534.jpg	1	23.2661	0.9999	Train
0062680.jpg	1	13.3906	0.9999	Train
0054048.jpg	1	6.90854	0.9999	Train
0011507.jpg	1	20.1501	0.9999	Train
0016123.jpg	1	14.4226	0.9999	Train
0058840.jpg	1	27.0964	0.9999	Train
0020988.jpg	1	11.8961	0.9999	Train
0013503.jpg	0	-9.41054	0.0001	Train
0014284.jpg	1	14.5435	0.9999	Train
0066666.jpg	1	27.3529	0.9999	Train
0014249.jpg	1	19.5907	0.9999	Train
8902611.jpg	0	-10.7274	0.0001	Train
0068928.jpg	1	9.63306	0.9999	Train
0035986.jpg	1	35.8991	0.9999	Train
0022757.jpg	0	-7.83837	0.0001	Train
0065671.jpg	1	9.70689	0.9999	Train
0030486.jpg	1	19.0926	0.9999	Train
0024702.jpg	1	11.1418	0.9999	Train
2113665.jpg	0	-11.5877	0.0001	Train
0033630.jpg	1	22.6011	0.9999	Train
0186998.jpg	1	19.6696	0.9999	Train
0072887.jpg	1	17.7309	0.9999	Train
0000502.jpg	1	16.7012	0.9999	Train
0026229.jpg	1	26.62	0.9999	Train
0036263.jpg	1	19.0195	0.9999	Train
0027234.jpg	1	23.8092	0.9999	Train
0023307.jpg	1	23.4916	0.9999	Train
3110126.jpg	1	3.4	0.976859	Train
0011733.jpg	0	-10.3316	0.0001	Train
9309212.jpg	0	-8.35515	0.0001	Train
1610047.jpg	0	-8.02498	0.0001	Train
0072174.jpg	1	14.6386	0.9999	Train
0067326.jpg	1	40.6823	0.9999	Train
0068394.jpg	1	41.9352	0.9999	Train
0055665.jpg	1	16.7279	0.9999	Train
0014727.jpg	1	6.32135	0.9999	Train
0014218.jpg	0	-9.23324	0.0001	Train
0054527.jpg	1	15.2823	0.9999	Train
0055276.jpg	1	21.5855	0.9999	Train
0062323.jpg	1	4.48811	0.993715	Train
0033432.jpg	1	28.3313	0.9999	Train
0021101.jpg	0	-11.7725	0.0001	Train
0022233.jpg	0	-9.33772	0.0001	Train
5566484.jpg	1	24.4994	0.9999	Train
2720971.jpg	1	28.7842	0.9999	Train
0000415.jpg	1	8.57636	0.9999	Train
0013463.jpg	0	-11.2267	0.0001	Train
0022628.jpg	1	20.1689	0.9999	Train
0063687.jpg	1	16.261	0.9999	Train
0059669.jpg	1	16.5761	0.9999	Train
0021252.jpg	0	-9.61448	0.0001	Train
0011808.jpg	1	30.4191	0.9999	Train
0070092.jpg	1	24.3488	0.9999	Train
0027669.jpg	1	40.7128	0.9999	Train
0024112.jpg	1	3.37213	0.975685	Train
0022813.jpg	0	-6.1803	0.0001	Train
0071767.jpg	1	5.35632	0.998631	Train
0025035.jpg	1	25.8132	0.9999	Train
0013004.jpg	0	-11.4177	0.0001	Train
0028082.jpg	1	29.6668	0.9999	Train
0021713.jpg	1	14.7962	0.9999	Train
0034118.jpg	1	36.4573	0.9999	Train
5046082.jpg	1	29.4352	0.9999	Train
0030754.jpg	1	41.0562	0.9999	Train
2017112.jpg	0	-10.0355	0.0001	Train
0013060.jpg	0	-10.1865	0.0001	Train
0068936.jpg	1	18.6918	0.9999	Train
0064836.jpg	1	22.6327	0.9999	Train
0021966.jpg	0	-8.75347	0.0001	Train
0023316.jpg	1	11.9659	0.9999	Train
0046315.jpg	1	18.435	0.9999	Train
0069459.jpg	1	10.8897	0.9999	Train
0010122.jpg	1	16.242	0.9999	Train
0057199.jpg	1	18.814	0.9999	Train
0062318.jpg	1	23.7648	0.9999	Train
0013999.jpg	0	-10.2957	0.0001	Train
4633843.jpg	1	19.1904	0.9999	Train
0067170.jpg	1	17.2869	0.9999	Train
0071415.jpg	1	29.5215	0.9999	Train
0056937.jpg	1	9.02899	0.9999	Train
0014852.jpg	1	5.97029	0.9999	Train
0035099.jpg	1	23.0298	0.9999	Train
0011487.jpg	1	37.1525	0.9999	Train
0066086.jpg	1	22.3912	0.9999	Train
4547332.jpg	1	19.6533	0.9999	Train
0014466.jpg	0	-9.37251	0.0001	Train
0022604.jpg	1	12.0091	0.9999	Train
0028584.jpg	1	26.6488	0.9999	Train
0025451.jpg	1	38.9808	0.9999	Train
0058315.jpg	1	28.3606	0.9999	Train
0067443.jpg	1	27.4766	0.9999	Train
0057702.jpg	1	32.3982	0.9999	Train
0058040.jpg	1	17.4928	0.9999	Train
0054312.jpg	1	51.5329	0.9999	Train
0013936.jpg	1	20.1594	0.9999	Train
0056428.jpg	1	14.4818	0.9999	Train
0021577.jpg	0	-7.94791	0.0001	Train
0015091.jpg	1	53.7106	0.9999	Train
0036287.jpg	1	16.6785	0.9999	Train
0022347.jpg	0	-10.1824	0.0001	Train
0012749.jpg	1	21.4456	0.9999	Train
0010299.jpg	1	11.7063	0.9999	Train
0054573.jpg	1	8.54005	0.9999	Train
0066094.jpg	1	18.7095	0.9999	Train
5267208.jpg	1	30.3319	0.9999	Train
0011579.jpg	1	15.4837	0.9999	Train
0023475.jpg	0	-10.3562	0.0001	Train
0012763.jpg	0	-12.9353	0.0001	Train
0070248.jpg	1	15.4414	0.9999	Train
0023062.jpg	0	-8.69005	0.0001	Train
0056790.jpg	1	35.5119	0.9999	Train
0001131.jpg	1	42.9665	0.9999	Train
0056269.jpg	1	23.6861	0.9999	Train
0013834.jpg	1	19.0368	0.9999	Train
0029343.jpg	1	35.6077	0.9999	Train
0022601.jpg	1	23.0515	0.9999	Train
0070410.jpg	1	34.1021	0.9999	Train
0033570.jpg	1	2.9633	0.958144	Train
8527092.jpg	1	18.1855	0.9999	Train
0015318.jpg	1	14.009	0.9999	Train
0022756.jpg	0	-12.1683	0.0001	Train
0020982.jpg	0	-9.61953	0.0001	Train
0031406.jpg	1	19.9889	0.9999	Train
0034875.jpg	1	23.5723	0.9999	Train
0067949.jpg	1	24.1245	0.9999	Train
0015166.jpg	1	19.7841	0.9999	Train
9685931.jpg	1	20.2395	0.9999	Train
0033773.jpg	1	36.2996	0.9999	Train
0054465.jpg	1	22.6583	0.9999	Train
0033834.jpg	1	23.1115	0.9999	Train
7221222.jpg	0	-7.28359	0.000380432	Train
0021477.jpg	0	-8.69286	0.0001	Train
0056676.jpg	1	16.6258	0.9999	Train
0021981.jpg	1	18.0267	0.9999	Train
9509757.jpg	1	16.4242	0.9999	Train
4029548.jpg	0	-7.30725	0.0001	Train
4425322.jpg	1	14.9597	0.9999	Train
0063072.jpg	1	24.616	0.9999	Train
0070018.jpg	1	20.4354	0.9999	Train
0014935.jpg	1	23.4954	0.9999	Train
5868291.jpg	1	24.7087	0.9999	Train
2268341.jpg	1	9.11768	0.9999	Train
0059066.jpg	1	34.166	0.9999	Train
0058876.jpg	1	16.1657	0.9999	Train
0029212.jpg	1	26.5469	0.9999	Train
0069260.jpg	1	24.8835	0.9999	Train
3143079.jpg	1	2.07502	0.895778	Train
0014220.jpg	0	-13.0573	0.0001	Train
2427899.jpg	1	18.0126	0.9999	Train
0011922.jpg	1	28.6245	0.9999	Train
0057591.jpg	1	33.3369	0.9999	Train
0024367.jpg	1	29.7952	0.9999	Train
0073143.jpg	1	25.3807	0.9999	Train
0028579.jpg	1	23.2051	0.9999	Train
0059074.jpg	1	25.5488	0.9999	Train
0021280.jpg	0	-8.42823	0.0001	Train
0046504.jpg	1	20.4027	0.9999	Train
0065248.jpg	1	21.3497	0.9999	Train
0021071.jpg	0	-11.7031	0.0001	Train
0059840.jpg	1	13.4643	0.9999	Train
1566428.jpg	1	23.1743	0.9999	Train
0068276.jpg	1	20.973	0.9999	Train
0059707.jpg	1	13.3175	0.9999	Train
0064462.jpg	1	24.2215	0.9999	Train
6509682.jpg	1	37.7872	0.9999	Train
0012219.jpg	0	-7.21837	0.0001	Train
0013447.jpg	0	-10.8822	0.0001	Train
9908866.jpg	1	15.2653	0.9999	Train
0072010.jpg	1	24.3702	0.9999	Train
0012504.jpg	0	-7.5612	0.0001	Train
0000531.jpg	1	9.39976	0.9999	Train
0023497.jpg	1	14.5421	0.9999	Train
0010476.jpg	1	16.0669	0.9999	Train
0021531.jpg	1	15.8345	0.9999	Train
0066085.jpg	1	23.1692	0.9999	Train
0072844.jpg	1	16.0137	0.9999	Train
0061566.jpg	1	13.5938	0.9999	Train
0061829.jpg	1	22.3593	0.9999	Train
2232442.jpg	1	58.0301	0.9999	Train
0032862.jpg	1	7.41398	0.9999	Train
0068884.jpg	1	25.9219	0.9999	Train
0033377.jpg	1	23.2969	0.9999	Train
0011007.jpg	1	22.6888	0.9999	Train
9337100.jpg	1	7.93125	0.9999	Train
0025800.jpg	1	31.7797	0.9999	Train
0054194.jpg	1	7.47449	0.9999	Train
0034064.jpg	1	-0.544281	0.371808	Train
0022674.jpg	0	-6.36539	0.000847316	Train
0067543.jpg	1	34.3846	0.9999	Train
0000142.jpg	1	13.6805	0.9999	Train
8564474.jpg	1	7.28268	0.999425	Train
0070920.jpg	1	17.672	0.9999	Train
0072077.jpg	1	54.4206	0.9999	Train
0061549.jpg	1	25.7576	0.9999	Train
0022825.jpg	0	-7.54148	0.0001	Train
0056089.jpg	1	33.4202	0.9999	Train
0061956.jpg	1	19.8952	0.9999	Train
0031821.jpg	1	15.8718	0.9999	Train
0058770.jpg	1	7.27929	0.9999	Train
0070166.jpg	1	19.6038	0.9999	Train
3192152.jpg	1	11.786	0.9999	Train
0066633.jpg	1	38.2875	0.9999	Train
0055169.jpg	1	28.0069	0.9999	Train
0015096.jpg	1	20.4774	0.9999	Train
6620748.jpg	1	32.3734	0.9999	Train
0073065.jpg	1	20.522	0.9999	Train
6829008.jpg	1	30.6525	0.9999	Train
0022199.jpg	1	9.38214	0.9999	Train
0035240.jpg	1	10.3925	0.9999	Train
6377613.jpg	0	-8.09144	0.0001	Train
0071800.jpg	1	25.2091	0.9999	Train
0023045.jpg	1	15.806	0.9999	Train
0025128.jpg	1	41.8505	0.9999	Train
0012895.jpg	1	19.6967	0.9999	Train
0060375.jpg	1	19.7979	0.9999	Train
0012774.jpg	0	-9.3533	0.0001	Train
2128061.jpg	1	18.1478	0.9999	Train
7709870.jpg	0	-9.13412	0.0001	Train
0025755.jpg	1	44.8229	0.9999	Train
0014403.jpg	0	-8.75703	0.0001	Train
0023374.jpg	1	13.2888	0.9999	Train
0061710.jpg	1	38.3677	0.9999	Train
0026823.jpg	1	38.2078	0.9999	Train
0027060.jpg	1	34.7097	0.9999	Train
0010789.jpg	1	7.52297	0.9999	Train
0012819.jpg	0	-8.81276	0.0001	Train
0023371.jpg	1	15.4064	0.9999	Train
0070246.jpg	1	38.3549	0.9999	Train
0001102.jpg	1	10.3166	0.9999	Train
0062026.jpg	1	27.2413	0.9999	Train
0064342.jpg	1	6.5965	0.9999	Train
0071119.jpg	1	15.3387	0.9999	Train
5529430.jpg	0	-11.2463	0.0001	Train
0012985.jpg	0	-9.01879	0.0001	Train
0058426.jpg	1	34.1491	0.9999	Train
0053615.jpg	1	22.9128	0.9999	Train
4953281.jpg	1	17.7151	0.9999	Train
0032887.jpg	1	14.438	0.9999	Train
9593940.jpg	1	15.9312	0.9999	Train
8220302.jpg	0	-10.5815	0.0001	Train
0073241.jpg	1	10.2212	0.9999	Train
0062325.jpg	1	29.484	0.9999	Train
0058149.jpg	1	29.4174	0.9999	Train
0022529.jpg	0	-6.92518	0.0001	Train
0073075.jpg	1	13.2547	0.9999	Train
0059171.jpg	1	27.3316	0.9999	Train
0035923.jpg	1	4.84926	0.9999	Train
0023597.jpg	1	8.28857	0.9999	Train
0032730.jpg	1	26.556	0.9999	Train
0034275.jpg	1	22.3066	0.9999	Train
0027328.jpg	1	18.6188	0.9999	Train
0072507.jpg	1	17.6275	0.9999	Train
2822718.jpg	1	19.4926	0.9999	Train
0015251.jpg	1	29.7704	0.9999	Train
0032840.jpg	1	16.0781	0.9999	Train
9138658.jpg	0	-9.92562	0.0001	Train
0014099.jpg	1	3.88178	0.982663	Train
3478473.jpg	1	9.32562	0.9999	Train
0060308.jpg	1	22.0058	0.9999	Train
6625102.jpg	1	23.7161	0.9999	Train
9907020.jpg	1	5.27542	0.998264	Train
0031529.jpg	1	43.6748	0.9999	Train
0026868.jpg	1	20.9587	0.9999	Train
0015595.jpg	1	5.75556	0.9999	Train
0022632.jpg	0	-8.32185	0.0001	Train
0024351.jpg	1	11.7452	0.9999	Train
0021015.jpg	0	-6.85409	0.0001	Train
0070217.jpg	1	20.7079	0.9999	Train
0036057.jpg	1	24.5075	0.9999	Train
0057938.jpg	1	28.0702	0.9999	Train
0023236.jpg	1	14.1273	0.9999	Train
8866651.jpg	1	33.4387	0.9999	Train
0046383.jpg	1	7.63929	0.9999	Train
0067102.jpg	1	27.15	0.9999	Train
0011158.jpg	1	32.786	0.9999	Train
0013483.jpg	0	-6.87556	0.0001	Train
0000149.jpg	1	28.9958	0.9999	Train
0013663.jpg	1	12.9089	0.9999	Train
0068128.jpg	1	14.9801	0.9999	Train
0022082.jpg	1	7.23807	0.9999	Train
0021708.jpg	1	25.7219	0.9999	Train
0013467.jpg	0	-10.2325	0.0001	Train
0063109.jpg	1	8.86702	0.9999	Train
0011709.jpg	1	19.7694	0.9999	Train
0206756.jpg	1	18.5712	0.9999	Train
0014481.jpg	0	-10.9869	0.0001	Train
0012168.jpg	0	-6.62457	0.0001	Train
0023116.jpg	1	14.6776	0.9999	Train
0000301.jpg	1	25.9609	0.9999	Train
0070710.jpg	1	31.1977	0.9999	Train
0062524.jpg	1	20.329	0.9999	Train
0014355.jpg	0	-8.71238	0.0001	Train
0071869.jpg	1	5.1894	0.998472	Train
0054229.jpg	1	27.147	0.9999	Train
0054198.jpg	1	33.2242	0.9999	Train
0070432.jpg	1	14.3856	0.9999	Train
0011045.jpg	1	13.9126	0.9999	Train
0063881.jpg	1	25.9769	0.9999	Train
0012389.jpg	0	-8.14405	0.0001	Train
0055820.jpg	1	13.1288	0.9999	Train
0065813.jpg	1	19.1069	0.9999	Train
0013849.jpg	0	-8.72553	0.0001	Train
0010785.jpg	1	30.7979	0.9999	Train
0012571.jpg	1	13.2141	0.9999	Train
0068233.jpg	1	19.1508	0.9999	Train
0035914.jpg	1	24.4749	0.9999	Train
0023399.jpg	1	8.06877	0.9999	Train
0056902.jpg	1	23.044	0.9999	Train
0010995.jpg	1	12.5827	0.9999	Train
0014370.jpg	0	-9.5865	0.0001	Train
0014434.jpg	1	13.7161	0.9999	Train
2233551.jpg	0	-8.23273	0.0001	Train
0068299.jpg	1	11.1057	0.9999	Train
0961235.jpg	1	21.9919	0.9999	Train
0065767.jpg	1	17.9675	0.9999	Train
0012733.jpg	0	-7.11072	0.0001	Train
0059897.jpg	1	20.8508	0.9999	Train
0027253.jpg	1	5.41056	0.996064	Train
0025121.jpg	1	17.7419	0.9999	Train
6315176.jpg	1	8.28419	0.9999	Train
0047008.jpg	1	19.9949	0.9999	Train
0070794.jpg	1	23.1296	0.9999	Train
0068975.jpg	1	22.7884	0.9999	Train
0069210.jpg	1	20.0735	0.9999	Train
0031931.jpg	1	41.1756	0.9999	Train
6885294.jpg	0	-11.2477	0.0001	Train
0069058.jpg	1	13.1926	0.9999	Train
7838914.jpg	0	-7.4251	0.0001	Train
0055859.jpg	1	9.59558	0.9999	Train
0010402.jpg	1	33.6956	0.9999	Train
0023465.jpg	1	35.6362	0.9999	Train
0014106.jpg	0	-9.33765	0.0001	Train
0017431.jpg	1	22.7314	0.9999	Train
0011474.jpg	1	19.7162	0.9999	Train
0028306.jpg	1	28.2266	0.9999	Train
5732201.jpg	1	21.6889	0.9999	Train
0069938.jpg	1	14.8912	0.9999	Train
0054244.jpg	1	35.1727	0.9999	Train
0021528.jpg	0	-9.65448	0.0001	Train
0029744.jpg	1	26.4015	0.9999	Train
0021356.jpg	0	-7.27158	0.0001	Train
0034106.jpg	1	29.3405	0.9999	Train
0024083.jpg	1	17.3796	0.9999	Train
0066649.jpg	1	0.782577	0.693268	Train
0000466.jpg	1	18.6345	0.9999	Train
0024729.jpg	1	55.6674	0.9999	Train
0023070.jpg	0	-8.20787	0.0001	Train
0022252.jpg	0	-7.1	0.0001	Train
0056113.jpg	1	28.0915	0.9999	Train
0009897.jpg	1	18.829	0.9999	Train
0071132.jpg	1	25.6351	0.9999	Train
0067005.jpg	1	27.1457	0.9999	Train
0022224.jpg	0	-7.93766	0.0001	Train
0071612.jpg	1	22.7231	0.9999	Train
0027622.jpg	1	34.9308	0.9999	Train
0022050.jpg	0	-10.9666	0.0001	Train
0034949.jpg	1	25.9402	0.9999	Train
0068768.jpg	1	10.4286	0.9999	Train
0026120.jpg	1	26.9827	0.9999	Train
2895555.jpg	1	11.0096	0.9999	Train
9465155.jpg	1	20.0924	0.9999	Train
0022832.jpg	0	-7.57403	0.0001	Train
0023762.jpg	1	21.2245	0.9999	Train
7960321.jpg	1	17.9065	0.9999	Train
0029017.jpg	1	28.168	0.9999	Train
0063266.jpg	1	23.9952	0.9999	Train
0072041.jpg	1	20.4392	0.9999	Train
0056185.jpg	1	23.6009	0.9999	Train
0067969.jpg	1	29.2036	0.9999	Train
0057188.jpg	1	41.0152	0.9999	Train
0059601.jpg	1	18.3795	0.9999	Train
0064965.jpg	1	33.3183	0.9999	Train
0011743.jpg	1	34.42	0.9999	Train
0025832.jpg	1	32.7207	0.9999	Train
0032736.jpg	1	29.496	0.9999	Train
0023787.jpg	1	16.5791	0.9999	Train
0034644.jpg	1	28.6369	0.9999	Train
0053698.jpg	1	33.9784	0.9999	Train
0028929.jpg	1	18.3626	0.9999	Train
0022418.jpg	0	-10.1222	0.0001	Train
0033268.jpg	1	29.1634	0.9999	Train
0010652.jpg	1	15.9359	0.9999	Train
0013692.jpg	0	-9.65961	0.0001	Train
0070160.jpg	1	13.4241	0.9999	Train
0054226.jpg	1	24.7176	0.9999	Train
0021976.jpg	1	15.9179	0.9999	Train
0024194.jpg	1	15.06	0.9999	Train
0012202.jpg	0	-11.1065	0.0001	Train
0033938.jpg	1	31.0322	0.9999	Train
0001128.jpg	1	27.7239	0.9999	Train
0056138.jpg	1	25.5241	0.9999	Train
0011950.jpg	1	17.0811	0.9999	Train
1231419.jpg	1	23.6021	0.9999	Train
0064498.jpg	1	18.4362	0.9999	Train
0013845.jpg	1	10.5422	0.9999	Train
1980790.jpg	0	-8.22219	0.0001	Train
0034459.jpg	1	13.4169	0.9999	Train
0034871.jpg	1	50.1591	0.9999	Train
0021709.jpg	1	33.1994	0.9999	Train
0030134.jpg	1	33.4548	0.9999	Train
0021493.jpg	1	11.593	0.9999	Train
0058255.jpg	1	9.0221	0.9999	Train
0060555.jpg	1	12.8436	0.9999	Train
0057611.jpg	1	18.6051	0.9999	Train
0011904.jpg	1	25.3679	0.9999	Train
0069179.jpg	1	20.8642	0.9999	Train
0010106.jpg	1	30.2915	0.9999	Train
4514316.jpg	0	-10.6754	0.0001	Train
0143790.jpg	0	-9.35272	0.0001	Train
9611196.jpg	0	-12.4098	0.0001	Train
0055179.jpg	1	8.97206	0.9999	Train
8052769.jpg	1	12.5515	0.9999	Train
0072843.jpg	1	12.0391	0.9999	Train
0014513.jpg	1	15.6653	0.9999	Train
0010417.jpg	1	14.8583	0.9999	Train
0014912.jpg	1	7.48329	0.9999	Train
0021687.jpg	1	15.5806	0.9999	Train
0031915.jpg	1	38.7982	0.9999	Train
0059684.jpg	1	16.2587	0.9999	Train
0057771.jpg	1	28.8252	0.9999	Train
0032637.jpg	1	40.5124	0.9999	Train
0011495.jpg	1	20.522	0.9999	Train
2412113.jpg	1	22.3849	0.9999	Train
0013829.jpg	0	-8.92871	0.0001	Train
6110888.jpg	1	18.3638	0.9999	Train
0056303.jpg	1	11.6852	0.9999	Train
8077139.jpg	1	6.9311	0.9999	Train
0022303.jpg	0	-7.70162	0.0001	Train
0015128.jpg	1	19.1838	0.9999	Train
0026746.jpg	1	39.1414	0.9999	Train
0011780.jpg	1	30.3998	0.9999	Train
0055039.jpg	1	26.7325	0.9999	Train
0021172.jpg	1	40.0278	0.9999	Train
0021975.jpg	1	18.214	0.9999	Train
0057061.jpg	1	15.0278	0.9999	Train
0036086.jpg	1	4.19079	0.991877	Train
0021391.jpg	1	12.0781	0.9999	Train
0026811.jpg	1	33.714	0.9999	Train
0014369.jpg	1	13.364	0.9999	Train
4649440.jpg	1	36.887	0.9999	Train
0011659.jpg	1	21.9148	0.9999	Train
0065449.jpg	1	4.38008	0.993644	Train
0065668.jpg	1	20.2647	0.9999	Train
0060355.jpg	1	25.9904	0.9999	Train
0057864.jpg	1	15.4262	0.9999	Train
1578878.jpg	1	10.8253	0.9999	Train
0062161.jpg	1	35.3325	0.9999	Train
0000469.jpg	1	20.2217	0.9999	Train
0034438.jpg	1	48.4578	0.9999	Train
0023486.jpg	1	3.69769	0.983825	Train
0022933.jpg	0	-9.03788	0.0001	Train
0072508.jpg	1	39.4821	0.9999	Train
0067601.jpg	1	27.6204	0.9999	Train
0070846.jpg	1	15.2643	0.9999	Train
0033245.jpg	1	38.0558	0.9999	Train
2271767.jpg	0	-8.46518	0.0001	Train
0062463.jpg	1	23.0628	0.9999	Train
0022897.jpg	0	-10.5267	0.0001	Train
0021926.jpg	1	18.2401	0.9999	Train
0022129.jpg	0	-6.01123	0.00225062	Train
8011058.jpg	1	9.42641	0.9999	Train
0033619.jpg	1	13.0111	0.9999	Train
0067614.jpg	1	7.28383	0.99985	Train
0286360.jpg	1	9.27573	0.9999	Train
0022712.jpg	0	-10.916	0.0001	Train
0064157.jpg	1	6.9326	0.9999	Train
0065843.jpg	1	15.2982	0.9999	Train
0033728.jpg	1	19.3239	0.9999	Train
0070913.jpg	1	3.49202	0.974342	Train
0010543.jpg	1	29.3975	0.9999	Train
0032604.jpg	1	26.8964	0.9999	Train
0023304.jpg	1	16.0987	0.9999	Train
0033258.jpg	1	38.602	0.9999	Train
2792717.jpg	1	5.1521	0.9999	Train
0046323.jpg	1	9.14872	0.9999	Train
0055546.jpg	1	31.1655	0.9999	Train
0023091.jpg	0	-8.23992	0.0001	Train
0064180.jpg	1	27.833	0.9999	Train
5673518.jpg	1	14.7223	0.9999	Train
0035248.jpg	1	19.3959	0.9999	Train
0072001.jpg	1	38.3713	0.9999	Train
0034713.jpg	1	29.9412	0.9999	Train
0021016.jpg	0	-8.93649	0.0001	Train
0022095.jpg	0	-10.3403	0.0001	Train
6931277.jpg	1	2.44407	0.926466	Train
8907232.jpg	1	25	0.9999	Train
0010414.jpg	1	29.0445	0.9999	Train
0016139.jpg	1	12.6582	0.9999	Train
0022469.jpg	0	-9.87273	0.0001	Train
0013542.jpg	0	-8.76099	0.0001	Train
3842916.jpg	1	15.3187	0.9999	Train
0010971.jpg	1	16.0139	0.9999	Train
0014395.jpg	1	19.8975	0.9999	Train
0061502.jpg	1	24.8002	0.9999	Train
0022566.jpg	0	-9.36392	0.0001	Train
0001141.jpg	1	16.7829	0.9999	Train
0014113.jpg	0	-8.27463	0.0001	Train
0067109.jpg	1	34.6546	0.9999	Train
0033272.jpg	1	20.3667	0.9999	Train
0054497.jpg	1	23.3605	0.9999	Train
0015114.jpg	1	22.9236	0.9999	Train
4867646.jpg	1	14.7361	0.9999	Train
0067655.jpg	1	18.5388	0.9999	Train
0031208.jpg	1	25.9083	0.9999	Train
0022889.jpg	0	-10.5874	0.0001	Train
3097354.jpg	1	31.6016	0.9999	Train
0061079.jpg	1	10.6018	0.9999	Train
0028352.jpg	1	24.2551	0.9999	Train
0014148.jpg	1	13.2727	0.9999	Train
0063070.jpg	1	20.4596	0.9999	Train
0066882.jpg	1	26.3522	0.9999	Train
0035698.jpg	1	10.881	0.9999	Train
0014418.jpg	0	-10.5197	0.0001	Train
0067418.jpg	1	27.4071	0.9999	Train
0023104.jpg	1	23.7001	0.9999	Train
0073127.jpg	1	16.5397	0.9999	Train
4009870.jpg	1	26.8125	0.9999	Train
0034062.jpg	1	28.6597	0.9999	Train
0071017.jpg	1	30.3425	0.9999	Train
0065709.jpg	1	5.77661	0.9999	Train
3069695.jpg	0	-8.34582	0.0001	Train
0071434.jpg	1	2.64127	0.935102	Train
0020981.jpg	0	-9.36713	0.0001	Train
0031189.jpg	1	29.931	0.9999	Train
0021405.jpg	1	13.8956	0.9999	Train
0012528.jpg	0	-9.85526	0.0001	Train
0032872.jpg	1	26.4795	0.9999	Train
0033754.jpg	1	21.4043	0.9999	Train
0047033.jpg	1	6.35656	0.9999	Train
0012893.jpg	0	-9.39501	0.0001	Train
0032424.jpg	1	26.707	0.9999	Train
0014424.jpg	0	-11.1089	0.0001	Train
3963183.jpg	1	20.5649	0.9999	Train
0001142.jpg	1	9.84864	0.9999	Train
3207651.jpg	1	12.993	0.9999	Train
0022775.jpg	0	-10.336	0.0001	Train
0021297.jpg	1	12.3211	0.9999	Train
0032232.jpg	1	27.7677	0.9999	Train
0053491.jpg	1	10.9221	0.9999	Train
0023490.jpg	1	13.4472	0.9999	Train
0024459.jpg	1	23.0465	0.9999	Train
0013972.jpg	1	5.60182	0.9999	Train
9038318.jpg	1	5.91603	0.9999	Train
0069361.jpg	1	13.3148	0.9999	Train
9164054.jpg	1	33.3874	0.9999	Train
8027899.jpg	1	29.1739	0.9999	Train
4730066.jpg	1	13.903	0.9999	Train
0012595.jpg	1	4.7664	0.991794	Train
4967564.jpg	1	28.6893	0.9999	Train
0035964.jpg	1	25.0288	0.9999	Train
0065156.jpg	1	9.01328	0.9999	Train
0013391.jpg	0	-8.7234	0.0001	Train
0023083.jpg	0	-9.04255	0.0001	Train
0022012.jpg	1	17.6335	0.9999	Train
0011898.jpg	1	11.594	0.9999	Train
0046917.jpg	1	16.3847	0.9999	Train
0030423.jpg	1	43.1051	0.9999	Train
0032699.jpg	1	15.6971	0.9999	Train
0070731.jpg	1	35.0169	0.9999	Train
0034159.jpg	1	17.5362	0.9999	Train
0055003.jpg	1	31.8135	0.9999	Train
0023206.jpg	0	-8.76453	0.0001	Train
0058368.jpg	1	5.78168	0.9999	Train
6911134.jpg	0	-7.1155	0.0001	Train
0062985.jpg	1	23.5898	0.9999	Train
0065253.jpg	1	24.937	0.9999	Train
5391758.jpg	1	26.4521	0.9999	Train
0070108.jpg	1	30.8227	0.9999	Train
0224810.jpg	0	-6.47992	0.0001	Train
0072271.jpg	1	26.4386	0.9999	Train
0011694.jpg	1	21.2588	0.9999	Train
0070593.jpg	1	44.3672	0.9999	Train
0013002.jpg	0	-11.6586	0.0001	Train
3684488.jpg	1	14.9187	0.9999	Train
0032662.jpg	1	28.086	0.9999	Train
5045600.jpg	1	9.10606	0.9999	Train
0057707.jpg	1	14.4486	0.9999	Train
6220625.jpg	1	7.0879	0.9999	Train
0053884.jpg	1	16.4835	0.9999	Train
0012269.jpg	0	-8.14828	0.0001	Train
0064427.jpg	1	18.485	0.9999	Train
0072063.jpg	1	4.32253	0.994831	Train
0053734.jpg	1	22.4159	0.9999	Train
0054288.jpg	1	10.3013	0.9999	Train
0000170.jpg	1	14.9371	0.9999	Train
0071208.jpg	1	13.1617	0.9999	Train
4938994.jpg	1	31.4713	0.9999	Train
1635231.jpg	1	7.06691	0.9999	Train
0032389.jpg	1	9.20673	0.9999	Train
0071455.jpg	1	17.231	0.9999	Train
0063937.jpg	1	20.4289	0.9999	Train
0068910.jpg	1	30.7077	0.9999	Train
0060979.jpg	1	28.9627	0.9999	Train
0036073.jpg	1	17.7891	0.9999	Train
0064742.jpg	1	19.717	0.9999	Train
0067458.jpg	1	18.8739	0.9999	Train
0034655.jpg	1	40.1573	0.9999	Train
0063133.jpg	1	16.5195	0.9999	Train
0036113.jpg	1	11.4899	0.9999	Train
2700320.jpg	1	34.5703	0.9999	Train
0053470.jpg	1	22.1011	0.9999	Train
0055776.jpg	1	32.9278	0.9999	Train
0017453.jpg	1	34.761	0.9999	Train
0035888.jpg	1	12.5818	0.9999	Train
0010372.jpg	1	27.6956	0.9999	Train
0061997.jpg	1	26.3395	0.9999	Train
0033679.jpg	1	7.33063	0.9999	Train
0012881.jpg	0	-11.9839	0.0001	Train
0054123.jpg	1	37.7015	0.9999	Train
0011166.jpg	1	30.3772	0.9999	Train
0032690.jpg	1	14.3447	0.9999	Train
0013780.jpg	0	-6.35831	0.0001	Train
0013239.jpg	0	-9.17928	0.0001	Train
0010796.jpg	1	21.3913	0.9999	Train
0013501.jpg	1	16.4007	0.9999	Train
0059232.jpg	1	24.12	0.9999	Train
2007396.jpg	0	-6.66917	0.0001	Train
0066476.jpg	1	13.3689	0.9999	Train
0070149.jpg	1	12.1138	0.9999	Train
0012328.jpg	0	-7.66104	0.0001	Train
2468476.jpg	1	32.0588	0.9999	Train
0014110.jpg	1	37.525	0.9999	Train
0064337.jpg	1	24.4025	0.9999	Train
8788296.jpg	0	-11.7897	0.0001	Train
0071060.jpg	1	45.0793	0.9999	Train
0024756.jpg	1	3.27844	0.965317	Train
0055828.jpg	1	24.8111	0.9999	Train
4229473.jpg	1	6.02785	0.9999	Train
0032915.jpg	1	0.300118	0.584362	Train
0012782.jpg	0	-8.58243	0.0001	Train
0011948.jpg	1	19.3166	0.9999	Train
0022946.jpg	0	-7.48362	0.0001	Train
0010225.jpg	1	28.7342	0.9999	Train
0022922.jpg	0	-10.3231	0.0001	Train
0071826.jpg	1	43.7205	0.9999	Train
0055741.jpg	1	13.5211	0.9999	Train
0013115.jpg	0	-9.71259	0.0001	Train
0070809.jpg	1	21.6332	0.9999	Train
0056167.jpg	1	15.6492	0.9999	Train
0010591.jpg	1	19.1139	0.9999	Train
9955163.jpg	1	38.8328	0.9999	Train
2079571.jpg	1	20.2438	0.9999	Train
7839712.jpg	1	15.4406	0.9999	Train
0071768.jpg	1	32.1264	0.9999	Train
1412871.jpg	1	22.2571	0.9999	Train
0012270.jpg	1	9.02676	0.9999	Train
0011627.jpg	0	-13.5225	0.0001	Train
0066379.jpg	1	27.8717	0.9999	Train
8408331.jpg	0	-13.4215	0.0001	Train
0066593.jpg	1	12.1312	0.9999	Train
0013013.jpg	0	-7.45318	0.0001	Train
0021853.jpg	0	-8.27436	0.0001	Train
0030521.jpg	1	21.8239	0.9999	Train
0072182.jpg	1	36.4631	0.9999	Train
0014316.jpg	1	23.1587	0.9999	Train
0068118.jpg	1	38.4957	0.9999	Train
0013122.jpg	0	-11.9704	0.0001	Train
7835312.jpg	0	-8.66469	0.0001	Train
0023766.jpg	1	16.3384	0.9999	Train
0013246.jpg	0	-10.0737	0.0001	Train
0055709.jpg	1	12.0218	0.9999	Train
0014541.jpg	1	13.6807	0.9999	Train
0022759.jpg	0	-8.58499	0.0001	Train
0022531.jpg	0	-5.78352	0.0001	Train
0056554.jpg	1	18.9444	0.9999	Train
0059941.jpg	1	9.88578	0.9999	Train
0010533.jpg	1	13.6847	0.9999	Train
0000143.jpg	1	29.3516	0.9999	Train
7914631.jpg	1	39.2355	0.9999	Train
0064877.jpg	1	29.4558	0.9999	Train
0015156.jpg	1	14.6327	0.9999	Train
0010485.jpg	1	29.6744	0.9999	Train
5350216.jpg	1	15.9384	0.9999	Train
0068763.jpg	1	23.0466	0.9999	Train
0011996.jpg	1	26.8666	0.9999	Train
2153401.jpg	1	3.76946	0.986006	Train
0014416.jpg	0	-11.5439	0.0001	Train
0056440.jpg	1	19.8945	0.9999	Train
0063475.jpg	1	8.46439	0.9999	Train
0021854.jpg	0	-7.67833	0.0001	Train
0064881.jpg	1	23.8578	0.9999	Train
0017469.jpg	1	10.2206	0.9999	Train
0056406.jpg	1	18.8294	0.9999	Train
0021183.jpg	1	25.7671	0.9999	Train
0019424.jpg	1	23.9271	0.9999	Train
0072292.jpg	1	13.6781	0.9999	Train
0013251.jpg	0	-9.24332	0.0001	Train
2857128.jpg	1	27.6478	0.9999	Train
0015087.jpg	1	26.645	0.9999	Train
0022321.jpg	1	31.0789	0.9999	Train
0063077.jpg	1	26.1199	0.9999	Train
0012057.jpg	0	-7.28405	0.0001	Train
0010423.jpg	1	15.8977	0.9999	Train
0019627.jpg	1	32.2418	0.9999	Train
0001101.jpg	1	16.3776	0.9999	Train
0036285.jpg	1	8.38679	0.9999	Train
0054694.jpg	1	9.26341	0.9999	Train
5425721.jpg	1	17.712	0.9999	Train
0022121.jpg	0	-11.2677	0.0001	Train
0011344.jpg	1	19.4393	0.9999	Train
0013407.jpg	0	-10.491	0.0001	Train
0058559.jpg	1	8.46969	0.9999	Train
0022638.jpg	0	-9.26182	0.0001	Train
0029319.jpg	1	45.2277	0.9999	Train
0064673.jpg	1	15.35	0.9999	Train
0012044.jpg	1	3.30647	0.972131	Train
0033603.jpg	1	12.3085	0.9999	Train
0070118.jpg	1	16.2343	0.9999	Train
0023427.jpg	1	17.9748	0.9999	Train
0013141.jpg	1	4.80867	0.996421	Train
0062048.jpg	1	13.1725	0.9999	Train
0032833.jpg	1	13.0447	0.9999	Train
0000031.jpg	1	13.0403	0.9999	Train
0021972.jpg	1	20.7807	0.9999	Train
0053671.jpg	1	22.2259	0.9999	Train
5714411.jpg	1	49.2126	0.9999	Train
9120796.jpg	0	-10.9252	0.0001	Train
9928278.jpg	1	19.5261	0.9999	Train
0057736.jpg	1	49.4847	0.9999	Train
0015231.jpg	1	25.0964	0.9999	Train
4537252.jpg	0	-7.60135	0.0001	Train
0059632.jpg	1	13.8175	0.9999	Train
3053413.jpg	0	-11.2776	0.0001	Train
1315058.jpg	0	-8.90779	0.0001	Train
2392633.jpg	1	18.4986	0.9999	Train
0022585.jpg	0	-8.92371	0.0001	Train
0013968.jpg	0	-11.5033	0.0001	Train
0023178.jpg	1	11.3293	0.9999	Train
0014042.jpg	0	-7.57713	0.0001	Train
0023648.jpg	1	24.7662	0.9999	Train
0025268.jpg	1	18.2177	0.9999	Train
0014199.jpg	0	-9.68068	0.0001	Train
0064195.jpg	1	29.1867	0.9999	Train
0010723.jpg	1	23.5205	0.9999	Train
0059830.jpg	1	30.0147	0.9999	Train
0067515.jpg	1	12.9968	0.9999	Train
0056984.jpg	1	8.4322	0.9999	Train
0030390.jpg	1	33.9335	0.9999	Train
0014187.jpg	1	19.6704	0.9999	Train
0025927.jpg	1	22.4255	0.9999	Train
0056901.jpg	1	24.9087	0.9999	Train
5794546.jpg	0	-12.6717	0.0001	Train
0067487.jpg	1	18.3323	0.9999	Train
0010629.jpg	1	13.767	0.9999	Train
0065121.jpg	1	36.238	0.9999	Train
0056247.jpg	1	26.3131	0.9999	Train
0022497.jpg	0	-7.40733	0.0001	Train
0012466.jpg	0	-10.1782	0.0001	Train
0021974.jpg	1	17.719	0.9999	Train
0031718.jpg	1	25.2717	0.9999	Train
1203272.jpg	1	47.766	0.9999	Train
1630301.jpg	1	11.3095	0.9999	Train
2341875.jpg	1	36.6692	0.9999	Train
0068209.jpg	1	32.3817	0.9999	Train
0021296.jpg	1	10.1696	0.9999	Train
0057044.jpg	1	22.7884	0.9999	Train
0056309.jpg	1	2.08318	0.898452	Train
0012825.jpg	0	-8.79529	0.0001	Train
0011858.jpg	1	27.1043	0.9999	Train
8453583.jpg	0	-9.5516	0.0001	Train
0036087.jpg	1	25.2974	0.9999	Train
0022955.jpg	0	-9.88386	0.0001	Train
0020468.jpg	1	32.3295	0.9999	Train
0000394.jpg	1	16.2325	0.9999	Train
0062850.jpg	1	39.3712	0.9999	Train
0024640.jpg	1	22.4636	0.9999	Train
0023176.jpg	0	-9.52199	0.0001	Train
4640181.jpg	0	-3.69111	0.0173018	Train
0011802.jpg	1	8.57601	0.9999	Train
0058518.jpg	1	25.7036	0.9999	Train
5523572.jpg	1	26.5335	0.9999	Train
0072223.jpg	1	31.7944	0.9999	Train
0010784.jpg	1	11.1482	0.9999	Train
0029434.jpg	1	29.1806	0.9999	Train
8007904.jpg	0	-10.2242	0.0001	Train
9585033.jpg	1	7.20734	0.9999	Train
8374889.jpg	0	-6.67405	0.0001	Train
0022087.jpg	0	-8.00653	0.0001	Train
0011799.jpg	1	32.1578	0.9999	Train
0055327.jpg	1	30.1721	0.9999	Train
4799999.jpg	0	-6.81906	0.0001	Train
0032331.jpg	1	32.1363	0.9999	Train
0054287.jpg	1	10.6538	0.9999	Train
0019628.jpg	1	36.3895	0.9999	Train
0015143.jpg	1	23.002	0.9999	Train
0059141.jpg	1	25.0894	0.9999	Train
0022438.jpg	1	21.8632	0.9999	Train
0064926.jpg	1	25.7	0.9999	Train
0055907.jpg	1	11.9613	0.9999	Train
0000413.jpg	1	4.24857	0.988813	Train
0001100.jpg	1	24.4069	0.9999	Train
0014023.jpg	0	-9.98875	0.0001	Train
0069395.jpg	1	29.5367	0.9999	Train
0064521.jpg	1	12.4132	0.9999	Train
0011125.jpg	1	10.6233	0.9999	Train
0029937.jpg	1	1.5125	0.826562	Train
0025674.jpg	1	6.23517	0.9999	Train
0053603.jpg	1	26.5129	0.9999	Train
0033241.jpg	1	37.3768	0.9999	Train
0053740.jpg	1	12.4483	0.9999	Train
0064034.jpg	1	24.1724	0.9999	Train
0061257.jpg	1	11.7146	0.9999	Train
0010080.jpg	1	28.7615	0.9999	Train
3435596.jpg	1	6.40534	0.9999	Train
2975580.jpg	1	4.90485	0.9999	Train
0069671.jpg	1	16.3358	0.9999	Train
6016537.jpg	1	24.6355	0.9999	Train
0063268.jpg	1	18.7162	0.9999	Train
0022907.jpg	0	-9.76447	0.0001	Train
0054251.jpg	1	29.6978	0.9999	Train
0000139.jpg	1	11.3065	0.9999	Train
7489564.jpg	1	27.7168	0.9999	Train
0021062.jpg	0	-9.10204	0.0001	Train
0014709.jpg	0	-10.5691	0.0001	Train
0066483.jpg	1	11.9748	0.9999	Train
0022884.jpg	0	-11.0302	0.0001	Train
0086914.jpg	0	-7.68502	0.0001	Train
0033166.jpg	1	23.2024	0.9999	Train
0053545.jpg	1	13.5818	0.9999	Train
7599710.jpg	1	6.90616	0.9999	Train
0013111.jpg	0	-7.26342	0.0001	Train
0065173.jpg	1	16.3316	0.9999	Train
0022470.jpg	0	-9.58302	0.0001	Train
0028543.jpg	1	21.6963	0.9999	Train
0057999.jpg	1	29.0149	0.9999	Train
0000513.jpg	1	13.8356	0.9999	Train
0023105.jpg	1	13.9847	0.9999	Train
0056967.jpg	1	34.1171	0.9999	Train
0068239.jpg	1	28.1153	0.9999	Train
0064633.jpg	1	31.5993	0.9999	Train
0022954.jpg	0	-7.95207	0.0001	Train
0033325.jpg	1	21.1057	0.9999	Train
6404049.jpg	1	31.5594	0.9999	Train
0025603.jpg	1	35.3498	0.9999	Train
0013641.jpg	0	-10.9665	0.0001	Train
0068116.jpg	1	13.8177	0.9999	Train
0061334.jpg	1	27.5207	0.9999	Train
0027076.jpg	1	20.7798	0.9999	Train
0065537.jpg	1	38.2648	0.9999	Train
0033611.jpg	1	24.53	0.9999	Train
0061479.jpg	1	9.31343	0.9999	Train
0021390.jpg	1	19.212	0.9999	Train
0061496.jpg	1	25.3444	0.9999	Train
0036076.jpg	1	30.774	0.9999	Train
0009955.jpg	1	31.5029	0.9999	Train
0011528.jpg	1	14.5476	0.9999	Train
0015514.jpg	1	32.2465	0.9999	Train
0011039.jpg	1	19.2111	0.9999	Train
0015124.jpg	1	24.6566	0.9999	Train
0012468.jpg	0	-10.3331	0.0001	Train
0060764.jpg	1	7.80309	0.9999	Train
0069556.jpg	1	24.2985	0.9999	Train
0031303.jpg	1	10.4951	0.9999	Train
0062756.jpg	1	25.1885	0.9999	Train
0057631.jpg	1	9.82973	0.9999	Train
0023033.jpg	0	-10.1263	0.0001	Train
0062160.jpg	1	34.9366	0.9999	Train
0046394.jpg	1	3.07249	0.959989	Train
0027359.jpg	1	20.857	0.9999	Train
0013840.jpg	1	6.84995	0.9999	Train
2762326.jpg	0	-9.71906	0.0001	Train
0014027.jpg	1	33.0487	0.9999	Train
0055454.jpg	1	32.1091	0.9999	Train
0014223.jpg	0	-10.3799	0.0001	Train
0055733.jpg	1	4.62573	0.997225	Train
0014444.jpg	0	-9.59257	0.0001	Train
0068993.jpg	1	21.1361	0.9999	Train
5369000.jpg	1	7.62132	0.9999	Train
0063829.jpg	1	15.2888	0.9999	Train
9626843.jpg	1	30.5315	0.9999	Train
2003991.jpg	1	29.6154	0.9999	Train
0072287.jpg	1	11.1684	0.9999	Train
0024150.jpg	0	-8.14132	0.0001	Train
0061441.jpg	1	26.6184	0.9999	Train
0062869.jpg	1	29.712	0.9999	Train
0061798.jpg	1	28.8737	0.9999	Train
0063601.jpg	1	9.88637	0.9999	Train
0070110.jpg	1	28.7405	0.9999	Train
0013545.jpg	0	-11.9836	0.0001	Train
0013363.jpg	0	-8.96714	0.0001	Train
0066481.jpg	1	11.6501	0.9999	Train
0015457.jpg	1	9.83645	0.9999	Train
0069167.jpg	1	25.2152	0.9999	Train
0063795.jpg	1	16.4748	0.9999	Train
0013214.jpg	0	-9.80133	0.0001	Train
0072496.jpg	1	21.1988	0.9999	Train
0072535.jpg	1	25.8066	0.9999	Train
3839522.jpg	0	-9.43392	0.0001	Train
0032790.jpg	1	30.4162	0.9999	Train
0022197.jpg	1	18.9403	0.9999	Train
0035868.jpg	1	34.9571	0.9999	Train
0065532.jpg	1	27.7963	0.9999	Train
0054568.jpg	1	26.7666	0.9999	Train
0012984.jpg	0	-8.64877	0.0001	Train
0024546.jpg	1	19.7527	0.9999	Train
0059768.jpg	1	14.6377	0.9999	Train
0063595.jpg	1	39.8188	0.9999	Train
0013952.jpg	0	-11.2747	0.0001	Train
0057370.jpg	1	24.0817	0.9999	Train
0072557.jpg	1	17.2714	0.9999	Train
0053933.jpg	1	13.7277	0.9999	Train
5331102.jpg	1	8.28094	0.9999	Train
0060032.jpg	1	21.0711	0.9999	Train
0024193.jpg	1	22.6028	0.9999	Train
3389695.jpg	1	13.9142	0.9999	Train
0013674.jpg	1	24.3026	0.9999	Train
0000278.jpg	1	17.0373	0.9999	Train
0071095.jpg	1	25.8726	0.9999	Train
0070961.jpg	1	37.916	0.9999	Train
0034269.jpg	1	18.4599	0.9999	Train
0012963.jpg	0	-10.6697	0.0001	Train
0055624.jpg	1	12.7166	0.9999	Train
7075474.jpg	1	25.0195	0.9999	Train
0021339.jpg	1	15.128	0.9999	Train
0025155.jpg	1	22.5678	0.9999	Train
0060239.jpg	1	43.3433	0.9999	Train
0022833.jpg	0	-6.17098	0.0001	Train
0035956.jpg	1	24.0647	0.9999	Train
0010978.jpg	1	18.8897	0.9999	Train
2706694.jpg	0	-8.24815	0.0001	Train
0000300.jpg	1	48.2532	0.9999	Train
7939816.jpg	1	10.0186	0.9999	Train
0060099.jpg	1	16.0303	0.9999	Train
0025324.jpg	1	15.3662	0.9999	Train
0064905.jpg	1	20.3093	0.9999	Train
0063148.jpg	1	20.2131	0.9999	Train
0022463.jpg	1	11.9398	0.9999	Train
0067821.jpg	1	25.8755	0.9999	Train
0035889.jpg	1	35.4307	0.9999	Train
0055902.jpg	1	16.8847	0.9999	Train
0289994.jpg	0	-7.78377	0.0001	Train
0068762.jpg	1	9.34414	0.9999	Train
7183212.jpg	1	17.8675	0.9999	Train
0056525.jpg	1	39.3638	0.9999	Train
2717192.jpg	1	30.2243	0.9999	Train
0064759.jpg	1	21.9505	0.9999	Train
0014051.jpg	0	-10.4293	0.0001	Train
0034926.jpg	1	-2.63613	0.0670684	Train
0028465.jpg	1	40.9908	0.9999	Train
0021167.jpg	1	27.0727	0.9999	Train
0059440.jpg	1	27.2457	0.9999	Train
0068617.jpg	1	13.8792	0.9999	Train
0026652.jpg	1	24.2554	0.9999	Train
0054787.jpg	1	17.6413	0.9999	Train
0032190.jpg	1	30.068	0.9999	Train
0057518.jpg	1	19.9298	0.9999	Train
0247330.jpg	1	38.7941	0.9999	Train
8386678.jpg	0	-10.057	0.0001	Train
0046343.jpg	1	15.7984	0.9999	Train
0021711.jpg	1	9.1099	0.9999	Train
6720909.jpg	1	16.2706	0.9999	Train
5286801.jpg	1	8.43737	0.9999	Train
0022675.jpg	0	-7.47304	0.000260032	Train
0013484.jpg	0	-7.78391	0.0001	Train
0015441.jpg	1	1.71201	0.853379	Train
0036105.jpg	1	20.344	0.9999	Train
0029092.jpg	1	15.3816	0.9999	Train
0010909.jpg	1	21.3395	0.9999	Train
0071972.jpg	1	15.6424	0.9999	Train
0014239.jpg	0	-9.50818	0.0001	Train
0011132.jpg	1	13.6737	0.9999	Train
8922893.jpg	1	19.9077	0.9999	Train
0014695.jpg	1	1.17695	0.767595	Train
0024108.jpg	1	7.21412	0.9999	Train
0022563.jpg	0	-9.64766	0.0001	Train
0031598.jpg	1	20.4657	0.9999	Train
0011374.jpg	1	7.85	0.9999	Train
4390920.jpg	0	-7.51131	0.0001	Train
0021237.jpg	0	-8.94591	0.0001	Train
2101624.jpg	1	17.8586	0.9999	Train
0055141.jpg	1	20.762	0.9999	Train
0017409.jpg	1	41.4488	0.9999	Train
0014172.jpg	0	-8.85954	0.0001	Train
6784593.jpg	1	13.1551	0.9999	Train
5296963.jpg	1	12.7069	0.9999	Train
0013278.jpg	0	-10.2876	0.0001	Train
0034650.jpg	1	26.7529	0.9999	Train
0057700.jpg	1	3.63487	0.983067	Train
4701313.jpg	0	-9.21968	0.0001	Train
0022812.jpg	0	-7.30101	0.0001	Train
0054385.jpg	1	27.4504	0.9999	Train
0014809.jpg	1	35.2121	0.9999	Train
0023809.jpg	1	18.2113	0.9999	Train
0032598.jpg	1	32.0973	0.9999	Train
0021151.jpg	0	-6.38956	0.00069393	Train
2826889.jpg	0	-8.00141	0.0001	Train
0021917.jpg	1	11.3686	0.9999	Train
0035366.jpg	1	23.073	0.9999	Train
0010119.jpg	1	15.6057	0.9999	Train
0011366.jpg	1	26.3101	0.9999	Train
1858813.jpg	0	-12.2176	0.0001	Train
0053960.jpg	1	37.9725	0.9999	Train
0013618.jpg	1	23.6847	0.9999	Train
0024865.jpg	1	28.0297	0.9999	Train
0022176.jpg	0	-9.12373	0.0001	Train
0053784.jpg	1	5.84366	0.999031	Train
0011730.jpg	0	-9.89076	0.0001	Train
0012754.jpg	1	9.86439	0.9999	Train
0067235.jpg	1	6.04055	0.9999	Train
0062425.jpg	1	23.2403	0.9999	Train
0034243.jpg	1	10.2574	0.9999	Train
0070111.jpg	1	34.8681	0.9999	Train
0029884.jpg	1	24.0138	0.9999	Train
0070220.jpg	1	7.96141	0.9999	Train
0024085.jpg	1	16.7824	0.9999	Train
0068633.jpg	1	20.3367	0.9999	Train
0046361.jpg	1	15.0165	0.9999	Train
8497457.jpg	1	19.7254	0.9999	Train
0066532.jpg	1	5.3232	0.997324	Train
0010757.jpg	1	31.0341	0.9999	Train
0071950.jpg	1	20.5837	0.9999	Train
5646747.jpg	1	7.63504	0.9999	Train
0000291.jpg	1	25.7692	0.9999	Train
0032466.jpg	1	13.8296	0.9999	Train
0011404.jpg	1	21.062	0.9999	Train
1948545.jpg	1	27.0724	0.9999	Train
0022358.jpg	0	-10.8028	0.0001	Train
0071315.jpg	1	35.2355	0.9999	Train
0023162.jpg	1	8.12664	0.9999	Train
0068023.jpg	1	18.4852	0.9999	Train
0012917.jpg	0	-8.84997	0.0001	Train
9579068.jpg	0	-6.93074	0.0001	Train
0065823.jpg	1	19.9962	0.9999	Train
0022351.jpg	0	-8.34413	0.0001	Train
0032070.jpg	1	7.96996	0.9999	Train
0023006.jpg	0	-8.78919	0.0001	Train
0036121.jpg	1	19.1217	0.9999	Train
0013571.jpg	0	-10.9669	0.0001	Train
0068477.jpg	1	36.0547	0.9999	Train
0024537.jpg	1	31.2958	0.9999	Train
0000303.jpg	1	21.0088	0.9999	Train
0011497.jpg	1	28.0502	0.9999	Train
0058164.jpg	1	15.7138	0.9999	Train
0014377.jpg	1	12.1976	0.9999	Train
0058196.jpg	1	24.7666	0.9999	Train
0054395.jpg	1	28.1743	0.9999	Train
0990298.jpg	1	31.4442	0.9999	Train
0060693.jpg	1	9.81948	0.9999	Train
9677008.jpg	1	9.97908	0.9999	Train
0063813.jpg	1	22.688	0.9999	Train
0067689.jpg	1	7.33723	0.9999	Train
0022154.jpg	1	15.0392	0.9999	Train
0057286.jpg	1	9.0874	0.9999	Train
0020987.jpg	1	4.27705	0.987867	Train
0070933.jpg	1	16.5066	0.9999	Train
0011368.jpg	1	24.6208	0.9999	Train
0033099.jpg	1	22.349	0.9999	Train
0055438.jpg	1	46.1977	0.9999	Train
0062407.jpg	1	24.4112	0.9999	Train
8002875.jpg	1	6.21905	0.9999	Train
0025081.jpg	1	44.9122	0.9999	Train
0032396.jpg	1	33.1866	0.9999	Train
0057980.jpg	1	27.7414	0.9999	Train
0953317.jpg	1	15.1924	0.9999	Train
0058743.jpg	1	8.71467	0.9999	Train
0033678.jpg	1	24.8343	0.9999	Train
0071111.jpg	1	23.6131	0.9999	Train
0035640.jpg	1	33.8415	0.9999	Train
1297252.jpg	1	10.3331	0.9999	Train
0012601.jpg	1	21.9336	0.9999	Train
1866770.jpg	1	4.66976	0.99091	Train
0064686.jpg	1	17.4068	0.9999	Train
0054664.jpg	1	20.7645	0.9999	Train
0020992.jpg	0	-10.5532	0.0001	Train
0014673.jpg	1	9.95106	0.9999	Train
0030382.jpg	1	27.9282	0.9999	Train
0065210.jpg	1	33.2668	0.9999	Train
0068528.jpg	1	18.2337	0.9999	Train
0024185.jpg	0	-8.9752	0.0001	Train
0033317.jpg	1	27.8138	0.9999	Train
0022048.jpg	1	10.021	0.9999	Train
0031550.jpg	1	29.7177	0.9999	Train
0013016.jpg	0	-10.6278	0.0001	Train
0023060.jpg	0	-8.95219	0.0001	Train
0025987.jpg	1	26.5229	0.9999	Train
0022000.jpg	1	30.0054	0.9999	Train
0035397.jpg	1	30.56	0.9999	Train
6526489.jpg	1	11.2678	0.9999	Train
0022250.jpg	0	-7.15811	0.0001	Train
0072939.jpg	1	29.73	0.9999	Train
0071725.jpg	1	19.7704	0.9999	Train
0062115.jpg	1	18.487	0.9999	Train
0063691.jpg	1	23.1849	0.9999	Train
0072230.jpg	1	33.3705	0.9999	Train
0026150.jpg	1	29.4512	0.9999	Train
0022953.jpg	0	-8.28583	0.0001	Train
0060377.jpg	1	7.61063	0.9999	Train
0023670.jpg	1	16.1617	0.9999	Train
0013948.jpg	1	15.6145	0.9999	Train
0029157.jpg	1	38.3013	0.9999	Train
0035414.jpg	1	26.1573	0.9999	Train
9941411.jpg	1	20.9758	0.9999	Train
1267080.jpg	0	-9.70253	0.0001	Train
3319229.jpg	1	43.1298	0.9999	Train
0035224.jpg	1	34.1552	0.9999	Train
0022483.jpg	0	-5.93409	0.00167598	Train
0046932.jpg	1	24.6719	0.9999	Train
0013887.jpg	0	-8.77432	0.0001	Train
0021250.jpg	0	-8.32059	0.0001	Train
0011388.jpg	1	14.2044	0.9999	Train
0073210.jpg	1	23.6563	0.9999	Train
0057734.jpg	1	15.4783	0.9999	Train
0012929.jpg	1	23.8241	0.9999	Train
0046664.jpg	1	17.0927	0.9999	Train
0010265.jpg	1	25.1318	0.9999	Train
0023369.jpg	1	14.4504	0.9999	Train
0010730.jpg	1	28.1833	0.9999	Train
0060937.jpg	1	27.4507	0.9999	Train
0054464.jpg	1	10.5737	0.9999	Train
0061705.jpg	1	18.3176	0.9999	Train
0065236.jpg	1	21.9484	0.9999	Train
0033819.jpg	1	24.0611	0.9999	Train
0015005.jpg	1	22.3722	0.9999	Train
0055143.jpg	1	14.6315	0.9999	Train
0035748.jpg	1	36.4042	0.9999	Train
0061629.jpg	1	33.42	0.9999	Train
3796317.jpg	1	8.2014	0.9999	Train
0021068.jpg	0	-11.3033	0.0001	Train
0023644.jpg	1	24.2293	0.9999	Train
0055911.jpg	1	17.5817	0.9999	Train
0015141.jpg	1	17.3495	0.9999	Train
0033636.jpg	1	30.5372	0.9999	Train
0066350.jpg	1	31.8639	0.9999	Train
0055403.jpg	1	25.2812	0.9999	Train
0059488.jpg	1	25.1876	0.9999	Train
0028901.jpg	1	12.2664	0.9999	Train
0022439.jpg	1	23.8256	0.9999	Train
0067756.jpg	1	26.7254	0.9999	Train
0010007.jpg	1	10.2677	0.9999	Train
1338061.jpg	1	19.5783	0.9999	Train
7371801.jpg	1	25.6045	0.9999	Train
1516153.jpg	0	-8.94668	0.0001	Train
0013479.jpg	0	-10.0079	0.0001	Train
0032533.jpg	1	29.2054	0.9999	Train
0067733.jpg	1	21.2779	0.9999	Train
0022318.jpg	1	18.8736	0.9999	Train
0035047.jpg	1	33.7146	0.9999	Train
0011648.jpg	0	-11.4794	0.0001	Train
0071045.jpg	1	21.9456	0.9999	Train
0000516.jpg	1	24.0536	0.9999	Train
0952472.jpg	1	22.9981	0.9999	Train
0033429.jpg	1	25.3572	0.9999	Train
0022466.jpg	0	-9.45868	0.0001	Train
0034284.jpg	1	30.6435	0.9999	Train
0377055.jpg	0	-9.05964	0.0001	Train
0013915.jpg	0	-8.18051	0.0001	Train
0055279.jpg	1	16.2715	0.9999	Train
2190396.jpg	1	19.2498	0.9999	Train
0015334.jpg	0	-9.32229	0.0001	Train
0021646.jpg	1	11.7256	0.9999	Train
0028764.jpg	1	34.6538	0.9999	Train
0009868.jpg	1	24.7752	0.9999	Train
0022495.jpg	0	-9.76211	0.0001	Train
0061918.jpg	1	25.0988	0.9999	Train
0055707.jpg	1	11.1245	0.9999	Train
0066378.jpg	1	19.0687	0.9999	Train
0034222.jpg	1	10.4634	0.9999	Train
0032450.jpg	1	28.1436	0.9999	Train
0015136.jpg	1	29.5526	0.9999	Train
0024929.jpg	1	14.8211	0.9999	Train
0069558.jpg	1	23.4173	0.9999	Train
0022835.jpg	0	-9.5775	0.0001	Train
0072714.jpg	1	15.7302	0.9999	Train
1255336.jpg	1	5.79065	0.998945	Train
0023765.jpg	1	16.1759	0.9999	Train
2448123.jpg	1	43.1013	0.9999	Train
0000310.jpg	1	13.4662	0.9999	Train
0010765.jpg	1	24.912	0.9999	Train
5415749.jpg	1	10.2735	0.9999	Train
4864283.jpg	0	-8.50019	0.0001	Train
0024151.jpg	0	-10.6962	0.0001	Train
0072025.jpg	1	20.3817	0.9999	Train
0000402.jpg	1	7.0829	0.9999	Train
0036092.jpg	1	6.76694	0.9999	Train
0036102.jpg	1	17.4291	0.9999	Train
0056717.jpg	1	21.4888	0.9999	Train
0058331.jpg	1	20.9253	0.9999	Train
0057723.jpg	1	6.91019	0.9999	Train
0015314.jpg	1	9.79084	0.9999	Train
0023776.jpg	0	-9.55522	0.0001	Train
0011176.jpg	1	27.343	0.9999	Train
0013541.jpg	0	-10.3345	0.0001	Train
0033470.jpg	1	30.6258	0.9999	Train
0035902.jpg	1	16.9385	0.9999	Train
0013956.jpg	0	-11.573	0.0001	Train
0066564.jpg	1	21.7161	0.9999	Train
0058321.jpg	1	37.6742	0.9999	Train
0012990.jpg	1	12.7462	0.9999	Train
0023641.jpg	1	21.0231	0.9999	Train
0011532.jpg	1	14.8792	0.9999	Train
0031711.jpg	1	30.3059	0.9999	Train
0061709.jpg	1	11.7164	0.9999	Train
6634951.jpg	1	28.1785	0.9999	Train
0068107.jpg	1	18.0644	0.9999	Train
0058607.jpg	1	22.7946	0.9999	Train
0023896.jpg	0	-9.28224	0.0001	Train
0057725.jpg	1	1.31092	0.791613	Train
3271387.jpg	0	-11.8067	0.0001	Train
5869480.jpg	1	30.8016	0.9999	Train
0028520.jpg	1	27.2006	0.9999	Train
0067857.jpg	1	44.2077	0.9999	Train
0015127.jpg	1	23.183	0.9999	Train
0011519.jpg	1	9.83923	0.9999	Train
0013427.jpg	1	12.9066	0.9999	Train
0032845.jpg	1	35.7662	0.9999	Train
0070805.jpg	1	25.8591	0.9999	Train
0010631.jpg	1	14.7107	0.9999	Train
0059605.jpg	1	23.984	0.9999	Train
0056546.jpg	1	38.8243	0.9999	Train
0013892.jpg	0	-8.18976	0.0001	Train
0060340.jpg	1	9.01753	0.9999	Train
0023052.jpg	1	6.41214	0.9999	Train
0064549.jpg	1	22.3478	0.9999	Train
0015121.jpg	1	39.2667	0.9999	Train
0012327.jpg	0	-7.58753	0.0001	Train
0023489.jpg	1	16.9532	0.9999	Train
0035764.jpg	1	37.1989	0.9999	Train
0034052.jpg	1	28.8114	0.9999	Train
8838753.jpg	1	48.306	0.9999	Train
0058957.jpg	1	26.1474	0.9999	Train
0034134.jpg	1	17.5329	0.9999	Train
0062477.jpg	1	20.684	0.9999	Train
0054625.jpg	1	30.7403	0.9999	Train
0064073.jpg	1	26.6092	0.9999	Train
0023843.jpg	1	18.9676	0.9999	Train
0067891.jpg	1	27.9342	0.9999	Train
0057169.jpg	1	17.3716	0.9999	Train
0022076.jpg	1	15.7732	0.9999	Train
0061509.jpg	1	27.842	0.9999	Train
0032812.jpg	1	25.5095	0.9999	Train
0060829.jpg	1	12.9417	0.9999	Train
0000299.jpg	1	6.44663	0.9999	Train
0072337.jpg	1	32.5671	0.9999	Train
0011350.jpg	1	27.2429	0.9999	Train
0046628.jpg	1	18.684	0.9999	Train
0028326.jpg	1	39.2583	0.9999	Train
0065550.jpg	1	25.005	0.9999	Train
0054756.jpg	1	17.3925	0.9999	Train
0032718.jpg	1	25.2603	0.9999	Train
0058935.jpg	1	12.2433	0.9999	Train
0013743.jpg	0	-8.9191	0.0001	Train
0026694.jpg	1	28.2651	0.9999	Train
7295035.jpg	1	33.9834	0.9999	Train
0011285.jpg	1	21.5438	0.9999	Train
0070308.jpg	1	14.5591	0.9999	Train
0066182.jpg	1	5.18933	0.998534	Train
0032810.jpg	1	14.3934	0.9999	Train
0022671.jpg	0	-10.1643	0.0001	Train
0058453.jpg	1	10.3153	0.9999	Train
0065180.jpg	1	19.6941	0.9999	Train
4347535.jpg	1	18.9326	0.9999	Train
0599605.jpg	1	21.1503	0.9999	Train
0060159.jpg	1	22.8288	0.9999	Train
0036258.jpg	1	23.8758	0.9999	Train
0014790.jpg	1	8.86047	0.9999	Train
8728477.jpg	0	-10.1532	0.0001	Train
0069821.jpg	1	34.5658	0.9999	Train
0062260.jpg	1	26.2036	0.9999	Train
0062423.jpg	1	10.2475	0.9999	Train
0072111.jpg	1	16.7463	0.9999	Train
0056626.jpg	1	14.0158	0.9999	Train
0024310.jpg	1	35.6029	0.9999	Train
0011728.jpg	1	43.5853	0.9999	Train
8710108.jpg	1	24.2678	0.9999	Train
0001134.jpg	1	29.6978	0.9999	Train
0032982.jpg	1	13.1856	0.9999	Train
0046773.jpg	1	18.1037	0.9999	Train
0063992.jpg	1	13.9938	0.9999	Train
0013639.jpg	1	18.2313	0.9999	Train
0065338.jpg	1	31.2977	0.9999	Train
0033324.jpg	1	28.7744	0.9999	Train
0013103.jpg	0	-11.1101	0.0001	Train
0030047.jpg	1	22.9324	0.9999	Train
0064559.jpg	1	26.8115	0.9999	Train
0010486.jpg	1	29.0133	0.9999	Train
0000144.jpg	1	6.40018	0.9999	Train
0013295.jpg	0	-10.4088	0.0001	Train
6366417.jpg	1	15.3836	0.9999	Train
5923557.jpg	1	32.615	0.9999	Train
0056403.jpg	1	8.22407	0.9999	Train
0015596.jpg	1	2.1968	0.902696	Train
0021163.jpg	0	-8.90724	0.0001	Train
0056860.jpg	1	10.661	0.9999	Train
0013697.jpg	0	-8.80948	0.0001	Train
0023010.jpg	0	-10.7243	0.0001	Train
0012862.jpg	0	-13.4423	0.0001	Train
5363974.jpg	1	15.4506	0.9999	Train
0027350.jpg	1	10.9861	0.9999	Train
0066426.jpg	1	23.3262	0.9999	Train
0033593.jpg	1	44.2447	0.9999	Train
0026475.jpg	1	22.587	0.9999	Train
0061195.jpg	1	3.71731	0.979869	Train
0067008.jpg	1	27.1387	0.9999	Train
0059738.jpg	1	6.75759	0.9999	Train
0030002.jpg	1	14.8434	0.9999	Train
0055081.jpg	1	16.5538	0.9999	Train
0060397.jpg	1	24.1289	0.9999	Train
0062891.jpg	1	26.8356	0.9999	Train
0023646.jpg	1	23.9221	0.9999	Train
0024016.jpg	1	12.4292	0.9999	Train
0033454.jpg	1	30.4188	0.9999	Train
0068778.jpg	1	13.7129	0.9999	Train
0211882.jpg	0	-11.8812	0.0001	Train
0022467.jpg	0	-9.93429	0.0001	Train
0061003.jpg	1	31.4243	0.9999	Train
0056710.jpg	1	0.473478	0.616601	Train
0029885.jpg	1	8.78757	0.9999	Train
0069381.jpg	1	13.2487	0.9999	Train
0013380.jpg	0	-9.03535	0.0001	Train
1684127.jpg	1	25.9672	0.9999	Train
0022994.jpg	0	-10.4018	0.0001	Train
0046681.jpg	1	30.3802	0.9999	Train
0069918.jpg	1	37.2606	0.9999	Train
0032522.jpg	1	42.9109	0.9999	Train
0022155.jpg	1	12.3542	0.9999	Train
0054090.jpg	1	32.3244	0.9999	Train
0000153.jpg	1	22.8771	0.9999	Train
0055008.jpg	1	41.4221	0.9999	Train
0058471.jpg	1	13.618	0.9999	Train
0053691.jpg	1	14.4675	0.9999	Train
0035345.jpg	1	19.5626	0.9999	Train
0057173.jpg	1	22.5708	0.9999	Train
0031410.jpg	1	8.06458	0.9999	Train
8987984.jpg	1	3.5505	0.981872	Train
0026420.jpg	1	2.94853	0.956865	Train
0068048.jpg	1	9.65653	0.9999	Train
0023886.jpg	0	-8.89671	0.0001	Train
0060506.jpg	1	34.4133	0.9999	Train
0521708.jpg	0	-9.73601	0.0001	Train
0018040.jpg	1	49.4194	0.9999	Train
0056625.jpg	1	21.9074	0.9999	Train
0059869.jpg	1	18.6115	0.9999	Train
0025409.jpg	1	14.9286	0.9999	Train
4508878.jpg	1	4.13048	0.988515	Train
0021471.jpg	1	42.1181	0.9999	Train
0036079.jpg	1	15.0016	0.9999	Train
0058003.jpg	1	10.7919	0.9999	Train
0014525.jpg	1	19.1089	0.9999	Train
0014871.jpg	1	31.7876	0.9999	Train
2525084.jpg	1	26.648	0.9999	Train
2943379.jpg	0	-9.11214	0.0001	Train
0021785.jpg	1	19.6921	0.9999	Train
0033399.jpg	1	37.0378	0.9999	Train
0054289.jpg	1	21.6769	0.9999	Train
0032645.jpg	1	8.42644	0.9999	Train
0059420.jpg	1	26.816	0.9999	Train
5762714.jpg	1	7.71302	0.9999	Train
0058176.jpg	1	28.4748	0.9999	Train
0061448.jpg	1	10.7683	0.9999	Train
8621568.jpg	1	16.7933	0.9999	Train
0028548.jpg	1	26.9227	0.9999	Train
0061382.jpg	1	38.4121	0.9999	Train
0055361.jpg	1	22.8872	0.9999	Train
0025265.jpg	1	47.4526	0.9999	Train
7346994.jpg	0	-9.40392	0.0001	Train
0011560.jpg	1	33.0773	0.9999	Train
0014205.jpg	0	-10.6531	0.0001	Train
6886000.jpg	0	-11.9477	0.0001	Train
0056604.jpg	1	14.2378	0.9999	Train
0022339.jpg	1	35.1165	0.9999	Train
3399306.jpg	1	23.1168	0.9999	Train
0068273.jpg	1	14.5167	0.9999	Train
0033485.jpg	1	13.4591	0.9999	Train
0060022.jpg	1	16.5793	0.9999	Train
0067307.jpg	1	15.7315	0.9999	Train
7346228.jpg	1	18.3639	0.9999	Train
0025512.jpg	1	27.7169	0.9999	Train
0015565.jpg	1	19.0648	0.9999	Train
0058798.jpg	1	4.38378	0.992448	Train
0036104.jpg	1	21.6787	0.9999	Train
0026647.jpg	1	30.5117	0.9999	Train
0011270.jpg	1	11.8964	0.9999	Train
0054364.jpg	1	19.3207	0.9999	Train
0056981.jpg	1	36.0558	0.9999	Train
0021290.jpg	0	-9.37281	0.0001	Train
0061293.jpg	1	23.0308	0.9999	Train
0032629.jpg	1	15.7093	0.9999	Train
0069593.jpg	1	26.241	0.9999	Train
7520843.jpg	1	27.283	0.9999	Train
0013746.jpg	0	-7.253	0.0001	Train
0011494.jpg	1	16.4516	0.9999	Train
1415980.jpg	1	10.9833	0.9999	Train
0067333.jpg	1	19.7198	0.9999	Train
7894542.jpg	0	-5.01453	0.00279777	Train
0055287.jpg	1	20.1702	0.9999	Train
0071069.jpg	1	15.7939	0.9999	Train
0060762.jpg	1	18.2774	0.9999	Train
0070235.jpg	1	10.9296	0.9999	Train
0063241.jpg	1	24.7033	0.9999	Train
0062724.jpg	1	10.9956	0.9999	Train
0060972.jpg	1	23.1801	0.9999	Train
0027387.jpg	1	26.8452	0.9999	Train
0062359.jpg	1	11.7075	0.9999	Train
0014136.jpg	1	20.6448	0.9999	Train
0022814.jpg	0	-5.7638	0.0001	Train
0056046.jpg	1	5.5861	0.998927	Train
0058376.jpg	1	10.6998	0.9999	Train
0059330.jpg	1	32.1371	0.9999	Train
0023212.jpg	0	-9.67859	0.0001	Train
0053947.jpg	1	16.9495	0.9999	Train
4967586.jpg	1	14.6654	0.9999	Train
2070728.jpg	1	31.9167	0.9999	Train
0053620.jpg	1	10.028	0.9999	Train
3783659.jpg	1	34.4735	0.9999	Train
0013769.jpg	1	3.89682	0.985011	Train
0061008.jpg	1	27.4411	0.9999	Train
2443008.jpg	0	-5.94298	0.0001	Train
0188432.jpg	1	26.9632	0.9999	Train
0057837.jpg	1	38.443	0.9999	Train
8073555.jpg	1	13.641	0.9999	Train
0014356.jpg	0	-9.74491	0.0001	Train
0057656.jpg	1	33.0842	0.9999	Train
0011744.jpg	1	19.162	0.9999	Train
1797795.jpg	1	27.52	0.9999	Train
0033586.jpg	1	30.5425	0.9999	Train
3102961.jpg	0	-9.19654	0.0001	Train
0069411.jpg	1	9.54895	0.9999	Train
7320371.jpg	1	14.6879	0.9999	Train
0063394.jpg	1	12.7873	0.9999	Train
0022959.jpg	0	-7.65988	0.0001	Train
0014145.jpg	0	-8.50488	0.0001	Train
0013629.jpg	0	-12.7605	0.0001	Train
0022758.jpg	0	-9.88796	0.0001	Train
0021439.jpg	1	24.081	0.9999	Train
0056130.jpg	1	11.9056	0.9999	Train
0055264.jpg	1	16.8141	0.9999	Train
0058285.jpg	1	27.7533	0.9999	Train
0069987.jpg	1	20.5677	0.9999	Train
0064448.jpg	1	24.5977	0.9999	Train
0000168.jpg	1	33.157	0.9999	Train
8671119.jpg	1	10.55	0.9999	Train
4048896.jpg	1	22.8766	0.9999	Train
0021622.jpg	1	5.73385	0.9999	Train
0000484.jpg	1	17.0379	0.9999	Train
0060624.jpg	1	26.4715	0.9999	Train
0027742.jpg	1	42.8835	0.9999	Train
0063032.jpg	1	16.7021	0.9999	Train
0069995.jpg	1	6.19671	0.9999	Train
0059538.jpg	1	23.5833	0.9999	Train
0059628.jpg	1	21.8951	0.9999	Train
8902296.jpg	1	12.3634	0.9999	Train
0012419.jpg	0	-10.8997	0.0001	Train
0065218.jpg	1	20.7978	0.9999	Train
0023365.jpg	1	7.87652	0.9999	Train
0022989.jpg	0	-10.542	0.0001	Train
9828846.jpg	1	21.1025	0.9999	Train
5131286.jpg	0	-8.66256	0.0001	Train
0058408.jpg	1	33.8846	0.9999	Train
0022905.jpg	0	-8.81987	0.0001	Train
0013528.jpg	0	-11.1896	0.0001	Train
0015522.jpg	1	20.855	0.9999	Train
0013225.jpg	1	6.34954	0.999704	Train
0055393.jpg	1	18.7577	0.9999	Train
0064534.jpg	1	8.40886	0.9999	Train
5595591.jpg	0	-9.08597	0.0001	Train
0029056.jpg	1	26.0331	0.9999	Train
6410859.jpg	1	12.123	0.9999	Train
0063971.jpg	1	18.5956	0.9999	Train
0025964.jpg	1	20.0008	0.9999	Train
1881133.jpg	1	15.9199	0.9999	Train
0036070.jpg	1	15.3425	0.9999	Train
0026604.jpg	1	19.8826	0.9999	Train
0014918.jpg	1	21.7091	0.9999	Train
0012890.jpg	0	-9.37014	0.0001	Train
0058501.jpg	1	31.1772	0.9999	Train
0013964.jpg	0	-12.4784	0.0001	Train
0056063.jpg	1	24.8947	0.9999	Train
0032547.jpg	1	41.5043	0.9999	Train
0000462.jpg	1	20.4477	0.9999	Train
0026266.jpg	1	15.9556	0.9999	Train
0750046.jpg	1	-0.807153	0.311726	Train
0035561.jpg	1	18.1986	0.9999	Train
0023165.jpg	1	13.1397	0.9999	Train
0014336.jpg	1	15.8976	0.9999	Train
0027480.jpg	1	21.6899	0.9999	Train
0071133.jpg	1	37.1864	0.9999	Train
6034442.jpg	1	16.9686	0.9999	Train
4425657.jpg	1	20.3401	0.9999	Train
0061454.jpg	1	3.14147	0.959865	Train
0058118.jpg	1	32.2122	0.9999	Train
4750271.jpg	1	25.2191	0.9999	Train
0046597.jpg	1	23.241	0.9999	Train
0023895.jpg	0	-10.8342	0.0001	Train
0069967.jpg	1	18.7654	0.9999	Train
0034329.jpg	1	32.725	0.9999	Train
0022892.jpg	0	-10.4612	0.0001	Train
0060510.jpg	1	19.072	0.9999	Train
0032985.jpg	1	34.8949	0.9999	Train
0064483.jpg	1	17.6248	0.9999	Train
0015036.jpg	0	-7.49452	0.0001	Train
0000158.jpg	1	5.40931	0.999637	Train
1299452.jpg	1	19.3575	0.9999	Train
0012137.jpg	1	13.1847	0.9999	Train
0063958.jpg	1	24.1989	0.9999	Train
0070275.jpg	1	29.7181	0.9999	Train
0022751.jpg	0	-10.8016	0.0001	Train
0061791.jpg	1	25.5982	0.9999	Train
0021851.jpg	1	18.1144	0.9999	Train
0053751.jpg	1	19.9407	0.9999	Train
0035505.jpg	1	7.92667	0.9999	Train
0070822.jpg	1	8.58927	0.9999	Train
0054506.jpg	1	16.208	0.9999	Train
0021475.jpg	1	11.28	0.9999	Train
0015046.jpg	1	29.6135	0.9999	Train
0011196.jpg	1	50.379	0.9999	Train
0030255.jpg	1	23.9886	0.9999	Train
0011508.jpg	1	20.5632	0.9999	Train
0011697.jpg	1	22.285	0.9999	Train
5033005.jpg	1	9.47999	0.9999	Train
0015246.jpg	1	34.3986	0.9999	Train
5841971.jpg	1	15.161	0.9999	Train
0014417.jpg	0	-8.34065	0.0001	Train
0060386.jpg	1	22.959	0.9999	Train
0012467.jpg	0	-11.3113	0.0001	Train
0065723.jpg	1	10.8107	0.9999	Train
0033980.jpg	1	23.3001	0.9999	Train
0012321.jpg	1	21.1928	0.9999	Train
0059773.jpg	1	16.4457	0.9999	Train
0015343.jpg	1	19.8545	0.9999	Train
0015178.jpg	1	11.0897	0.9999	Train
0013995.jpg	1	14.4608	0.9999	Train
0010791.jpg	1	25.0954	0.9999	Train
0013622.jpg	0	-12.3296	0.0001	Train
0033569.jpg	1	20.1647	0.9999	Train
0015000.jpg	0	-10.5421	0.0001	Train
0000401.jpg	1	4.99649	0.995812	Train
0010388.jpg	1	9.5982	0.9999	Train
0022383.jpg	1	16.4895	0.9999	Train
[truncated: 8,802 more rows]

## Sheet: NASNetLarge
Supplementary Table 2F. NASNetLarge Model's prediction results (1 = Malignant, 0 = Malignant-other)
Filename	True Label	Raw Score	Probability	Dataset
0035721.jpg	1	3.71781	0.982994	Train
0029271.jpg	1	4.63779	0.991215	Train
0021481.jpg	1	5.18119	0.9983	Train
9178395.jpg	1	0.736203	0.678574	Train
0068495.jpg	1	8.44343	0.9999	Train
0059905.jpg	1	8.0937	0.9999	Train
0070435.jpg	1	4.23104	0.987577	Train
0066058.jpg	1	8.79814	0.9999	Train
8384844.jpg	0	-0.236487	0.436184	Train
0012990.jpg	1	6.05985	0.9999	Train
0021648.jpg	1	4.29456	0.99253	Train
0053960.jpg	1	14.9063	0.9999	Train
0066422.jpg	1	3.36004	0.967809	Train
0030843.jpg	1	9.7423	0.9999	Train
0034971.jpg	1	9.87833	0.9999	Train
0012914.jpg	0	-1.83522	0.130465	Train
0067927.jpg	1	6.36507	0.9999	Train
0046618.jpg	1	7.43718	0.9999	Train
0016081.jpg	1	12.5625	0.9999	Train
0027179.jpg	1	5.84055	0.9999	Train
0026094.jpg	1	4.08388	0.989568	Train
1635231.jpg	1	8.41434	0.9999	Train
0013626.jpg	1	0.399639	0.605942	Train
0063727.jpg	1	6.3044	0.9999	Train
0022886.jpg	0	-2.8051	0.0473866	Train
0000031.jpg	1	11.6105	0.9999	Train
0059005.jpg	1	10.8144	0.9999	Train
0068817.jpg	1	9.23357	0.9999	Train
7931985.jpg	1	4.33	0.995894	Train
4462757.jpg	0	-2.41933	0.0718934	Train
0021401.jpg	1	4.38245	0.993355	Train
4780727.jpg	1	2.0875	0.896117	Train
1609875.jpg	0	-1.31533	0.20537	Train
0015180.jpg	1	5.22045	0.996997	Train
7070020.jpg	1	4.01045	0.985282	Train
4027194.jpg	1	-0.560734	0.366105	Train
0067395.jpg	1	5.57373	0.9999	Train
0046305.jpg	1	5.82392	0.9999	Train
0023317.jpg	1	9.79857	0.9999	Train
0032586.jpg	1	7.11415	0.9999	Train
0014321.jpg	0	-2.63289	0.0670452	Train
3983413.jpg	0	3.94999	0.973917	Train
0056531.jpg	1	16.2554	0.9999	Train
0055376.jpg	1	11.1369	0.9999	Train
0024323.jpg	1	1.29041	0.790727	Train
0022276.jpg	0	-3.02328	0.0429341	Train
4493482.jpg	1	5.4174	0.9999	Train
0056525.jpg	1	7.03866	0.9999	Train
0022599.jpg	1	6.31313	0.9999	Train
0015478.jpg	1	8.38471	0.9999	Train
3969411.jpg	1	3.29762	0.973372	Train
0022946.jpg	0	-3.36683	0.0277253	Train
0026916.jpg	1	9.48093	0.9999	Train
0057821.jpg	1	13.9717	0.9999	Train
2700320.jpg	1	5.64213	0.9999	Train
0023071.jpg	0	-2.8598	0.0484867	Train
0027900.jpg	1	7.88915	0.9999	Train
0017436.jpg	1	8.94812	0.9999	Train
0014172.jpg	0	-1.65195	0.154181	Train
0028900.jpg	1	8.84139	0.9999	Train
0018039.jpg	1	8.76287	0.9999	Train
0029319.jpg	1	11.3287	0.9999	Train
0064416.jpg	1	12.589	0.9999	Train
0056214.jpg	1	8.04125	0.9999	Train
0030795.jpg	1	10.0316	0.9999	Train
5762714.jpg	1	3.41884	0.974464	Train
0033773.jpg	1	9.34716	0.9999	Train
0032544.jpg	1	10.6696	0.9999	Train
0022796.jpg	1	13.278	0.9999	Train
0014391.jpg	0	-3.26663	0.0307142	Train
0059569.jpg	1	10.8804	0.9999	Train
0010394.jpg	1	6.53548	0.9999	Train
6786198.jpg	1	4.49838	0.994243	Train
0068200.jpg	1	2.95375	0.95447	Train
0000282.jpg	1	9.50633	0.9999	Train
0000432.jpg	1	-0.900674	0.289666	Train
0023265.jpg	1	5.6985	0.9999	Train
0070068.jpg	1	2.69805	0.94165	Train
0022384.jpg	1	7.29706	0.9999	Train
0033804.jpg	1	8.75531	0.9999	Train
0056190.jpg	1	13.0993	0.9999	Train
0053884.jpg	1	9.43551	0.9999	Train
0021095.jpg	1	6.09718	0.9999	Train
0022766.jpg	0	-0.043483	0.482972	Train
0056793.jpg	1	4.85871	0.994991	Train
0065521.jpg	1	-0.346187	0.415461	Train
0011929.jpg	1	4.67458	0.999063	Train
0060406.jpg	1	10.0156	0.9999	Train
0058391.jpg	1	4.22994	0.994713	Train
0012044.jpg	1	0.577588	0.646679	Train
0022443.jpg	0	-2.75244	0.0597094	Train
0066325.jpg	1	8.22725	0.999839	Train
0014287.jpg	1	1.87945	0.876863	Train
0014340.jpg	0	-1.08864	0.251177	Train
0062141.jpg	1	7.47843	0.9999	Train
8509219.jpg	1	4.88532	0.9999	Train
0015394.jpg	0	2.7739	0.936327	Train
0022472.jpg	0	0.136086	0.531279	Train
0057974.jpg	1	6.69802	0.9999	Train
0066240.jpg	1	6.78549	0.9999	Train
0057257.jpg	1	4.09108	0.983954	Train
0028109.jpg	1	10.1381	0.9999	Train
0022783.jpg	1	4.20117	0.992511	Train
0055236.jpg	1	8.24891	0.9999	Train
0011524.jpg	1	6.24632	0.9999	Train
0014492.jpg	0	-1.51393	0.176678	Train
0014541.jpg	1	3.08784	0.957418	Train
0214484.jpg	1	7.89873	0.999702	Train
0023091.jpg	0	-2.85359	0.051989	Train
0029238.jpg	1	2.21775	0.909277	Train
0030083.jpg	1	5.93559	0.9999	Train
6821316.jpg	0	1.08612	0.739249	Train
0023019.jpg	1	3.65796	0.975648	Train
0066350.jpg	1	2.42381	0.922377	Train
0011659.jpg	1	3.26006	0.970985	Train
0015107.jpg	1	9.13409	0.9999	Train
2358454.jpg	1	6.86783	0.9999	Train
0068396.jpg	1	17.8995	0.9999	Train
0021709.jpg	1	9.99138	0.9999	Train
0068048.jpg	1	6.59398	0.9999	Train
0289994.jpg	0	0.394385	0.589228	Train
0012305.jpg	0	-3.22859	0.0321073	Train
0021672.jpg	0	5.11325	0.989538	Train
4404772.jpg	1	4.04112	0.987519	Train
0023109.jpg	1	10.6991	0.9999	Train
0060032.jpg	1	14.8345	0.9999	Train
0058087.jpg	1	11.0035	0.9999	Train
0028481.jpg	1	5.10445	0.9999	Train
0023332.jpg	0	-1.65938	0.159425	Train
0011388.jpg	1	-1.80107	0.151442	Train
0032425.jpg	1	5.59144	0.997847	Train
0013722.jpg	0	-2.15897	0.0981275	Train
0023491.jpg	1	1.32988	0.793732	Train
0060624.jpg	1	8.8345	0.9999	Train
0022339.jpg	1	6.80911	0.9999	Train
6646939.jpg	1	2.30635	0.915621	Train
0011520.jpg	1	6.87088	0.9999	Train
0000399.jpg	1	1.90677	0.875304	Train
0014368.jpg	0	-1.2609	0.218475	Train
0023708.jpg	1	10.6146	0.9999	Train
0028460.jpg	1	9.64325	0.9999	Train
0013388.jpg	0	-2.33001	0.08704	Train
0022487.jpg	0	-1.12338	0.241932	Train
0034504.jpg	1	9.75207	0.9999	Train
0070149.jpg	1	6.343	0.9999	Train
0056046.jpg	1	8.04134	0.9999	Train
0022093.jpg	0	-1.69717	0.148158	Train
0000036.jpg	1	10.5657	0.9999	Train
0054664.jpg	1	8.68298	0.9999	Train
0021819.jpg	1	5.1257	0.9999	Train
8230318.jpg	1	4.76169	0.9999	Train
2957732.jpg	1	8.24893	0.9999	Train
0021917.jpg	1	5.48328	0.9999	Train
0062792.jpg	1	8.03549	0.9999	Train
1566428.jpg	1	9.49353	0.9999	Train
0066626.jpg	1	13.6877	0.9999	Train
5227868.jpg	0	-1.16543	0.231542	Train
0032638.jpg	1	8.68519	0.9999	Train
0001141.jpg	1	0.651914	0.662168	Train
0035714.jpg	1	6.04689	0.9999	Train
0015606.jpg	1	3.53871	0.978591	Train
0059052.jpg	1	14.228	0.9999	Train
0014924.jpg	1	9.09896	0.9999	Train
0028442.jpg	1	3.79861	0.985279	Train
0025651.jpg	1	2.72712	0.947378	Train
0013042.jpg	0	-1.99285	0.116395	Train
0032219.jpg	1	8.57151	0.9999	Train
0024930.jpg	1	4.83647	0.994482	Train
0013029.jpg	0	-1.41698	0.193195	Train
0023903.jpg	1	5.87637	0.999587	Train
0023530.jpg	1	0.705291	0.6778	Train
0011474.jpg	1	1.49536	0.820237	Train
0072785.jpg	1	20.1016	0.9999	Train
7546219.jpg	1	4.69613	0.9975	Train
0808203.jpg	0	-2.29289	0.0838739	Train
0023117.jpg	1	1.61912	0.836277	Train
0057744.jpg	1	11.3472	0.9999	Train
0011878.jpg	1	6.48498	0.9999	Train
0068886.jpg	1	3.9664	0.983905	Train
0069865.jpg	1	10.4699	0.9999	Train
0035651.jpg	1	6.89852	0.9999	Train
0014460.jpg	0	-3.75522	0.0161366	Train
0069076.jpg	1	6.51176	0.9999	Train
0011709.jpg	1	6.02126	0.998073	Train
1999826.jpg	0	0.54887	0.624361	Train
0058599.jpg	1	1.23409	0.781692	Train
0069268.jpg	1	14.0007	0.9999	Train
0030910.jpg	1	2.11702	0.901705	Train
0024086.jpg	1	1.50183	0.827769	Train
7961365.jpg	1	7.55753	0.9999	Train
0001105.jpg	1	5.05128	0.995921	Train
0022234.jpg	0	-2.34163	0.0795897	Train
0011627.jpg	0	-1.72418	0.147841	Train
0015068.jpg	0	-1.652	0.154002	Train
0011463.jpg	1	1.81409	0.868115	Train
0046315.jpg	1	7.5997	0.9999	Train
0014218.jpg	0	-2.11415	0.104131	Train
0011698.jpg	1	9.14156	0.9999	Train
0012688.jpg	0	0.499335	0.618909	Train
0021527.jpg	0	-2.70247	0.0529836	Train
0027359.jpg	1	5.86761	0.9999	Train
5388184.jpg	1	3.4294	0.974426	Train
0021849.jpg	0	-2.55734	0.068352	Train
3697702.jpg	1	3.67458	0.984998	Train
0001135.jpg	1	13.4549	0.9999	Train
0057390.jpg	1	18.9037	0.9999	Train
0064240.jpg	1	14.8816	0.9999	Train
7897925.jpg	1	7.17941	0.9999	Train
0064102.jpg	1	15.1789	0.9999	Train
0013988.jpg	1	0.126498	0.532808	Train
0022811.jpg	0	-3.22442	0.0370209	Train
3464344.jpg	1	2.95407	0.952701	Train
0010730.jpg	1	9.48433	0.9999	Train
0032598.jpg	1	9.49529	0.9999	Train
0070050.jpg	1	4.91811	0.9999	Train
0022451.jpg	0	-2.88361	0.0456024	Train
0014020.jpg	0	-3.01434	0.0407425	Train
9942350.jpg	1	0.954883	0.724103	Train
0001125.jpg	1	6.67746	0.9999	Train
0855174.jpg	1	7.11324	0.999416	Train
0027071.jpg	1	1.11879	0.760974	Train
0035720.jpg	1	2.94369	0.952504	Train
0022125.jpg	1	8.57462	0.9999	Train
0024702.jpg	1	2.75553	0.945583	Train
0023003.jpg	0	-1.69605	0.150731	Train
0061705.jpg	1	7.63171	0.9999	Train
0025955.jpg	1	8.78909	0.9999	Train
0413031.jpg	0	-0.434445	0.385277	Train
0013995.jpg	1	1.77669	0.860773	Train
0068276.jpg	1	2.95679	0.950912	Train
1753011.jpg	1	1.45105	0.81244	Train
0014507.jpg	1	2.02499	0.888426	Train
0025708.jpg	1	9.03422	0.9999	Train
0060760.jpg	1	7.39734	0.9999	Train
1785627.jpg	1	5.85403	0.9999	Train
1255828.jpg	0	2.27286	0.899213	Train
1375476.jpg	1	9.46989	0.9999	Train
0057558.jpg	1	7.78477	0.9999	Train
0055141.jpg	1	15.4296	0.9999	Train
0034253.jpg	1	7.28421	0.9999	Train
0022129.jpg	0	-2.21513	0.0911983	Train
0056436.jpg	1	5.22302	0.995571	Train
3527069.jpg	0	-1.33899	0.2028	Train
0022477.jpg	0	-3.05737	0.0362083	Train
0023836.jpg	1	6.21159	0.9999	Train
0010579.jpg	1	3.29377	0.96532	Train
0064157.jpg	1	3.49623	0.975616	Train
0000157.jpg	1	8.93249	0.9999	Train
0026045.jpg	1	9.13172	0.9999	Train
7489564.jpg	1	1.35957	0.800164	Train
0062420.jpg	1	4.68805	0.997416	Train
0033180.jpg	1	0.748336	0.682585	Train
0064821.jpg	1	11.8562	0.9999	Train
0067005.jpg	1	11.0628	0.9999	Train
0011944.jpg	1	7.76368	0.9999	Train
0057787.jpg	1	11.2722	0.9999	Train
0035736.jpg	1	9.7237	0.9999	Train
0030440.jpg	1	9.98476	0.9999	Train
0012064.jpg	1	8.3292	0.9999	Train
0014265.jpg	0	-3.16186	0.0367038	Train
0014337.jpg	1	-0.168957	0.463545	Train
0023005.jpg	0	-2.04505	0.106009	Train
0060218.jpg	1	8.60314	0.9999	Train
0061532.jpg	1	16.2575	0.9999	Train
0023325.jpg	1	5.25389	0.998012	Train
2211948.jpg	1	10.0709	0.9999	Train
5247508.jpg	1	8.06502	0.9999	Train
0024898.jpg	1	10.1898	0.9999	Train
0000297.jpg	1	7.20372	0.9999	Train
0033560.jpg	1	10.1746	0.9999	Train
8732757.jpg	1	8.83795	0.9999	Train
0026188.jpg	1	2.87452	0.948863	Train
0010049.jpg	1	1.51413	0.820449	Train
0000413.jpg	1	6.88342	0.9999	Train
0022794.jpg	1	12.9009	0.9999	Train
0013672.jpg	1	1.10845	0.753414	Train
0066855.jpg	1	9.96509	0.9999	Train
4029605.jpg	1	0.261761	0.574791	Train
8277825.jpg	1	6.92786	0.9999	Train
5794546.jpg	0	-2.14476	0.0995591	Train
0071988.jpg	1	11.8232	0.9999	Train
0062463.jpg	1	7.22902	0.9999	Train
0022316.jpg	1	3.17652	0.969529	Train
1425492.jpg	0	-2.20612	0.0957142	Train
0055832.jpg	1	9.7435	0.9999	Train
0070009.jpg	1	15.0541	0.9999	Train
0064113.jpg	1	12.3871	0.9999	Train
0013503.jpg	0	-2.08066	0.104258	Train
0023097.jpg	0	0.165589	0.536076	Train
0014058.jpg	0	-1.84534	0.128107	Train
0013770.jpg	0	-3.37009	0.0264991	Train
2310935.jpg	1	6.36746	0.9999	Train
0013471.jpg	0	-3.5686	0.0263559	Train
3037651.jpg	1	3.50514	0.974654	Train
0072917.jpg	1	10.3846	0.9999	Train
0054767.jpg	1	10.5299	0.9999	Train
0016084.jpg	1	6.36472	0.999162	Train
0016094.jpg	1	7.60958	0.999796	Train
0062171.jpg	1	5.19259	0.9999	Train
0011256.jpg	1	5.18775	0.999357	Train
0013153.jpg	0	-2.73798	0.0530455	Train
0070108.jpg	1	9.67862	0.9999	Train
0469739.jpg	1	5.86422	0.9999	Train
6524286.jpg	0	0.328956	0.573381	Train
0014259.jpg	0	-4.24801	0.0128603	Train
0028114.jpg	1	11.2656	0.9999	Train
0022307.jpg	1	9.37005	0.9999	Train
0069920.jpg	1	9.32462	0.9999	Train
0054941.jpg	1	12.8675	0.9999	Train
0056900.jpg	1	6.69264	0.9999	Train
0000295.jpg	1	4.1239	0.985228	Train
6671773.jpg	1	7.09159	0.9999	Train
5367118.jpg	1	2.95587	0.960057	Train
4584265.jpg	1	4.95884	0.997497	Train
0071559.jpg	1	4.98356	0.9999	Train
0022792.jpg	0	-1.67928	0.154396	Train
0023067.jpg	0	-1.70361	0.148673	Train
0013674.jpg	1	4.30188	0.987742	Train
0035929.jpg	1	5.26485	0.995288	Train
0022672.jpg	0	-1.85939	0.130484	Train
0010476.jpg	1	5.3993	0.9999	Train
0000035.jpg	1	7.27724	0.9999	Train
0012275.jpg	0	-2.51233	0.0681496	Train
0013436.jpg	0	-2.59869	0.0637752	Train
0014559.jpg	1	-0.324347	0.422019	Train
0012985.jpg	0	-2.02976	0.111335	Train
0058021.jpg	1	17.2748	0.9999	Train
0022885.jpg	0	-1.2566	0.214913	Train
0064507.jpg	1	13.607	0.9999	Train
0022049.jpg	0	-1.3318	0.205559	Train
0025531.jpg	1	4.23748	0.986947	Train
0072439.jpg	1	3.64325	0.974646	Train
0053542.jpg	1	11.3754	0.9999	Train
0017406.jpg	1	8.01661	0.9999	Train
0069705.jpg	1	9.30217	0.9999	Train
0062559.jpg	1	16.4357	0.9999	Train
0061508.jpg	1	11.8292	0.9999	Train
0015266.jpg	1	6.16008	0.9999	Train
0072204.jpg	1	3.98852	0.989468	Train
5166798.jpg	1	3.52559	0.972148	Train
3002927.jpg	0	2.80709	0.935569	Train
0022913.jpg	0	-3.45147	0.0235122	Train
0027302.jpg	1	9.80805	0.9999	Train
0026868.jpg	1	4.57531	0.991484	Train
7960869.jpg	1	2.02479	0.886089	Train
0061244.jpg	1	10.2844	0.9999	Train
0057870.jpg	1	1.40906	0.812118	Train
0011193.jpg	1	3.29123	0.964911	Train
0143790.jpg	0	-0.286898	0.419712	Train
0028582.jpg	1	6.1757	0.9999	Train
0061944.jpg	1	9.67315	0.9999	Train
8306697.jpg	1	6.23535	0.9999	Train
0022113.jpg	1	10.6762	0.9999	Train
4916704.jpg	1	1.57308	0.836105	Train
0054886.jpg	1	5.81874	0.999816	Train
0064660.jpg	1	3.77226	0.979759	Train
0031118.jpg	1	4.76939	0.994206	Train
0054239.jpg	1	6.77133	0.9999	Train
0000292.jpg	1	4.43848	0.993722	Train
0046596.jpg	1	7.14935	0.9999	Train
0060132.jpg	1	8.57448	0.9999	Train
0032940.jpg	1	6.79041	0.9999	Train
5759661.jpg	0	3.61169	0.963972	Train
0058644.jpg	1	13.1708	0.9999	Train
6892286.jpg	1	2.90442	0.957389	Train
6303107.jpg	1	4.91444	0.997173	Train
0010423.jpg	1	3.73946	0.978316	Train
0059027.jpg	1	10.3346	0.9999	Train
0054146.jpg	1	14.0856	0.9999	Train
0033874.jpg	1	7.71616	0.9999	Train
0035934.jpg	1	0.493053	0.622693	Train
0010209.jpg	1	3.06385	0.964391	Train
0063775.jpg	1	16.3268	0.9999	Train
0060744.jpg	1	11.2032	0.9999	Train
0065235.jpg	1	8.88982	0.9999	Train
0022415.jpg	0	-3.17802	0.0354588	Train
0054080.jpg	1	12.0244	0.9999	Train
0023065.jpg	0	1.32469	0.784399	Train
0022059.jpg	1	-0.202092	0.459417	Train
0031890.jpg	1	6.47308	0.9999	Train
0067953.jpg	1	10.222	0.9999	Train
0023360.jpg	0	-1.63443	0.155828	Train
0010644.jpg	1	7.27205	0.9999	Train
7936755.jpg	1	6.52333	0.998793	Train
0010938.jpg	1	2.58111	0.936278	Train
0029092.jpg	1	6.54745	0.9999	Train
0021446.jpg	1	3.54146	0.977982	Train
0028965.jpg	1	12.5529	0.9999	Train
0035089.jpg	1	7.17926	0.9999	Train
0064874.jpg	1	8.76882	0.9999	Train
0010466.jpg	1	6.80685	0.999588	Train
0013525.jpg	1	8.11527	0.9999	Train
0011518.jpg	1	3.39596	0.970571	Train
2957465.jpg	1	3.23064	0.968145	Train
0035021.jpg	1	9.87732	0.9999	Train
5415749.jpg	1	2.00568	0.886031	Train
0066519.jpg	1	16.7334	0.9999	Train
0035196.jpg	1	10.9509	0.9999	Train
0067695.jpg	1	8.03893	0.9999	Train
0011286.jpg	1	6.69635	0.9999	Train
0011702.jpg	1	8.96269	0.9999	Train
1124434.jpg	1	2.59987	0.932836	Train
0073218.jpg	1	12.2613	0.9999	Train
0010148.jpg	1	11.7995	0.9999	Train
8869929.jpg	0	-1.2566	0.217454	Train
0064034.jpg	1	5.22718	0.9999	Train
0053985.jpg	1	14.9015	0.9999	Train
0058753.jpg	1	20.824	0.9999	Train
7785723.jpg	1	0.207938	0.559633	Train
6404049.jpg	1	3.73884	0.986469	Train
0014862.jpg	1	3.73747	0.983454	Train
0013068.jpg	0	0.567367	0.630726	Train
0057621.jpg	1	7.07354	0.9999	Train
0071713.jpg	1	7.42589	0.9999	Train
0010532.jpg	1	0.230226	0.561262	Train
0022157.jpg	1	2.50545	0.928657	Train
8760203.jpg	0	-1.00553	0.260771	Train
0057716.jpg	1	13.5296	0.9999	Train
0056998.jpg	1	11.3591	0.9999	Train
3073256.jpg	0	-1.94057	0.119727	Train
0059291.jpg	1	8.15821	0.9999	Train
3993924.jpg	1	0.468953	0.623858	Train
0054070.jpg	1	8.20339	0.9999	Train
0021729.jpg	1	-0.249061	0.447336	Train
4679927.jpg	0	0.697654	0.661526	Train
0059423.jpg	1	17.1256	0.9999	Train
0024121.jpg	1	8.2958	0.9999	Train
0013751.jpg	0	-3.6262	0.0180519	Train
0057782.jpg	1	10.198	0.9999	Train
0057849.jpg	1	3.96834	0.987499	Train
0000074.jpg	1	10.3223	0.9999	Train
3192152.jpg	1	2.811	0.945577	Train
3030394.jpg	1	12.5382	0.9999	Train
0027190.jpg	1	6.63167	0.9999	Train
0023493.jpg	1	-1.25422	0.223659	Train
0015082.jpg	1	2.79059	0.949959	Train
0023324.jpg	1	7.63571	0.9999	Train
0029013.jpg	1	4.9614	0.999483	Train
0033752.jpg	1	5.68616	0.9999	Train
0062536.jpg	1	1.45916	0.81514	Train
0010289.jpg	1	8.90084	0.9999	Train
9859873.jpg	1	3.31459	0.9726	Train
0022902.jpg	0	-0.804479	0.304203	Train
0059738.jpg	1	6.01989	0.9999	Train
0013245.jpg	0	-0.881826	0.287596	Train
0022471.jpg	0	0.476704	0.611916	Train
0060140.jpg	1	6.54129	0.9999	Train
0059089.jpg	1	16.5336	0.9999	Train
0015143.jpg	1	5.91528	0.9999	Train
0055733.jpg	1	-1.31397	0.212556	Train
0010791.jpg	1	4.98343	0.999586	Train
0023526.jpg	1	2.08658	0.892631	Train
0000288.jpg	1	3.58673	0.976596	Train
0023308.jpg	1	-0.53318	0.370248	Train
0032152.jpg	1	4.94951	0.995571	Train
0046932.jpg	1	15.531	0.9999	Train
0022141.jpg	0	-1.89534	0.128337	Train
0028642.jpg	1	6.29907	0.998219	Train
0022652.jpg	0	0.203587	0.550438	Train
4223155.jpg	1	5.63425	0.996988	Train
0011430.jpg	1	4.39853	0.987885	Train
0021036.jpg	0	-2.28214	0.0837216	Train
0011594.jpg	1	3.81874	0.981107	Train
0010784.jpg	1	1.28711	0.791983	Train
0013318.jpg	0	-2.82907	0.0491234	Train
0032687.jpg	1	10.4276	0.9999	Train
4266533.jpg	1	2.07543	0.890032	Train
5036479.jpg	0	-1.37471	0.199136	Train
0000040.jpg	1	8.04595	0.9999	Train
0011045.jpg	1	3.85857	0.979829	Train
0061921.jpg	1	10.7622	0.9999	Train
4425322.jpg	1	4.75235	0.993719	Train
3965087.jpg	1	7.29837	0.999369	Train
0057611.jpg	1	4.99676	0.993447	Train
6970728.jpg	0	0.516981	0.616767	Train
0068003.jpg	1	7.87486	0.9999	Train
0033392.jpg	1	12.3915	0.9999	Train
0054427.jpg	1	9.81474	0.9999	Train
0063819.jpg	1	11.6016	0.9999	Train
1630301.jpg	1	4.8392	0.995543	Train
0068178.jpg	1	2.25233	0.90694	Train
0015356.jpg	1	5.94976	0.999033	Train
9908866.jpg	1	5.27729	0.9999	Train
0015115.jpg	1	2.91448	0.949421	Train
0064455.jpg	1	8.6837	0.9999	Train
0030277.jpg	1	4.8715	0.993247	Train
0013671.jpg	1	-1.72974	0.15423	Train
0033670.jpg	1	9.92614	0.9999	Train
4185946.jpg	0	-3.4681	0.0272467	Train
0054885.jpg	1	9.77752	0.9999	Train
6348638.jpg	1	1.51095	0.825961	Train
0017414.jpg	1	4.05967	0.983352	Train
2772824.jpg	1	0.46786	0.622006	Train
0063792.jpg	1	11.2604	0.9999	Train
0060717.jpg	1	3.39135	0.973981	Train
0013754.jpg	0	-3.48278	0.025689	Train
0060934.jpg	1	5.1767	0.998504	Train
0014428.jpg	1	4.66423	0.993146	Train
0062111.jpg	1	9.40029	0.9999	Train
0013339.jpg	0	-3.6481	0.0219054	Train
7903695.jpg	0	-3.79406	0.0137437	Train
0066386.jpg	1	6.93368	0.9999	Train
0015036.jpg	0	0.0813852	0.511514	Train
0061926.jpg	1	12.6517	0.9999	Train
0028087.jpg	1	9.52397	0.9999	Train
0033320.jpg	1	10.6138	0.9999	Train
0010283.jpg	1	7.91714	0.9999	Train
0014826.jpg	1	11.5405	0.9999	Train
0061141.jpg	1	12.5732	0.9999	Train
0025766.jpg	1	4.60358	0.998638	Train
5733031.jpg	0	0.0850577	0.515345	Train
5307259.jpg	0	0.407307	0.597073	Train
0021188.jpg	1	5.11648	0.9999	Train
0068761.jpg	1	4.00716	0.990988	Train
0021064.jpg	0	-1.34312	0.203075	Train
0071415.jpg	1	13.8815	0.9999	Train
0021783.jpg	1	6.33586	0.9999	Train
0017433.jpg	1	10.0972	0.9999	Train
0063172.jpg	1	10.1502	0.9999	Train
0057896.jpg	1	3.46922	0.974946	Train
0067276.jpg	1	1.87007	0.870237	Train
0062688.jpg	1	6.34023	0.9999	Train
0062649.jpg	1	10.4291	0.9999	Train
9335652.jpg	1	2.62544	0.933069	Train
0028219.jpg	1	8.01594	0.9999	Train
0014545.jpg	1	1.12799	0.760409	Train
0047022.jpg	1	12.6918	0.9999	Train
0025277.jpg	1	6.57042	0.9999	Train
0028017.jpg	1	6.96709	0.9999	Train
0059281.jpg	1	6.86478	0.9999	Train
0032887.jpg	1	8.21205	0.99986	Train
0011812.jpg	1	9.80608	0.9999	Train
0035271.jpg	1	9.1929	0.9999	Train
0070666.jpg	1	10.1319	0.9999	Train
0072230.jpg	1	10.5143	0.9999	Train
1605629.jpg	1	1.66262	0.841725	Train
0023106.jpg	1	8.7262	0.9999	Train
0057947.jpg	1	6.61038	0.9999	Train
0022334.jpg	0	-2.17435	0.101251	Train
0070961.jpg	1	9.34096	0.9999	Train
0023118.jpg	1	1.18572	0.769865	Train
0058418.jpg	1	5.60776	0.9999	Train
0028537.jpg	1	4.05788	0.98826	Train
0001159.jpg	0	-2.99725	0.0405843	Train
0013861.jpg	1	0.620504	0.653265	Train
0036101.jpg	1	1.15917	0.761663	Train
0070347.jpg	1	12.5836	0.9999	Train
9928278.jpg	1	3.32204	0.973375	Train
0027306.jpg	1	6.4055	0.9999	Train
6135076.jpg	0	-1.20047	0.229232	Train
0063811.jpg	1	2.98109	0.954221	Train
0013077.jpg	0	-3.08037	0.0346453	Train
0057192.jpg	1	3.09829	0.966553	Train
0056389.jpg	1	5.79363	0.9999	Train
0027327.jpg	1	6.9769	0.9999	Train
0070163.jpg	1	11.4845	0.9999	Train
0023213.jpg	0	-3.18583	0.0328969	Train
0053628.jpg	1	8.22055	0.9999	Train
8483382.jpg	1	9.70709	0.9999	Train
0053784.jpg	1	9.27744	0.9999	Train
0022340.jpg	1	9.29716	0.9999	Train
2311665.jpg	1	6.27071	0.9999	Train
0069065.jpg	1	12.5586	0.9999	Train
0072612.jpg	1	11.7924	0.9999	Train
0022931.jpg	0	1.04613	0.731633	Train
0014324.jpg	1	-2.65037	0.0683687	Train
0022637.jpg	0	-2.32846	0.0878196	Train
0011591.jpg	1	7.28553	0.9999	Train
1452632.jpg	1	9.81027	0.9999	Train
0011506.jpg	1	9.07126	0.9999	Train
0023148.jpg	0	-3.0209	0.0434346	Train
4781223.jpg	1	4.67612	0.9999	Train
0012168.jpg	0	-0.296669	0.419639	Train
0022896.jpg	0	-2.25993	0.0872669	Train
0010081.jpg	1	-1.15162	0.244218	Train
0799972.jpg	1	4.36603	0.99709	Train
0072353.jpg	1	8.11135	0.9999	Train
3359880.jpg	1	3.55169	0.9735	Train
0001157.jpg	1	3.1099	0.964231	Train
2153686.jpg	1	3.66534	0.982965	Train
0015303.jpg	1	8.99961	0.9999	Train
0013727.jpg	0	-2.44315	0.0776329	Train
0014477.jpg	0	-3.30196	0.0351442	Train
0055438.jpg	1	9.79582	0.9999	Train
0022640.jpg	0	-2.80928	0.0534818	Train
0010993.jpg	1	-0.0209161	0.496095	Train
0025744.jpg	1	10.5206	0.9999	Train
0057550.jpg	1	6.03943	0.9999	Train
0014548.jpg	1	0.529604	0.638291	Train
0022176.jpg	0	-0.862006	0.292941	Train
0035819.jpg	1	8.52587	0.9999	Train
4750271.jpg	1	2.64773	0.941545	Train
0924427.jpg	1	4.62034	0.999721	Train
0015192.jpg	1	4.44018	0.991159	Train
0010979.jpg	1	-3.24273	0.0452204	Train
0032617.jpg	1	4.26446	0.991077	Train
8609756.jpg	1	3.44632	0.978119	Train
0061798.jpg	1	5.52598	0.9999	Train
0014439.jpg	0	-1.46932	0.181452	Train
0033593.jpg	1	8.45752	0.9999	Train
0056922.jpg	1	7.35599	0.9999	Train
0029538.jpg	1	10.1129	0.9999	Train
0033415.jpg	1	5.5165	0.9999	Train
0015289.jpg	1	4.30057	0.991343	Train
0062048.jpg	1	6.81363	0.9999	Train
0022290.jpg	0	-2.17573	0.0922223	Train
0063961.jpg	1	12.8011	0.9999	Train
0022899.jpg	0	-2.19598	0.0973314	Train
0063617.jpg	1	7.80265	0.9999	Train
7748311.jpg	1	5.17259	0.998389	Train
7373164.jpg	1	0.268172	0.566919	Train
0023462.jpg	1	8.41073	0.9999	Train
0072371.jpg	1	6.53649	0.9999	Train
2720971.jpg	1	4.63783	0.992956	Train
0011176.jpg	1	4.89302	0.9999	Train
4525317.jpg	1	0.539635	0.638233	Train
0071193.jpg	1	7.16773	0.9999	Train
0021823.jpg	0	2.1074	0.888714	Train
0014663.jpg	1	2.43982	0.924324	Train
0013459.jpg	1	-1.44328	0.199432	Train
0071583.jpg	1	6.75056	0.9999	Train
0072495.jpg	1	18.2234	0.9999	Train
0059232.jpg	1	2.95707	0.954295	Train
0057015.jpg	1	10.0182	0.9999	Train
0013842.jpg	1	-1.43678	0.194331	Train
4867646.jpg	1	6.13454	0.9999	Train
6240035.jpg	0	-1.96413	0.11906	Train
1037315.jpg	1	4.35747	0.996581	Train
0014268.jpg	1	1.29902	0.787406	Train
0000400.jpg	1	2.78278	0.950015	Train
0012450.jpg	1	2.14607	0.902303	Train
0000438.jpg	1	7.39156	0.9999	Train
7453676.jpg	1	5.13816	0.99662	Train
9495622.jpg	1	6.24104	0.9999	Train
0023706.jpg	1	10.896	0.9999	Train
0000547.jpg	1	2.98378	0.952311	Train
2233551.jpg	0	-1.86023	0.132195	Train
0013062.jpg	0	-2.85009	0.0452165	Train
1948545.jpg	1	7.28803	0.9999	Train
0056876.jpg	1	9.09758	0.9999	Train
0022421.jpg	0	-3.52682	0.0205223	Train
0030507.jpg	1	5.92421	0.99966	Train
0068673.jpg	1	4.32284	0.993125	Train
0013956.jpg	0	-2.57946	0.0667594	Train
0014518.jpg	1	3.74599	0.97926	Train
0061454.jpg	1	3.45172	0.978455	Train
0025791.jpg	1	3.99695	0.990072	Train
0014744.jpg	0	-0.475356	0.373467	Train
0012988.jpg	1	5.30712	0.9999	Train
0022937.jpg	0	-1.27294	0.215282	Train
0011846.jpg	1	5.73069	0.9999	Train
0034313.jpg	1	4.06693	0.983477	Train
0056788.jpg	1	17.1569	0.9999	Train
1157032.jpg	1	1.99132	0.886357	Train
0086914.jpg	0	1.32553	0.785476	Train
0035525.jpg	1	5.90372	0.9999	Train
0033469.jpg	1	4.65892	0.992802	Train
0058433.jpg	1	4.92973	0.9999	Train
0015316.jpg	1	7.26465	0.9999	Train
7724762.jpg	1	3.27223	0.973056	Train
9743746.jpg	0	-2.90136	0.050634	Train
0034106.jpg	1	8.69445	0.9999	Train
0063081.jpg	1	7.8023	0.9999	Train
6541615.jpg	1	-1.20699	0.233311	Train
1776777.jpg	1	7.29772	0.9999	Train
0010591.jpg	1	5.47206	0.999476	Train
0072826.jpg	1	9.22455	0.9999	Train
0036119.jpg	1	9.30479	0.9999	Train
0067521.jpg	1	9.39673	0.9999	Train
0023514.jpg	1	7.40084	0.9999	Train
0012736.jpg	0	-1.81486	0.135484	Train
0014385.jpg	1	-0.668604	0.344632	Train
0067248.jpg	1	8.5965	0.9999	Train
0064321.jpg	1	7.31782	0.9999	Train
4719387.jpg	1	4.41616	0.997956	Train
0023165.jpg	1	0.760012	0.690129	Train
0010143.jpg	1	-0.908501	0.293711	Train
0072713.jpg	1	4.42816	0.992979	Train
0067979.jpg	1	5.2307	0.997531	Train
0035478.jpg	1	7.70093	0.9999	Train
0053485.jpg	1	12.9986	0.9999	Train
0028326.jpg	1	9.56201	0.9999	Train
0055690.jpg	1	7.27782	0.9999	Train
0054756.jpg	1	0.715631	0.676477	Train
0023463.jpg	1	7.01527	0.9999	Train
0028317.jpg	1	6.80206	0.999657	Train
0015156.jpg	1	3.32948	0.968514	Train
0032624.jpg	1	7.89474	0.9999	Train
0022949.jpg	0	-2.01601	0.116034	Train
0067170.jpg	1	13.2764	0.9999	Train
0032892.jpg	1	7.97605	0.9999	Train
0022798.jpg	1	11.6897	0.9999	Train
0055467.jpg	1	4.10583	0.99094	Train
0014088.jpg	1	3.32999	0.972567	Train
0022090.jpg	0	-0.533264	0.368592	Train
0071576.jpg	1	10.4883	0.9999	Train
0033337.jpg	1	10.2395	0.9999	Train
0064406.jpg	1	16.4941	0.9999	Train
0023855.jpg	1	2.45832	0.924875	Train
0010402.jpg	1	3.98276	0.991167	Train
5581297.jpg	1	8.80465	0.9999	Train
0023397.jpg	1	3.88196	0.985697	Train
7894542.jpg	0	-3.35305	0.0271123	Train
0053611.jpg	1	10.5105	0.9999	Train
0055087.jpg	1	4.87214	0.997085	Train
0069260.jpg	1	12.7816	0.9999	Train
0024016.jpg	1	4.695	0.995371	Train
9159477.jpg	1	2.09448	0.890801	Train
0030681.jpg	1	7.99787	0.9999	Train
8006211.jpg	1	10.9558	0.9999	Train
0014198.jpg	0	-2.36914	0.0839503	Train
0047004.jpg	1	7.37892	0.9999	Train
0024013.jpg	0	-2.87793	0.0451191	Train
0056403.jpg	1	5.94127	0.9999	Train
0014546.jpg	1	-1.69694	0.160061	Train
0033477.jpg	1	8.90588	0.9999	Train
7376452.jpg	1	8.27765	0.9999	Train
0010140.jpg	1	6.72256	0.9999	Train
0066659.jpg	1	13.3517	0.9999	Train
0033399.jpg	1	9.94982	0.9999	Train
0067719.jpg	1	8.21441	0.9999	Train
0022235.jpg	0	-1.5175	0.174976	Train
0000511.jpg	1	7.09977	0.9999	Train
6841294.jpg	1	4.47644	0.993994	Train
0071458.jpg	1	6.86343	0.9999	Train
9176427.jpg	1	9.96235	0.9999	Train
0066666.jpg	1	10.465	0.9999	Train
0063885.jpg	1	3.5722	0.977087	Train
0031386.jpg	1	7.94597	0.9999	Train
0063094.jpg	1	4.77627	0.995581	Train
0034874.jpg	1	4.51321	0.989873	Train
0067798.jpg	1	7.93301	0.9999	Train
0066399.jpg	1	5.01906	0.999099	Train
8068693.jpg	1	8.58667	0.9999	Train
0054936.jpg	1	6.87493	0.9999	Train
3241636.jpg	1	1.99662	0.887456	Train
0033209.jpg	1	7.87803	0.9999	Train
0064428.jpg	1	8.85584	0.9999	Train
0072824.jpg	1	0.614797	0.649181	Train
0058000.jpg	1	16.7369	0.9999	Train
0014919.jpg	1	6.76494	0.9999	Train
0014226.jpg	0	-2.30846	0.0814297	Train
2525721.jpg	0	-3.68683	0.0191241	Train
0056406.jpg	1	9.15585	0.9999	Train
0053686.jpg	1	6.30914	0.9999	Train
0022068.jpg	1	7.73454	0.9999	Train
0063349.jpg	1	8.19007	0.9999	Train
0058135.jpg	1	12.812	0.9999	Train
0023174.jpg	0	-2.97507	0.0479194	Train
0021405.jpg	1	4.47546	0.993059	Train
0021282.jpg	1	7.80648	0.9999	Train
0020992.jpg	0	-0.571972	0.350972	Train
0071776.jpg	1	10.6644	0.9999	Train
0060393.jpg	1	3.8973	0.981228	Train
0022496.jpg	0	-0.0636551	0.475558	Train
0061250.jpg	1	9.26616	0.9999	Train
0069457.jpg	1	6.1213	0.9999	Train
0068560.jpg	1	11.3007	0.9999	Train
0656566.jpg	0	-1.94588	0.11591	Train
0011094.jpg	1	4.88628	0.996826	Train
0036284.jpg	1	0.87578	0.711067	Train
0034269.jpg	1	9.24916	0.9999	Train
0061595.jpg	1	5.40814	0.997117	Train
0056988.jpg	1	13.7015	0.9999	Train
0019424.jpg	1	3.11946	0.960761	Train
0065324.jpg	1	10.8284	0.9999	Train
0033807.jpg	1	5.24475	0.999665	Train
0029652.jpg	1	7.39968	0.9999	Train
0067969.jpg	1	4.37534	0.994141	Train
0071788.jpg	1	5.19584	0.9999	Train
0062491.jpg	1	11.2403	0.9999	Train
5843614.jpg	0	-1.19417	0.224567	Train
0067206.jpg	1	10.016	0.9999	Train
6539127.jpg	1	1.93246	0.877286	Train
0056167.jpg	1	16.2144	0.9999	Train
0072294.jpg	1	5.63345	0.997712	Train
7658729.jpg	1	8.17572	0.9999	Train
0013455.jpg	1	4.16872	0.986713	Train
0009993.jpg	1	6.00497	0.9999	Train
0022313.jpg	1	-0.314604	0.425461	Train
0057406.jpg	1	7.67526	0.9999	Train
0021328.jpg	1	4.44566	0.99258	Train
0034087.jpg	1	6.91047	0.9999	Train
0027067.jpg	1	4.49006	0.990891	Train
6634951.jpg	1	2.98249	0.958976	Train
0010883.jpg	1	4.85782	0.996281	Train
0014005.jpg	0	-2.15899	0.0998798	Train
3244067.jpg	1	6.4406	0.9999	Train
0032790.jpg	1	2.73535	0.948534	Train
0028916.jpg	1	7.46849	0.9999	Train
0035397.jpg	1	0.0450867	0.513646	Train
0020979.jpg	0	-3.67115	0.020584	Train
3298946.jpg	0	3.85192	0.971116	Train
0024537.jpg	1	7.26273	0.9999	Train
2871230.jpg	1	2.98521	0.956327	Train
0010750.jpg	1	10.9708	0.9999	Train
0055918.jpg	1	7.00056	0.9999	Train
0014466.jpg	0	-3.17543	0.033256	Train
0054618.jpg	1	4.86238	0.999388	Train
0065658.jpg	1	8.74883	0.9999	Train
0066603.jpg	1	7.30337	0.9999	Train
0032192.jpg	1	5.60898	0.9999	Train
0033630.jpg	1	4.80537	0.9999	Train
4523382.jpg	1	13.4791	0.9999	Train
0033814.jpg	1	5.16722	0.996867	Train
8436194.jpg	1	4.17404	0.990563	Train
0072025.jpg	1	11.5014	0.9999	Train
0071471.jpg	1	11.0485	0.9999	Train
0023839.jpg	1	2.51177	0.92909	Train
0060239.jpg	1	10.7271	0.9999	Train
0067960.jpg	1	9.90562	0.9999	Train
7534008.jpg	1	2.88811	0.95099	Train
6220625.jpg	1	0.214111	0.557604	Train
4561067.jpg	1	8.17242	0.9999	Train
0029163.jpg	1	3.46982	0.977203	Train
0061079.jpg	1	7.30873	0.9999	Train
0035700.jpg	1	11.8593	0.9999	Train
0063124.jpg	1	10.9355	0.9999	Train
0021250.jpg	0	-2.70351	0.0574298	Train
3372750.jpg	1	7.00457	0.9999	Train
0023744.jpg	1	1.74169	0.856949	Train
8907232.jpg	1	3.81634	0.985441	Train
0069264.jpg	1	4.70205	0.997647	Train
0032987.jpg	1	4.72136	0.994305	Train
0022661.jpg	1	10.2266	0.9999	Train
0013050.jpg	0	-2.26121	0.0870146	Train
0068932.jpg	1	10.9417	0.9999	Train
0021900.jpg	1	5.87655	0.9999	Train
0023105.jpg	1	8.58352	0.9999	Train
2139839.jpg	0	0.171678	0.533055	Train
0032287.jpg	1	8.15181	0.9999	Train
3435596.jpg	1	4.11334	0.989312	Train
0365225.jpg	1	6.72711	0.9999	Train
0071700.jpg	1	9.98888	0.9999	Train
0022676.jpg	0	-3.43673	0.0295095	Train
0058341.jpg	1	10.0941	0.9999	Train
0012082.jpg	1	7.03833	0.9999	Train
0021474.jpg	1	4.96909	0.9999	Train
0027402.jpg	1	3.95947	0.987139	Train
0014700.jpg	0	-0.107711	0.470012	Train
0061516.jpg	1	11.134	0.9999	Train
9144329.jpg	1	1.69701	0.846557	Train
0064673.jpg	1	13.4537	0.9999	Train
0055450.jpg	1	10.8129	0.9999	Train
0022962.jpg	0	-1.44484	0.186055	Train
0015124.jpg	1	10.9282	0.9999	Train
0060897.jpg	1	5.28133	0.999881	Train
0065532.jpg	1	13.903	0.9999	Train
0022842.jpg	0	-2.95339	0.0465556	Train
0023484.jpg	1	3.34647	0.973589	Train
0023461.jpg	1	9.43854	0.9999	Train
0064448.jpg	1	10.9628	0.9999	Train
0012458.jpg	0	-1.29123	0.206199	Train
0071892.jpg	1	8.39231	0.9999	Train
0065026.jpg	1	10.3473	0.9999	Train
9543045.jpg	1	7.45159	0.9999	Train
0063208.jpg	1	11.6795	0.9999	Train
0014041.jpg	0	-1.44293	0.188204	Train
0034089.jpg	1	7.61057	0.9999	Train
0012716.jpg	0	-2.56237	0.0707946	Train
0058496.jpg	1	6.53627	0.9999	Train
0014347.jpg	1	-2.33983	0.0932431	Train
0013006.jpg	0	-2.84843	0.0496959	Train
0013407.jpg	0	-1.39415	0.192218	Train
0021296.jpg	1	3.35853	0.974291	Train
7101732.jpg	1	8.71316	0.9999	Train
0032981.jpg	1	5.69038	0.9999	Train
3619132.jpg	0	-3.37091	0.0239767	Train
2071966.jpg	1	4.737	0.992567	Train
0054385.jpg	1	7.83036	0.9999	Train
0032070.jpg	1	4.09831	0.989179	Train
0012467.jpg	0	-0.491096	0.375408	Train
0990298.jpg	1	4.13549	0.992687	Train
0013262.jpg	0	-2.44661	0.0731777	Train
0032396.jpg	1	5.22246	0.999254	Train
0023837.jpg	1	2.67176	0.938932	Train
0028709.jpg	1	2.9499	0.95777	Train
0033183.jpg	1	2.96092	0.95341	Train
9254641.jpg	1	4.82097	0.9999	Train
0022251.jpg	0	-0.0978968	0.466383	Train
0013261.jpg	0	-1.82105	0.129421	Train
0058837.jpg	1	2.2291	0.91181	Train
0054919.jpg	1	2.72961	0.93889	Train
0023377.jpg	1	2.77019	0.946552	Train
1997620.jpg	0	-3.09856	0.0347107	Train
0012276.jpg	0	-2.78385	0.0560623	Train
0023050.jpg	1	8.32913	0.9999	Train
0011169.jpg	1	9.59736	0.9999	Train
0062686.jpg	1	8.26004	0.9999	Train
0022252.jpg	0	-0.519857	0.370465	Train
0023060.jpg	0	-1.67305	0.153598	Train
0046683.jpg	1	8.63425	0.9999	Train
7076637.jpg	0	-1.42888	0.186287	Train
0057048.jpg	1	6.14385	0.998922	Train
0022011.jpg	1	3.80378	0.978568	Train
0053947.jpg	1	5.80156	0.9999	Train
0063950.jpg	1	16.61	0.9999	Train
0023891.jpg	1	2.26098	0.914082	Train
0056346.jpg	1	6.70789	0.9999	Train
0014918.jpg	1	4.02226	0.991722	Train
0010797.jpg	1	4.3622	0.996107	Train
0057913.jpg	1	16.5837	0.9999	Train
0064014.jpg	1	10.7087	0.9999	Train
0029547.jpg	1	8.49434	0.9999	Train
0062639.jpg	1	11.9419	0.9999	Train
0063318.jpg	1	7.50113	0.9999	Train
0071857.jpg	1	16.6583	0.9999	Train
0062994.jpg	1	6.61101	0.9999	Train
0061278.jpg	1	5.96029	0.9999	Train
0022663.jpg	1	9.61495	0.9999	Train
0067666.jpg	1	4.30274	0.991972	Train
4718954.jpg	1	9.56763	0.9999	Train
0066200.jpg	1	7.8491	0.9999	Train
0071806.jpg	1	12.384	0.9999	Train
0066518.jpg	1	7.23335	0.9999	Train
0029958.jpg	1	3.64492	0.980764	Train
0055309.jpg	1	8.18883	0.9999	Train
0034141.jpg	1	5.21933	0.9999	Train
0022585.jpg	0	-2.79393	0.0562248	Train
0026352.jpg	1	8.83026	0.9999	Train
8256480.jpg	1	-0.0119618	0.503986	Train
0046671.jpg	1	4.97127	0.995993	Train
0029370.jpg	1	10.0436	0.9999	Train
0022832.jpg	0	-2.75348	0.0509064	Train
4537252.jpg	0	-2.53616	0.0730288	Train
0023077.jpg	0	-2.99243	0.0458524	Train
9314356.jpg	0	-0.653671	0.335367	Train
0353247.jpg	1	1.39808	0.806758	Train
0031718.jpg	1	5.85959	0.9999	Train
0033526.jpg	1	4.04573	0.990178	Train
0067461.jpg	1	6.45205	0.9999	Train
2212637.jpg	1	3.06047	0.956412	Train
0071303.jpg	1	6.0617	0.9999	Train
0056089.jpg	1	9.79757	0.9999	Train
0030366.jpg	1	5.33288	0.99543	Train
0020998.jpg	1	1.35386	0.803354	Train
0032592.jpg	1	5.91862	0.9999	Train
0068234.jpg	1	14.2578	0.9999	Train
0072418.jpg	1	7.6223	0.9999	Train
0055048.jpg	1	5.02367	0.994158	Train
0033942.jpg	1	6.39593	0.9999	Train
0750046.jpg	1	2.8563	0.954211	Train
1816965.jpg	1	5.45511	0.9999	Train
0024351.jpg	1	4.23995	0.991483	Train
0014051.jpg	0	-0.954275	0.269192	Train
0062636.jpg	1	7.99893	0.9999	Train
0054670.jpg	1	19.4136	0.9999	Train
0036112.jpg	1	6.36222	0.9999	Train
0022256.jpg	1	2.4323	0.927323	Train
0011730.jpg	0	-2.03686	0.105923	Train
0012764.jpg	0	0.927555	0.711655	Train
0021407.jpg	1	8.32864	0.9999	Train
0010413.jpg	1	1.10692	0.756042	Train
0011222.jpg	0	-2.57782	0.0659387	Train
0013004.jpg	0	-1.97024	0.117802	Train
0067614.jpg	1	4.34634	0.994331	Train
0011693.jpg	1	8.37642	0.9999	Train
0012964.jpg	0	-2.64395	0.0613662	Train
0023286.jpg	1	0.406675	0.607184	Train
0021231.jpg	0	-3.22457	0.0325152	Train
0012345.jpg	0	-2.76093	0.0507448	Train
7683106.jpg	1	11.7712	0.9999	Train
0012751.jpg	0	-2.2629	0.0858474	Train
0060648.jpg	1	10.9214	0.9999	Train
0062935.jpg	1	8.90507	0.9999	Train
0054112.jpg	1	9.98418	0.9999	Train
0071901.jpg	1	3.16638	0.966396	Train
0070549.jpg	1	11.5763	0.9999	Train
0010785.jpg	1	9.62306	0.9999	Train
0071800.jpg	1	11.1007	0.9999	Train
3475660.jpg	1	3.80245	0.987	Train
0025891.jpg	1	10.2073	0.9999	Train
0014229.jpg	1	2.92189	0.956258	Train
0023476.jpg	0	-1.69226	0.147848	Train
0032400.jpg	1	4.43135	0.997348	Train
0012296.jpg	0	-1.58871	0.165739	Train
0028777.jpg	1	5.35856	0.999458	Train
0065969.jpg	1	11.477	0.9999	Train
0062806.jpg	1	3.9952	0.991674	Train
4378189.jpg	1	1.47193	0.815156	Train
0064683.jpg	1	16.5104	0.9999	Train
0064072.jpg	1	10.3252	0.9999	Train
0064783.jpg	1	4.19023	0.988546	Train
0011370.jpg	1	8.33259	0.9999	Train
0021867.jpg	0	3.98102	0.977654	Train
0033813.jpg	1	5.97098	0.9999	Train
0054912.jpg	1	15.4966	0.9999	Train
0026086.jpg	1	7.12395	0.9999	Train
0065089.jpg	1	13.4276	0.9999	Train
3011033.jpg	0	-1.62532	0.154912	Train
0072653.jpg	1	4.60728	0.991745	Train
0057188.jpg	1	9.98731	0.9999	Train
6875745.jpg	1	1.18721	0.771345	Train
0014562.jpg	1	3.7718	0.985067	Train
0059424.jpg	1	8.52563	0.9999	Train
0057960.jpg	1	5.89922	0.999484	Train
0024162.jpg	0	-3.89905	0.0188098	Train
0023517.jpg	1	7.01638	0.9999	Train
0023327.jpg	1	13.0019	0.9999	Train
0010164.jpg	1	0.703118	0.677431	Train
0054528.jpg	1	10.7609	0.9999	Train
0065728.jpg	1	8.70371	0.9999	Train
9210086.jpg	1	3.38779	0.97282	Train
0055720.jpg	1	5.48986	0.9999	Train
0012391.jpg	1	6.88928	0.9999	Train
0064993.jpg	1	7.6844	0.9999	Train
2844539.jpg	1	-1.1416	0.250057	Train
4120174.jpg	1	-1.08587	0.255237	Train
0060313.jpg	1	10.1603	0.9999	Train
0060773.jpg	1	0.660373	0.664487	Train
2101624.jpg	1	2.43536	0.923716	Train
0033114.jpg	1	9.20966	0.9999	Train
0058256.jpg	1	4.71965	0.9974	Train
0022224.jpg	0	-2.85897	0.0445833	Train
0072642.jpg	1	12.8839	0.9999	Train
0009960.jpg	1	3.49636	0.974989	Train
0023359.jpg	0	-2.04868	0.106193	Train
0001102.jpg	1	11.2036	0.9999	Train
0057727.jpg	1	8.03897	0.9999	Train
4640181.jpg	0	2.12777	0.886653	Train
7293518.jpg	1	5.00023	0.998847	Train
0063002.jpg	1	12.1953	0.9999	Train
0013501.jpg	1	0.154442	0.542783	Train
0070074.jpg	1	10.3138	0.9999	Train
0022379.jpg	1	1.71214	0.853539	Train
1354980.jpg	1	5.14431	0.996123	Train
0036056.jpg	1	4.10389	0.988367	Train
0014224.jpg	0	-1.7276	0.141792	Train
1423737.jpg	1	1.06542	0.752447	Train
0035732.jpg	1	8.74288	0.9999	Train
0067597.jpg	1	10.2849	0.9999	Train
0062125.jpg	1	7.12139	0.9999	Train
7371801.jpg	1	3.24463	0.963864	Train
7952870.jpg	1	8.45869	0.9999	Train
0013058.jpg	0	0.362463	0.58656	Train
0068979.jpg	1	11.2442	0.9999	Train
0065133.jpg	1	11.4575	0.9999	Train
0026430.jpg	1	4.3335	0.996364	Train
8007904.jpg	0	-2.03927	0.106807	Train
0057593.jpg	1	9.57191	0.9999	Train
2153401.jpg	1	1.95601	0.885805	Train
0033333.jpg	1	9.66404	0.9999	Train
0000462.jpg	1	0.832491	0.705307	Train
0072441.jpg	1	7.46459	0.9999	Train
0011898.jpg	1	4.22804	0.993738	Train
1203272.jpg	1	11.9341	0.9999	Train
0055937.jpg	1	1.45481	0.820137	Train
2646829.jpg	1	2.90885	0.954108	Train
0033299.jpg	1	10.4145	0.9999	Train
0069277.jpg	1	5.29344	0.9999	Train
0028410.jpg	1	9.36706	0.9999	Train
0010122.jpg	1	0.107874	0.53361	Train
0030756.jpg	1	8.66499	0.9999	Train
0066848.jpg	1	16.5789	0.9999	Train
0062425.jpg	1	13.8418	0.9999	Train
0055179.jpg	1	19.1534	0.9999	Train
0014027.jpg	1	2.09247	0.895308	Train
2884038.jpg	1	2.21309	0.910421	Train
6556373.jpg	1	8.04351	0.9999	Train
1708591.jpg	0	-2.32113	0.0869059	Train
7666432.jpg	1	6.57987	0.9999	Train
0030032.jpg	1	9.40183	0.9999	Train
0010995.jpg	1	8.45686	0.9999	Train
0011404.jpg	1	3.49772	0.976731	Train
0060845.jpg	1	12.5252	0.9999	Train
5373632.jpg	0	-3.2676	0.0364221	Train
0021288.jpg	0	-1.41036	0.190979	Train
0022302.jpg	0	-0.925564	0.278775	Train
6356149.jpg	0	2.40854	0.912639	Train
0013985.jpg	0	-1.96799	0.117256	Train
0013686.jpg	0	-2.85654	0.0472059	Train
0010156.jpg	1	7.14945	0.9999	Train
0067543.jpg	1	5.31273	0.9999	Train
1797795.jpg	1	4.70266	0.99708	Train
0061941.jpg	1	13.2715	0.9999	Train
0065947.jpg	1	15.0683	0.9999	Train
0072631.jpg	1	6.68886	0.9999	Train
0021770.jpg	1	5.23943	0.9999	Train
0055287.jpg	1	12.4226	0.9999	Train
6364782.jpg	1	4.91248	0.998533	Train
0065448.jpg	1	8.02285	0.9999	Train
0010900.jpg	1	4.36031	0.994156	Train
0035698.jpg	1	3.74418	0.978935	Train
0023212.jpg	0	-1.79235	0.141826	Train
0023301.jpg	1	12.4456	0.9999	Train
0066182.jpg	1	9.4896	0.9999	Train
0072173.jpg	1	3.97491	0.989539	Train
0022751.jpg	0	0.700158	0.66186	Train
0014489.jpg	1	-0.622149	0.358024	Train
0022942.jpg	0	0.22577	0.547085	Train
0064427.jpg	1	7.83583	0.9999	Train
9876533.jpg	1	9.27492	0.9999	Train
0022940.jpg	0	0.790561	0.678135	Train
0057302.jpg	1	13.3082	0.9999	Train
0021742.jpg	0	-2.54792	0.0646572	Train
0067903.jpg	1	10.9273	0.9999	Train
0028075.jpg	1	5.54204	0.9999	Train
8750784.jpg	1	6.56399	0.9999	Train
0014369.jpg	1	4.31313	0.990266	Train
7612992.jpg	1	8.41721	0.9999	Train
0014016.jpg	0	-1.3847	0.199158	Train
0010415.jpg	1	1.99546	0.888719	Train
0000411.jpg	1	4.80366	0.992438	Train
0070364.jpg	1	6.34253	0.9999	Train
0012639.jpg	1	-0.133878	0.475545	Train
0022197.jpg	1	8.79623	0.9999	Train
0062954.jpg	1	3.6728	0.975757	Train
0013449.jpg	0	-3.65843	0.0190604	Train
0055938.jpg	1	16.1913	0.9999	Train
0014304.jpg	0	-2.25183	0.093465	Train
0014377.jpg	1	-1.17848	0.243072	Train
0013353.jpg	0	-3.50852	0.0235985	Train
0021205.jpg	1	5.98175	0.998901	Train
0056677.jpg	1	11.7132	0.9999	Train
0014912.jpg	1	5.31331	0.9999	Train
2776906.jpg	1	10.1134	0.9999	Train
0030784.jpg	1	5.85044	0.999546	Train
0011626.jpg	0	-1.74004	0.139778	Train
0056839.jpg	1	4.51564	0.998122	Train
0032695.jpg	1	13.2114	0.9999	Train
0013948.jpg	1	6.36472	0.9999	Train
0010629.jpg	1	1.97503	0.887523	Train
0055213.jpg	1	8.77434	0.9999	Train
8737794.jpg	1	3.24354	0.970491	Train
0053513.jpg	1	9.03225	0.9999	Train
0033953.jpg	1	9.08136	0.9999	Train
9163137.jpg	0	0.347651	0.585481	Train
0035911.jpg	1	7.5473	0.9999	Train
0011056.jpg	1	1.8889	0.871566	Train
0070581.jpg	1	13.0402	0.9999	Train
0064411.jpg	1	11.1458	0.9999	Train
0024675.jpg	1	11.5816	0.9999	Train
0033700.jpg	1	7.53979	0.9999	Train
0025755.jpg	1	9.26994	0.9999	Train
0016080.jpg	1	3.42388	0.978159	Train
0034051.jpg	1	6.29388	0.9999	Train
0053980.jpg	1	16.8589	0.9999	Train
0011344.jpg	1	-0.588034	0.366759	Train
0015522.jpg	1	8.22227	0.9999	Train
0023438.jpg	1	1.00637	0.7378	Train
0023642.jpg	1	4.119	0.984554	Train
4918794.jpg	0	-1.89763	0.123073	Train
0064538.jpg	1	14.5096	0.9999	Train
0062102.jpg	1	2.41002	0.918586	Train
0067757.jpg	1	8.48413	0.9999	Train
1758803.jpg	0	-2.92716	0.0459982	Train
0011811.jpg	1	10.8509	0.9999	Train
0070933.jpg	1	8.71577	0.9999	Train
0069620.jpg	1	5.86027	0.9999	Train
0032630.jpg	1	9.24028	0.9999	Train
9930788.jpg	0	0.599187	0.641067	Train
3275875.jpg	1	10.9055	0.9999	Train
0056201.jpg	1	4.28632	0.989399	Train
0014983.jpg	1	1.17485	0.767339	Train
0060677.jpg	1	9.5609	0.9999	Train
0013834.jpg	1	0.534616	0.633129	Train
0026745.jpg	1	9.84097	0.9999	Train
0072694.jpg	1	10.5151	0.9999	Train
0022459.jpg	0	-1.28035	0.210194	Train
0063475.jpg	1	3.63706	0.979966	Train
0056209.jpg	1	7.84896	0.9999	Train
0056413.jpg	1	9.67167	0.9999	Train
0069293.jpg	1	3.99598	0.984356	Train
0026458.jpg	1	10.0162	0.9999	Train
0067009.jpg	1	11.6518	0.9999	Train
0029558.jpg	1	5.05866	0.997875	Train
0011648.jpg	0	-2.59917	0.0675557	Train
0023045.jpg	1	7.68533	0.999818	Train
0013723.jpg	0	-2.73772	0.0552776	Train
0066649.jpg	1	0.462784	0.616936	Train
0013321.jpg	1	-0.383549	0.408788	Train
0011510.jpg	1	4.98764	0.9999	Train
0027407.jpg	1	6.9042	0.9999	Train
0065748.jpg	1	12.2223	0.9999	Train
8231999.jpg	1	0.738523	0.683705	Train
0068299.jpg	1	12.251	0.9999	Train
0011501.jpg	1	4.12182	0.988336	Train
0013943.jpg	0	-3.42977	0.0285695	Train
2243756.jpg	1	-0.322417	0.429267	Train
0034085.jpg	1	6.9328	0.9999	Train
0070846.jpg	1	5.69948	0.9999	Train
0055367.jpg	1	1.17739	0.766447	Train
[truncated: 9,618 more rows]

## Sheet: ResNet50V2
Supplementary Table 2G. ResNet50V2 Model's prediction results (1 = Malignant, 0 = Malignant-other)
[truncated: 10,801 more rows]

[truncated: 2 more sheets: Xception, VGG19]
