# Supplementary material for: A model combining deep learning and ensemble learning for melanoma recognition via dermoscopy
Source: Front Oncol. 2026 May 15;16:1782150. doi: 10.3389/fonc.2026.1782150 (PMC13218984; doi:10.3389/fonc.2026.1782150)
Supplement: Supplementary file 3 [file Table3.xlsx]

## Sheet: Sheet1
Supplementary Table 3. Performance of single models
Model	Dataset	Accuracy	Precision	Recall	F1	AUC
DenseNet201	Train	0.986322	0.988367	0.995828	0.976639	0.999346
DenseNet201	Test	0.728762	0.73871	0.984899	0.823811	0.935314
EfficientNetB7	Train	0.999435	0.998938	0.999176	0.999057	0.999988
EfficientNetB7	Test	0.801433	0.764395	0.970339	0.857067	0.935202
EfficientNetV2S	Train	0.997965	0.998032	0.995171	0.996595	0.999982
EfficientNetV2S	Test	0.778915	0.730194	0.993163	0.845936	0.958139
InceptionResNetV2	Train	0.99887	0.998589	0.997636	0.998112	0.999985
InceptionResNetV2	Test	0.756909	0.720441	0.987598	0.835301	0.954082
MobileNetV3Large	Train	0.998983	0.997477	0.999138	0.998305	0.999999
MobileNetV3Large	Test	0.865681	0.79124	0.984086	0.89422	0.966562
NASNetLarge	Train	0.946416	0.906503	0.967269	0.971756	0.982373
NASNetLarge	Test	0.709314	0.70917	0.994341	0.818638	0.920509
ResNet50V2	Train	0.994348	0.987206	0.99215	0.990635	0.999823
ResNet50V2	Test	0.795292	0.763984	0.996769	0.868567	0.966559
VGG19	Train	0.995252	0.991846	0.992316	0.992081	0.999777
VGG19	Test	0.768168	0.74976	0.991404	0.842328	0.94945
Xception	Train	0.999661	0.999077	0.999792	0.999434	1
Xception	Test	0.781474	0.730307	0.996281	0.849616	0.964024
