# Supplementary material for: A model combining deep learning and ensemble learning for melanoma recognition via dermoscopy
Source: Front Oncol. 2026 May 15;16:1782150. doi: 10.3389/fonc.2026.1782150 (PMC13218984; doi:10.3389/fonc.2026.1782150)
Supplement: Supplementary file 4 [file Table4.xlsx]

## Sheet: Sheet1
Supplementary Table 4. XGboost samples predictions (1 = Malignant, 0 = Malignant-other)
Filename	True Label	Raw Score	Probability	Dataset
0072522.jpg	1	9.06021	0.9999	Train
0033562.jpg	1	9.08968	0.9999	Train
0022791.jpg	0	-7.60078	0.0001	Train
0059270.jpg	1	9.07221	0.9999	Train
0011529.jpg	1	9.12056	0.9999	Train
2678887.jpg	1	9.07833	0.9999	Train
9000824.jpg	1	8.98889	0.9999	Train
0066347.jpg	1	9.12682	0.9999	Train
0022931.jpg	0	-7.55193	0.0001	Train
0032245.jpg	1	8.47894	0.9999	Train
0086914.jpg	0	-7.57355	0.0001	Train
0063937.jpg	1	9.081	0.9999	Train
0011137.jpg	1	8.98618	0.9999	Train
6767569.jpg	1	9.1756	0.9999	Train
0068107.jpg	1	9.14282	0.9999	Train
0065449.jpg	1	9.10865	0.9999	Train
0012356.jpg	1	9.00892	0.9999	Train
0059513.jpg	1	9.00753	0.9999	Train
7474602.jpg	0	-7.6293	0.0001	Train
0032187.jpg	1	8.98156	0.9999	Train
0016438.jpg	1	9.10258	0.9999	Train
0030171.jpg	1	9.17215	0.9999	Train
0029212.jpg	1	9.15313	0.9999	Train
0014127.jpg	1	9.12006	0.9999	Train
0072909.jpg	1	9.01327	0.9999	Train
0000438.jpg	1	8.98984	0.9999	Train
0060215.jpg	1	9.09299	0.9999	Train
0053814.jpg	1	9.04982	0.9999	Train
0063492.jpg	1	9.16995	0.9999	Train
0025145.jpg	1	9.0583	0.9999	Train
0032569.jpg	1	9.15041	0.9999	Train
0014892.jpg	1	9.10178	0.9999	Train
0001116.jpg	1	9.05587	0.9999	Train
0036269.jpg	1	8.98062	0.9999	Train
0060897.jpg	1	9.10536	0.9999	Train
0028696.jpg	1	9.06911	0.9999	Train
0024756.jpg	1	8.97709	0.9999	Train
0024091.jpg	1	9.14063	0.9999	Train
0030843.jpg	1	9.06104	0.9999	Train
6971606.jpg	1	9.00503	0.9999	Train
8040024.jpg	1	9.17218	0.9999	Train
0011929.jpg	1	8.99667	0.9999	Train
0014189.jpg	1	9.06542	0.9999	Train
0034172.jpg	1	9.05639	0.9999	Train
0033820.jpg	1	9.14276	0.9999	Train
0020998.jpg	1	9.11592	0.9999	Train
7466678.jpg	1	9.11615	0.9999	Train
0021472.jpg	1	9.01073	0.9999	Train
0013716.jpg	0	-7.57763	0.0001	Train
0027561.jpg	1	8.97828	0.9999	Train
0021622.jpg	1	9.06112	0.9999	Train
0010555.jpg	1	8.9832	0.9999	Train
1610047.jpg	0	-7.59747	0.0001	Train
6463451.jpg	0	-7.49655	0.0001	Train
0046661.jpg	1	7.91164	0.9999	Train
9998679.jpg	0	-7.54777	0.0001	Train
3319229.jpg	1	9.17217	0.9999	Train
0058518.jpg	1	8.99616	0.9999	Train
0068488.jpg	1	9.11884	0.9999	Train
0060660.jpg	1	9.15312	0.9999	Train
0011501.jpg	1	9.04248	0.9999	Train
0026950.jpg	1	9.12095	0.9999	Train
0060978.jpg	1	9.08973	0.9999	Train
0032766.jpg	1	9.16215	0.9999	Train
0057539.jpg	1	9.13721	0.9999	Train
0026314.jpg	1	9.01761	0.9999	Train
0010034.jpg	1	9.05188	0.9999	Train
0025592.jpg	1	9.04273	0.9999	Train
7372719.jpg	1	9.05415	0.9999	Train
0036270.jpg	1	9.06571	0.9999	Train
0010629.jpg	1	9.06418	0.9999	Train
0028291.jpg	1	9.01349	0.9999	Train
0030910.jpg	1	8.99085	0.9999	Train
0013829.jpg	0	-7.55123	0.0001	Train
0013767.jpg	1	9.15342	0.9999	Train
0035393.jpg	1	9.01641	0.9999	Train
0057307.jpg	1	9.06932	0.9999	Train
0059869.jpg	1	9.04627	0.9999	Train
6152032.jpg	1	9.11979	0.9999	Train
0023588.jpg	1	9.09947	0.9999	Train
0013005.jpg	0	-7.61655	0.0001	Train
0012592.jpg	1	9.17252	0.9999	Train
0064676.jpg	1	9.12044	0.9999	Train
0013663.jpg	1	9.02346	0.9999	Train
0057963.jpg	1	9.167	0.9999	Train
0022662.jpg	1	9.11967	0.9999	Train
0013301.jpg	0	-7.49638	0.0001	Train
0021475.jpg	1	9.05546	0.9999	Train
0000303.jpg	1	8.99106	0.9999	Train
0062103.jpg	1	9.05476	0.9999	Train
0023484.jpg	1	9.01451	0.9999	Train
0028901.jpg	1	8.44383	0.9999	Train
0070417.jpg	1	9.06732	0.9999	Train
0021442.jpg	1	9.09562	0.9999	Train
0033152.jpg	1	9.16254	0.9999	Train
0033171.jpg	1	9.12243	0.9999	Train
0023016.jpg	1	9.14274	0.9999	Train
0032533.jpg	1	9.13413	0.9999	Train
0014434.jpg	1	9.03794	0.9999	Train
0066085.jpg	1	9.11722	0.9999	Train
0064129.jpg	1	9.04029	0.9999	Train
0011862.jpg	1	9.08573	0.9999	Train
0067274.jpg	1	9.11861	0.9999	Train
0061253.jpg	1	8.45372	0.9999	Train
0068218.jpg	1	9.06889	0.9999	Train
0069210.jpg	1	9.14082	0.9999	Train
5516918.jpg	0	-7.53586	0.0001	Train
0069617.jpg	1	8.99592	0.9999	Train
0015005.jpg	1	8.97731	0.9999	Train
0023705.jpg	1	9.05669	0.9999	Train
0022226.jpg	0	-7.61208	0.0001	Train
0063792.jpg	1	9.11405	0.9999	Train
0014255.jpg	1	8.97814	0.9999	Train
0063992.jpg	1	9.07647	0.9999	Train
0067205.jpg	1	9.095	0.9999	Train
0033807.jpg	1	9.12841	0.9999	Train
0057147.jpg	1	9.03303	0.9999	Train
0067805.jpg	1	9.11864	0.9999	Train
0071017.jpg	1	9.15422	0.9999	Train
0056119.jpg	1	9.00294	0.9999	Train
3941123.jpg	1	9.11636	0.9999	Train
0022921.jpg	0	-7.59457	0.0001	Train
0069988.jpg	1	9.17207	0.9999	Train
5086151.jpg	0	-7.60339	0.0001	Train
0058851.jpg	1	8.99977	0.9999	Train
0021341.jpg	1	9.10274	0.9999	Train
0013490.jpg	1	9.10553	0.9999	Train
9544832.jpg	1	9.03311	0.9999	Train
8540289.jpg	0	-7.49696	0.0001	Train
0022604.jpg	1	9.12185	0.9999	Train
0023173.jpg	0	-7.57082	0.0001	Train
0010809.jpg	1	9.16647	0.9999	Train
0065029.jpg	1	9.12755	0.9999	Train
0026081.jpg	1	8.9936	0.9999	Train
0012994.jpg	1	7.86539	0.9999	Train
0065066.jpg	1	8.98792	0.9999	Train
0066564.jpg	1	9.09402	0.9999	Train
3002956.jpg	1	9.06166	0.9999	Train
0030391.jpg	1	9.01231	0.9999	Train
0066867.jpg	1	9.04884	0.9999	Train
0063135.jpg	1	9.11288	0.9999	Train
0013137.jpg	0	-7.50076	0.0001	Train
0023837.jpg	1	9.01378	0.9999	Train
0056740.jpg	1	9.08466	0.9999	Train
0025265.jpg	1	9.14888	0.9999	Train
0026930.jpg	1	9.01349	0.9999	Train
0014224.jpg	0	-7.55687	0.0001	Train
0068850.jpg	1	9.08452	0.9999	Train
9074861.jpg	0	-7.52105	0.0001	Train
0014446.jpg	0	-7.61653	0.0001	Train
0060698.jpg	1	9.07928	0.9999	Train
0063470.jpg	1	9.15177	0.9999	Train
0012896.jpg	0	-7.52012	0.0001	Train
0071315.jpg	1	9.14792	0.9999	Train
0000175.jpg	1	8.97872	0.9999	Train
0021684.jpg	1	9.15225	0.9999	Train
0062684.jpg	1	9.04474	0.9999	Train
0062713.jpg	1	9.08398	0.9999	Train
0026870.jpg	1	9.11417	0.9999	Train
0021710.jpg	1	9.11242	0.9999	Train
0021427.jpg	1	8.99074	0.9999	Train
0022905.jpg	0	-7.50677	0.0001	Train
0021705.jpg	0	-7.48373	0.0001	Train
0053816.jpg	1	9.04847	0.9999	Train
0024688.jpg	1	9.0596	0.9999	Train
0071180.jpg	1	9.10571	0.9999	Train
0010878.jpg	1	9.12528	0.9999	Train
0013242.jpg	1	9.14423	0.9999	Train
0013722.jpg	0	-7.52278	0.0001	Train
2243756.jpg	1	9.10855	0.9999	Train
0025550.jpg	1	9.0675	0.9999	Train
0070166.jpg	1	9.10371	0.9999	Train
0023300.jpg	1	9.01379	0.9999	Train
2553643.jpg	0	-7.48312	0.0001	Train
0056728.jpg	1	9.01363	0.9999	Train
0034211.jpg	1	9.06049	0.9999	Train
4212047.jpg	1	9.17309	0.9999	Train
2185005.jpg	1	9.15609	0.9999	Train
0066649.jpg	1	8.26168	0.9999	Train
0023316.jpg	1	9.0241	0.9999	Train
0059733.jpg	1	9.16078	0.9999	Train
0061021.jpg	1	9.15908	0.9999	Train
0012423.jpg	0	-7.5885	0.0001	Train
0011210.jpg	1	8.99461	0.9999	Train
0021150.jpg	0	-7.6444	0.0001	Train
0024900.jpg	1	9.03204	0.9999	Train
9000234.jpg	1	9.0582	0.9999	Train
0021389.jpg	1	9.04714	0.9999	Train
0023643.jpg	1	9.02422	0.9999	Train
0014826.jpg	1	9.03239	0.9999	Train
0011276.jpg	1	9.04834	0.9999	Train
8231999.jpg	1	9.0909	0.9999	Train
0017856.jpg	1	9.05733	0.9999	Train
7346491.jpg	1	9.13989	0.9999	Train
0054500.jpg	1	9.14364	0.9999	Train
0033603.jpg	1	9.15582	0.9999	Train
0029370.jpg	1	8.98675	0.9999	Train
0013636.jpg	1	8.98882	0.9999	Train
0055193.jpg	1	9.01551	0.9999	Train
0055747.jpg	1	9.10964	0.9999	Train
0064463.jpg	1	9.14823	0.9999	Train
0070160.jpg	1	8.98246	0.9999	Train
0021018.jpg	0	-7.48042	0.00028773	Train
0000547.jpg	1	9.07806	0.9999	Train
7098141.jpg	1	9.10425	0.9999	Train
0060665.jpg	1	9.12278	0.9999	Train
0053973.jpg	1	9.06723	0.9999	Train
0022965.jpg	0	-7.49644	0.0001	Train
0071324.jpg	1	9.06642	0.9999	Train
0013834.jpg	1	9.00745	0.9999	Train
0068051.jpg	1	9.05509	0.9999	Train
0066588.jpg	1	9.03896	0.9999	Train
0070968.jpg	1	8.99374	0.9999	Train
0012112.jpg	1	8.71684	0.9999	Train
0071782.jpg	1	9.00242	0.9999	Train
0022178.jpg	0	-7.5295	0.0001	Train
0023399.jpg	1	9.16418	0.9999	Train
0058496.jpg	1	8.9804	0.9999	Train
0026652.jpg	1	9.15087	0.9999	Train
0065315.jpg	1	9.10236	0.9999	Train
0058033.jpg	1	9.15917	0.9999	Train
8450656.jpg	1	9.04752	0.9999	Train
8473293.jpg	1	9.17226	0.9999	Train
0010056.jpg	1	9.00055	0.9999	Train
0021867.jpg	0	-7.66206	0.0001	Train
0063233.jpg	1	9.06018	0.9999	Train
0072111.jpg	1	8.97877	0.9999	Train
0015318.jpg	1	8.97967	0.9999	Train
0064633.jpg	1	9.11421	0.9999	Train
0064411.jpg	1	9.06476	0.9999	Train
3343475.jpg	1	9.12602	0.9999	Train
2139839.jpg	0	-7.49433	0.0001	Train
0012151.jpg	1	9.17074	0.9999	Train
0062447.jpg	1	8.98347	0.9999	Train
0069592.jpg	1	8.97789	0.9999	Train
0059766.jpg	1	9.08105	0.9999	Train
0022071.jpg	1	9.02168	0.9999	Train
3301933.jpg	1	9.16907	0.9999	Train
0030995.jpg	1	9.02291	0.9999	Train
0062821.jpg	1	9.06597	0.9999	Train
0015394.jpg	0	-7.51073	0.0001	Train
0029591.jpg	1	9.02665	0.9999	Train
0015107.jpg	1	9.1531	0.9999	Train
0034477.jpg	1	9.08372	0.9999	Train
0016080.jpg	1	9.00777	0.9999	Train
0015045.jpg	1	9.1401	0.9999	Train
0022245.jpg	1	9.04033	0.9999	Train
0065980.jpg	1	9.17541	0.9999	Train
0054395.jpg	1	9.09958	0.9999	Train
2563948.jpg	1	9.17138	0.9999	Train
0021683.jpg	1	9.01268	0.9999	Train
4027194.jpg	1	9.14927	0.9999	Train
0062087.jpg	1	8.98443	0.9999	Train
3666865.jpg	1	9.03455	0.9999	Train
0063836.jpg	1	8.4958	0.9999	Train
0014309.jpg	0	-7.56886	0.0001	Train
0014020.jpg	0	-7.50996	0.0001	Train
0067284.jpg	1	9.17291	0.9999	Train
0035747.jpg	1	9.03407	0.9999	Train
0060728.jpg	1	9.153	0.9999	Train
0014954.jpg	1	9.167	0.9999	Train
0070794.jpg	1	9.14102	0.9999	Train
0014548.jpg	1	9.07866	0.9999	Train
0014413.jpg	0	-7.53707	0.0001	Train
1162337.jpg	1	9.14518	0.9999	Train
0063018.jpg	1	9.16661	0.9999	Train
0062944.jpg	1	8.99269	0.9999	Train
0070815.jpg	1	9.04414	0.9999	Train
0033500.jpg	1	9.08478	0.9999	Train
0054089.jpg	1	9.05915	0.9999	Train
0013818.jpg	0	-7.63957	0.0001	Train
3760864.jpg	1	9.08395	0.9999	Train
0031957.jpg	1	8.99996	0.9999	Train
1000616.jpg	1	9.01134	0.9999	Train
0036102.jpg	1	8.9965	0.9999	Train
0070959.jpg	1	9.14001	0.9999	Train
0057913.jpg	1	9.10335	0.9999	Train
3778192.jpg	1	8.32116	0.9999	Train
0068576.jpg	1	9.05253	0.9999	Train
0058837.jpg	1	9.06572	0.9999	Train
0023361.jpg	0	-7.58085	0.0001	Train
0014423.jpg	1	8.99713	0.9999	Train
0046622.jpg	1	9.10026	0.9999	Train
0011193.jpg	1	9.09058	0.9999	Train
0023111.jpg	1	9.14324	0.9999	Train
0036116.jpg	1	8.98666	0.9999	Train
0013754.jpg	0	-7.60463	0.0001	Train
0062925.jpg	1	9.09159	0.9999	Train
0000170.jpg	1	9.15442	0.9999	Train
0069873.jpg	1	9.07362	0.9999	Train
0067485.jpg	1	9.1332	0.999878	Train
0012594.jpg	1	9.08045	0.9999	Train
0029843.jpg	1	9.08119	0.9999	Train
0054626.jpg	1	9.05374	0.9999	Train
2867416.jpg	1	9.03391	0.9999	Train
0023886.jpg	0	-7.58527	0.0001	Train
0030183.jpg	1	8.99797	0.9999	Train
0060558.jpg	1	8.58479	0.9999	Train
0033166.jpg	1	9.03168	0.9999	Train
0055742.jpg	1	9.10547	0.9999	Train
0059382.jpg	1	9.02191	0.9999	Train
0035326.jpg	1	9.08927	0.9999	Train
0063394.jpg	1	9.13672	0.9999	Train
0063727.jpg	1	8.9907	0.9999	Train
0021818.jpg	1	9.06709	0.9999	Train
0013752.jpg	0	-7.6193	0.0001	Train
0023083.jpg	0	-7.67255	0.0001	Train
0061709.jpg	1	9.13485	0.9999	Train
0067804.jpg	1	8.98738	0.9999	Train
0027021.jpg	1	9.05266	0.9999	Train
0011782.jpg	1	9.08779	0.9999	Train
0014718.jpg	0	-7.67453	0.0001	Train
0071797.jpg	1	8.99753	0.9999	Train
9309212.jpg	0	-7.65503	0.0001	Train
0031543.jpg	1	9.1107	0.9999	Train
0483611.jpg	0	-7.54871	0.0001	Train
0024571.jpg	1	9.11003	0.9999	Train
0022759.jpg	0	-7.58556	0.0001	Train
0021009.jpg	1	9.15435	0.9999	Train
0057192.jpg	1	9.07708	0.9999	Train
0067889.jpg	1	8.97714	0.9999	Train
0071138.jpg	1	9.1462	0.9999	Train
0024999.jpg	1	9.09385	0.9999	Train
0014327.jpg	1	9.0425	0.9999	Train
7656000.jpg	0	-7.50662	0.0001	Train
0064589.jpg	1	9.08857	0.9999	Train
0056483.jpg	1	9.04421	0.9999	Train
0030031.jpg	1	9.15685	0.9999	Train
1620401.jpg	1	9.00137	0.9999	Train
0015532.jpg	0	-7.59814	0.0001	Train
0032958.jpg	1	9.1586	0.9999	Train
0012081.jpg	1	8.98715	0.9999	Train
0059314.jpg	1	9.09954	0.9999	Train
0070285.jpg	1	9.15154	0.9999	Train
0021928.jpg	0	-7.55783	0.0001	Train
0046908.jpg	1	9.16015	0.9999	Train
0061345.jpg	1	9.08347	0.9999	Train
0064986.jpg	1	9.08899	0.9999	Train
0060653.jpg	1	9.09176	0.9999	Train
8172822.jpg	1	9.16302	0.9999	Train
0022998.jpg	0	-7.52123	0.0001	Train
0072924.jpg	1	9.04835	0.9999	Train
0064761.jpg	1	8.46981	0.9999	Train
0025268.jpg	1	9.09747	0.9999	Train
0070017.jpg	1	9.01276	0.9999	Train
0054536.jpg	1	9.10539	0.9999	Train
0014880.jpg	1	8.98386	0.9999	Train
0034052.jpg	1	9.17411	0.9999	Train
5487025.jpg	0	-7.58321	0.0001	Train
4699695.jpg	1	9.17434	0.9999	Train
0068905.jpg	1	9.06903	0.9999	Train
0028481.jpg	1	9.1177	0.9999	Train
0035721.jpg	1	9.08116	0.9999	Train
0067183.jpg	1	9.11002	0.9999	Train
0072844.jpg	1	9.16634	0.9999	Train
2505335.jpg	1	8.97799	0.9999	Train
0035826.jpg	1	9.02505	0.9999	Train
1338061.jpg	1	9.11	0.9999	Train
0022250.jpg	0	-7.56564	0.0001	Train
0022307.jpg	1	9.03846	0.9999	Train
0225097.jpg	0	-7.50848	0.0001	Train
0068252.jpg	1	9.03327	0.9999	Train
0011439.jpg	1	9.14815	0.9999	Train
0072586.jpg	1	9.03853	0.9999	Train
0058425.jpg	1	9.11784	0.9999	Train
0036026.jpg	1	9.1375	0.9999	Train
7993345.jpg	1	8.64293	0.9999	Train
0055498.jpg	1	8.98811	0.9999	Train
0053582.jpg	1	8.99136	0.9999	Train
0070403.jpg	1	9.10171	0.9999	Train
2525084.jpg	1	9.04058	0.9999	Train
0064829.jpg	1	9.17279	0.9999	Train
9021203.jpg	0	-7.53992	0.0001	Train
0718694.jpg	0	-7.66953	0.0001	Train
0286360.jpg	1	9.02592	0.9999	Train
0063617.jpg	1	9.01144	0.9999	Train
1210011.jpg	1	9.07245	0.9999	Train
0023303.jpg	1	9.16464	0.9999	Train
0013392.jpg	0	-7.5352	0.0001	Train
0058303.jpg	1	9.17228	0.9999	Train
1393771.jpg	1	9.1721	0.9999	Train
0022196.jpg	1	9.05288	0.9999	Train
0012868.jpg	0	-7.64446	0.0001	Train
2565206.jpg	1	9.08371	0.9999	Train
0053891.jpg	1	9.09646	0.9999	Train
0065374.jpg	1	9.01513	0.9999	Train
0013540.jpg	0	-7.56563	0.0001	Train
0023638.jpg	1	8.7285	0.9999	Train
0029272.jpg	1	9.11289	0.9999	Train
0012595.jpg	1	9.10555	0.9999	Train
7730937.jpg	1	9.15074	0.9999	Train
0067210.jpg	1	9.11096	0.9999	Train
0063872.jpg	1	9.0402	0.9999	Train
0060143.jpg	1	9.07307	0.9999	Train
0023635.jpg	1	9.09759	0.9999	Train
0063961.jpg	1	9.03942	0.9999	Train
7597095.jpg	0	-7.59256	0.0001	Train
0032564.jpg	1	8.35199	0.9999	Train
0072424.jpg	1	9.09506	0.9999	Train
0010784.jpg	1	9.0983	0.9999	Train
0063225.jpg	1	9.16077	0.9999	Train
0029241.jpg	1	9.02808	0.9999	Train
0022246.jpg	1	8.66178	0.9999	Train
0067276.jpg	1	9.00296	0.9999	Train
0035670.jpg	1	9.09115	0.9999	Train
0021854.jpg	0	-7.60453	0.0001	Train
0015546.jpg	1	8.5949	0.9999	Train
0014415.jpg	0	-7.50928	0.0001	Train
0024647.jpg	1	9.08112	0.9999	Train
0012068.jpg	1	9.12926	0.9999	Train
0022711.jpg	0	-7.60187	0.0001	Train
0021819.jpg	1	9.07346	0.9999	Train
0068581.jpg	1	9.09257	0.9999	Train
0060893.jpg	1	9.09466	0.9999	Train
0072454.jpg	1	9.09556	0.9999	Train
0011194.jpg	1	9.08335	0.9999	Train
0033831.jpg	1	8.99275	0.9999	Train
0062816.jpg	1	9.02534	0.9999	Train
0022001.jpg	0	-7.51459	0.0001	Train
0023477.jpg	0	-7.62435	0.0001	Train
0066481.jpg	1	9.02644	0.9999	Train
0013705.jpg	0	-7.53671	0.0001	Train
0063811.jpg	1	9.16611	0.9999	Train
0034202.jpg	1	9.13328	0.9999	Train
0022075.jpg	1	9.14074	0.9999	Train
0011474.jpg	1	9.13619	0.9999	Train
0063443.jpg	1	9.07799	0.9999	Train
0062318.jpg	1	8.99439	0.9999	Train
0021151.jpg	0	-7.6499	0.0001	Train
0024012.jpg	0	-7.52994	0.0001	Train
1241693.jpg	0	-7.55882	0.0001	Train
4842587.jpg	1	9.14786	0.9999	Train
0067510.jpg	1	9.02968	0.9999	Train
3740014.jpg	1	8.99747	0.9999	Train
0013875.jpg	0	-7.65617	0.0001	Train
7948290.jpg	1	9.04996	0.9999	Train
0014053.jpg	0	-7.66231	0.0001	Train
0028969.jpg	1	9.01636	0.9999	Train
0072001.jpg	1	9.15139	0.9999	Train
0059129.jpg	1	9.12279	0.9999	Train
0035682.jpg	1	9.16059	0.9999	Train
0030129.jpg	1	9.0096	0.9999	Train
0069324.jpg	1	9.14384	0.9999	Train
0065427.jpg	1	8.98794	0.9999	Train
0064107.jpg	1	9.06949	0.9999	Train
0015065.jpg	1	8.97585	0.9999	Train
0013860.jpg	0	-7.50115	0.0001	Train
0021576.jpg	0	-7.58362	0.0001	Train
0010194.jpg	1	8.98552	0.9999	Train
0013949.jpg	0	-7.56791	0.0001	Train
0032936.jpg	1	9.05821	0.9999	Train
0065627.jpg	1	9.02371	0.9999	Train
0020978.jpg	1	9.00938	0.9999	Train
0028288.jpg	1	9.08655	0.9999	Train
0059532.jpg	1	9.1417	0.9999	Train
0034713.jpg	1	9.02193	0.9999	Train
0013678.jpg	1	8.7089	0.9999	Train
0053541.jpg	1	9.06687	0.9999	Train
0068145.jpg	1	8.41587	0.9999	Train
0013972.jpg	1	9.08572	0.9999	Train
0059170.jpg	1	9.14937	0.9999	Train
0053791.jpg	1	9.05543	0.9999	Train
0022420.jpg	0	-7.42777	0.0001	Train
0027407.jpg	1	9.07454	0.9999	Train
0066122.jpg	1	9.02509	0.9999	Train
0022625.jpg	0	-7.59401	0.0001	Train
0015314.jpg	1	9.05626	0.9999	Train
0012099.jpg	1	8.99923	0.9999	Train
0010757.jpg	1	9.07408	0.9999	Train
0000142.jpg	1	9.02552	0.9999	Train
0033232.jpg	1	9.02046	0.9999	Train
0889265.jpg	0	-7.50084	0.0001	Train
0023575.jpg	1	8.97981	0.9999	Train
0011694.jpg	1	8.99211	0.9999	Train
0055828.jpg	1	8.98871	0.9999	Train
0032081.jpg	1	9.09523	0.9999	Train
0061371.jpg	1	9.13725	0.9999	Train
4561067.jpg	1	8.9811	0.9999	Train
0011288.jpg	1	8.61023	0.9999	Train
0072063.jpg	1	9.09578	0.9999	Train
0060308.jpg	1	9.02109	0.9999	Train
3331737.jpg	1	9.03013	0.9999	Train
0059029.jpg	1	9.10553	0.9999	Train
0055440.jpg	1	9.03597	0.9999	Train
0072230.jpg	1	9.10365	0.9999	Train
0032976.jpg	1	9.04455	0.9999	Train
0035877.jpg	1	8.98425	0.9999	Train
0065448.jpg	1	9.10471	0.9999	Train
0001143.jpg	1	9.00861	0.9999	Train
0058118.jpg	1	9.02892	0.9999	Train
0070351.jpg	1	9.08571	0.9999	Train
0060621.jpg	1	9.07983	0.9999	Train
8497457.jpg	1	9.01605	0.9999	Train
0068617.jpg	1	9.07263	0.9999	Train
0056938.jpg	1	9.07434	0.9999	Train
0013073.jpg	1	9.13671	0.9999	Train
0053985.jpg	1	9.00358	0.9999	Train
0033533.jpg	1	9.10178	0.9999	Train
2412113.jpg	1	9.12931	0.9999	Train
0034628.jpg	1	9.01701	0.9999	Train
0064427.jpg	1	9.04895	0.9999	Train
0056660.jpg	1	9.13456	0.9999	Train
0023372.jpg	1	8.97644	0.9999	Train
0013777.jpg	1	9.07929	0.9999	Train
9615486.jpg	0	-7.48426	0.0001	Train
0058724.jpg	1	9.1746	0.9999	Train
0053790.jpg	1	9.15548	0.9999	Train
0058792.jpg	1	9.03048	0.9999	Train
7085235.jpg	1	9.17424	0.9999	Train
0021977.jpg	1	9.08079	0.9999	Train
0058763.jpg	1	9.07044	0.9999	Train
3842916.jpg	1	9.0122	0.9999	Train
0059481.jpg	1	9.13578	0.9999	Train
0062633.jpg	1	9.12578	0.9999	Train
0071988.jpg	1	9.16388	0.9999	Train
0014402.jpg	0	-7.62966	0.0001	Train
0022710.jpg	0	-7.63359	0.0001	Train
0066992.jpg	1	8.98569	0.9999	Train
0013446.jpg	0	-7.54735	0.0001	Train
0063732.jpg	1	9.03105	0.9999	Train
0022051.jpg	0	-7.50039	0.0001	Train
0645454.jpg	1	9.1317	0.9999	Train
0011007.jpg	1	9.10348	0.9999	Train
7626256.jpg	1	9.04292	0.9999	Train
0014144.jpg	1	9.10217	0.9999	Train
0070227.jpg	1	8.98638	0.9999	Train
0055054.jpg	1	9.02476	0.9999	Train
0022528.jpg	0	-7.52667	0.0001	Train
0028418.jpg	1	9.07171	0.9999	Train
0028900.jpg	1	9.14538	0.9999	Train
0062765.jpg	1	9.14431	0.9999	Train
0011491.jpg	1	9.08741	0.9999	Train
0058877.jpg	1	9.09251	0.9999	Train
0025524.jpg	1	9.11872	0.9999	Train
3719985.jpg	1	9.15254	0.9999	Train
3399306.jpg	1	9.09016	0.9999	Train
0035313.jpg	1	9.17476	0.9999	Train
0054364.jpg	1	8.99024	0.9999	Train
0031406.jpg	1	8.98667	0.9999	Train
0014506.jpg	1	8.92428	0.9999	Train
0014674.jpg	1	8.99981	0.9999	Train
0015200.jpg	1	9.03392	0.9999	Train
7346739.jpg	1	9.01543	0.9999	Train
0068407.jpg	1	9.15946	0.9999	Train
0065469.jpg	1	9.02027	0.9999	Train
0034584.jpg	1	9.13048	0.9999	Train
0060731.jpg	1	9.06019	0.9999	Train
0010750.jpg	1	9.07616	0.9999	Train
0000429.jpg	1	9.13487	0.9999	Train
0744013.jpg	1	9.05475	0.9999	Train
0025317.jpg	1	9.00017	0.9999	Train
0010690.jpg	1	9.03202	0.9999	Train
0072287.jpg	1	9.0691	0.9999	Train
0030747.jpg	1	8.98259	0.9999	Train
5928120.jpg	0	-7.64022	0.0001	Train
8592733.jpg	1	9.13947	0.9999	Train
0009984.jpg	1	9.12137	0.9999	Train
0011140.jpg	1	9.13388	0.9999	Train
0000400.jpg	1	9.09455	0.9999	Train
0025313.jpg	1	9.02201	0.9999	Train
1009042.jpg	1	8.4216	0.9999	Train
6516710.jpg	1	8.37221	0.9999	Train
0069365.jpg	1	9.02859	0.9999	Train
0046416.jpg	1	9.1269	0.9999	Train
0011480.jpg	1	9.08519	0.9999	Train
0058658.jpg	1	9.1647	0.9999	Train
0062471.jpg	1	9.00408	0.9999	Train
0061163.jpg	1	9.00459	0.9999	Train
0000462.jpg	1	9.03006	0.9999	Train
0616448.jpg	1	9.16223	0.9999	Train
9124447.jpg	1	9.09446	0.9999	Train
0059218.jpg	1	9.10383	0.9999	Train
0011648.jpg	0	-7.60672	0.0001	Train
0032718.jpg	1	9.0643	0.9999	Train
0001124.jpg	1	8.98377	0.9999	Train
2468476.jpg	1	9.0974	0.9999	Train
0353247.jpg	1	9.01034	0.9999	Train
0068118.jpg	1	9.14615	0.9999	Train
3332799.jpg	0	-7.63491	0.0001	Train
9579703.jpg	1	9.05048	0.9999	Train
0068962.jpg	1	9.15425	0.9999	Train
0072824.jpg	1	9.13951	0.9999	Train
0010209.jpg	1	9.00149	0.9999	Train
0059089.jpg	1	8.55531	0.9999	Train
0021972.jpg	1	8.98486	0.9999	Train
0021900.jpg	1	9.1173	0.9999	Train
0016161.jpg	1	8.60462	0.9999	Train
0022615.jpg	1	8.98595	0.9999	Train
0014284.jpg	1	8.98229	0.9999	Train
0000482.jpg	1	9.12777	0.9999	Train
9210086.jpg	1	9.00744	0.9999	Train
8027899.jpg	1	8.99709	0.9999	Train
0013541.jpg	0	-7.49064	0.0001	Train
0015067.jpg	1	9.01725	0.9999	Train
0014183.jpg	1	9.0657	0.9999	Train
0055046.jpg	1	8.99785	0.9999	Train
0064660.jpg	1	9.13119	0.9999	Train
0071176.jpg	1	9.10696	0.9999	Train
9955163.jpg	1	9.09156	0.9999	Train
0071012.jpg	1	9.04759	0.9999	Train
0014919.jpg	1	8.97671	0.9999	Train
0014291.jpg	1	9.01024	0.9999	Train
0064784.jpg	1	9.13684	0.9999	Train
0012063.jpg	1	9.07232	0.9999	Train
0066058.jpg	1	9.13699	0.9999	Train
0057261.jpg	1	9.11201	0.9999	Train
0072733.jpg	1	9.12351	0.9999	Train
0054198.jpg	1	8.9882	0.9999	Train
0010240.jpg	1	9.1022	0.9999	Train
0015575.jpg	1	7.14235	0.9999	Train
4120174.jpg	1	8.91342	0.9999	Train
0057395.jpg	1	9.13932	0.9999	Train
7936755.jpg	1	9.15021	0.9999	Train
0026009.jpg	1	9.11734	0.9999	Train
0065858.jpg	1	9.15809	0.9999	Train
0036115.jpg	1	8.99282	0.9999	Train
0068614.jpg	1	9.09596	0.9999	Train
0026963.jpg	1	9.16695	0.9999	Train
0036081.jpg	1	8.87407	0.9999	Train
0000312.jpg	1	9.15664	0.9999	Train
0012125.jpg	0	-7.48783	0.0001	Train
0066756.jpg	1	9.00363	0.9999	Train
0065671.jpg	1	9.12134	0.9999	Train
0060741.jpg	1	9.16431	0.9999	Train
4163869.jpg	1	9.03171	0.9999	Train
0022302.jpg	0	-7.48467	0.0001	Train
0046394.jpg	1	9.12689	0.9999	Train
0035629.jpg	1	9.11171	0.9999	Train
5829938.jpg	1	9.16626	0.9999	Train
0021443.jpg	1	9.00407	0.9999	Train
0023162.jpg	1	9.152	0.9999	Train
0031666.jpg	1	8.99051	0.9999	Train
0033986.jpg	1	9.13707	0.9999	Train
0031499.jpg	1	9.08269	0.9999	Train
0063881.jpg	1	8.99531	0.9999	Train
0063130.jpg	1	9.12926	0.9999	Train
0056922.jpg	1	9.09819	0.9999	Train
0011273.jpg	1	9.01201	0.9999	Train
0068586.jpg	1	9.13524	0.9999	Train
0013241.jpg	0	-7.5928	0.0001	Train
9859873.jpg	1	9.08801	0.9999	Train
3094758.jpg	1	9.03961	0.9999	Train
0062029.jpg	1	9.10146	0.9999	Train
0026738.jpg	1	9.10818	0.9999	Train
0022330.jpg	1	9.13238	0.9999	Train
0055527.jpg	1	9.12803	0.9999	Train
0017465.jpg	1	9.05975	0.9999	Train
0211882.jpg	0	-7.62097	0.0001	Train
0011495.jpg	1	9.01653	0.9999	Train
0055624.jpg	1	9.00951	0.9999	Train
0023620.jpg	1	9.13584	0.9999	Train
0034633.jpg	1	8.98529	0.9999	Train
0022322.jpg	1	9.16297	0.9999	Train
1694817.jpg	1	9.14714	0.9999	Train
0057141.jpg	1	9.05655	0.9999	Train
0023322.jpg	1	9.09742	0.9999	Train
0013303.jpg	0	-7.49831	0.0001	Train
0011898.jpg	1	9.08673	0.9999	Train
0022671.jpg	0	-7.55051	0.0001	Train
0015166.jpg	1	9.07621	0.9999	Train
0023287.jpg	1	9.01736	0.9999	Train
0027277.jpg	1	9.0322	0.9999	Train
0071208.jpg	1	9.13731	0.9999	Train
0058453.jpg	1	9.14269	0.9999	Train
0015278.jpg	0	-7.51712	0.0001	Train
0013221.jpg	0	-7.61699	0.0001	Train
3844971.jpg	0	-6.87386	0.0001	Train
0021302.jpg	0	-7.52299	0.0001	Train
0032833.jpg	1	9.03554	0.9999	Train
0010171.jpg	1	9.04648	0.9999	Train
0034316.jpg	1	9.02539	0.9999	Train
0014492.jpg	0	-7.63465	0.0001	Train
0035816.jpg	1	9.08753	0.9999	Train
0065215.jpg	1	9.00414	0.9999	Train
0026916.jpg	1	9.0135	0.9999	Train
0000278.jpg	1	9.01071	0.9999	Train
0053699.jpg	1	9.17216	0.9999	Train
0012082.jpg	1	9.17171	0.9999	Train
0058050.jpg	1	9.09115	0.9999	Train
0014108.jpg	1	9.03067	0.9999	Train
0011482.jpg	1	9.07425	0.9999	Train
5369000.jpg	1	8.71982	0.9999	Train
0022494.jpg	0	-7.6367	0.0001	Train
0010466.jpg	1	9.10564	0.9999	Train
2724529.jpg	1	9.09853	0.9999	Train
8927080.jpg	0	-7.54471	0.0001	Train
0059065.jpg	1	9.10125	0.9999	Train
0022948.jpg	0	-7.48855	0.0001	Train
0015120.jpg	1	9.08449	0.9999	Train
0014148.jpg	1	9.06196	0.9999	Train
0068713.jpg	1	8.98885	0.9999	Train
0060749.jpg	1	9.13791	0.9999	Train
0035920.jpg	1	9.07137	0.9999	Train
0013102.jpg	0	-7.52707	0.0001	Train
0046315.jpg	1	9.08727	0.9999	Train
0014213.jpg	0	-7.55748	0.0001	Train
0013756.jpg	0	-7.52205	0.0001	Train
0036075.jpg	1	8.97873	0.9999	Train
3504002.jpg	0	-7.54138	0.0001	Train
0054906.jpg	1	9.04731	0.9999	Train
0010810.jpg	1	9.14598	0.9999	Train
0060431.jpg	1	9.05177	0.9999	Train
0011488.jpg	1	9.08375	0.9999	Train
0034381.jpg	1	8.99144	0.9999	Train
0031118.jpg	1	9.08885	0.9999	Train
0017414.jpg	1	9.02192	0.9999	Train
0033962.jpg	1	8.98336	0.9999	Train
0071196.jpg	1	8.99012	0.9999	Train
0034394.jpg	1	9.14088	0.9999	Train
0015230.jpg	1	9.07384	0.9999	Train
0021139.jpg	0	-7.62809	0.0001	Train
1698942.jpg	1	8.98681	0.9999	Train
0062756.jpg	1	9.00943	0.9999	Train
0034895.jpg	1	9.02958	0.9999	Train
0035663.jpg	1	9.01082	0.9999	Train
0011403.jpg	0	-7.66444	0.0001	Train
0023290.jpg	1	8.99479	0.9999	Train
9626660.jpg	0	-7.52773	0.0001	Train
4407852.jpg	1	9.10294	0.9999	Train
0022049.jpg	0	-7.67399	0.0001	Train
0036264.jpg	1	9.17117	0.9999	Train
4960784.jpg	1	9.05851	0.9999	Train
0057234.jpg	1	9.10803	0.9999	Train
0022453.jpg	0	-7.51942	0.0001	Train
0032872.jpg	1	9.13009	0.9999	Train
0010120.jpg	1	9.01052	0.9999	Train
0023302.jpg	1	9.10149	0.9999	Train
0013455.jpg	1	9.14035	0.9999	Train
0000550.jpg	1	9.09142	0.9999	Train
0068403.jpg	1	9.00508	0.9999	Train
0068420.jpg	1	9.14614	0.9999	Train
0033619.jpg	1	9.00393	0.9999	Train
0061735.jpg	1	9.13182	0.9999	Train
8381531.jpg	1	9.12552	0.9999	Train
0060132.jpg	1	9.03577	0.9999	Train
0012912.jpg	0	-7.55231	0.0001	Train
0059140.jpg	1	9.06577	0.9999	Train
0033545.jpg	1	9.11872	0.9999	Train
0033931.jpg	1	9.12719	0.9999	Train
0070998.jpg	1	9.12495	0.9999	Train
0055161.jpg	1	9.09778	0.9999	Train
0033198.jpg	1	9.03813	0.9999	Train
0068299.jpg	1	9.10315	0.9999	Train
0021474.jpg	1	9.03655	0.9999	Train
7236365.jpg	1	9.16628	0.9999	Train
0058414.jpg	1	9.16826	0.9999	Train
0036111.jpg	1	9.1689	0.9999	Train
0066399.jpg	1	9.03857	0.9999	Train
0057313.jpg	1	9.15785	0.9999	Train
0021256.jpg	0	-7.56893	0.0001	Train
0057889.jpg	1	9.14726	0.9999	Train
7043369.jpg	0	-7.59417	0.0001	Train
0023005.jpg	0	-7.5774	0.0001	Train
0015317.jpg	1	7.02039	0.9999	Train
0021980.jpg	1	9.04638	0.9999	Train
0055832.jpg	1	9.05823	0.9999	Train
0061918.jpg	1	9.00227	0.9999	Train
7421277.jpg	0	-7.54918	0.0001	Train
0054334.jpg	1	9.1039	0.9999	Train
0011618.jpg	1	9.12069	0.9999	Train
0024792.jpg	1	9.15617	0.9999	Train
3830607.jpg	0	-7.62709	0.0001	Train
7894542.jpg	0	-7.4956	0.0001	Train
0071536.jpg	1	8.99261	0.9999	Train
0065675.jpg	1	8.98503	0.9999	Train
0070931.jpg	1	9.01558	0.9999	Train
0072429.jpg	1	9.14488	0.9999	Train
0063690.jpg	1	9.0502	0.9999	Train
0012990.jpg	1	9.15518	0.9999	Train
0035756.jpg	1	9.05017	0.9999	Train
0015325.jpg	0	-7.57273	0.0001	Train
5620802.jpg	1	9.16114	0.9999	Train
0034036.jpg	1	9.09138	0.9999	Train
0630195.jpg	0	-7.5597	0.0001	Train
0010067.jpg	1	9.1762	0.9999	Train
0021292.jpg	0	-7.58015	0.0001	Train
0000281.jpg	1	8.98257	0.9999	Train
0032535.jpg	1	9.06878	0.9999	Train
0072373.jpg	1	9.05199	0.9999	Train
0013152.jpg	0	-7.6128	0.0001	Train
0009955.jpg	1	9.09347	0.9999	Train
0058753.jpg	1	9.01664	0.9999	Train
7371801.jpg	1	9.04469	0.9999	Train
0060340.jpg	1	9.02648	0.9999	Train
0022713.jpg	0	-7.55271	0.0001	Train
0057591.jpg	1	9.10738	0.9999	Train
0066106.jpg	1	9.04722	0.9999	Train
0067167.jpg	1	9.01339	0.9999	Train
0054080.jpg	1	9.03044	0.9999	Train
5391758.jpg	1	9.15908	0.9999	Train
5820693.jpg	1	9.07875	0.9999	Train
0022565.jpg	0	-7.66036	0.0001	Train
0013509.jpg	0	-7.65585	0.0001	Train
5232077.jpg	0	-7.52403	0.0001	Train
0055405.jpg	1	9.09834	0.9999	Train
0023584.jpg	1	9.06316	0.9999	Train
8073555.jpg	1	9.17023	0.9999	Train
8821742.jpg	1	9.1005	0.9999	Train
0035089.jpg	1	9.07201	0.9999	Train
0027067.jpg	1	9.00897	0.9999	Train
0069385.jpg	1	9.05823	0.9999	Train
0056202.jpg	1	9.03488	0.9999	Train
9721167.jpg	0	-7.65228	0.0001	Train
0013662.jpg	0	-7.58723	0.0001	Train
0058315.jpg	1	9.1297	0.9999	Train
0021141.jpg	0	-7.54554	0.0001	Train
0000151.jpg	1	8.98623	0.9999	Train
0013606.jpg	1	9.07204	0.9999	Train
0022685.jpg	1	9.05821	0.9999	Train
0000300.jpg	1	9.0672	0.9999	Train
0069292.jpg	1	9.04549	0.9999	Train
0061509.jpg	1	9.08056	0.9999	Train
0001110.jpg	1	9.10422	0.9999	Train
0024149.jpg	0	-7.65053	0.0001	Train
0062296.jpg	1	9.14082	0.9999	Train
0029698.jpg	1	9.00326	0.9999	Train
0013623.jpg	0	-7.6262	0.000120431	Train
0066109.jpg	1	9.01655	0.9999	Train
0011534.jpg	1	9.15345	0.9999	Train
8374889.jpg	0	-7.56707	0.0001	Train
0058559.jpg	1	9.13038	0.9999	Train
0064349.jpg	1	9.14387	0.9999	Train
0034386.jpg	1	8.98221	0.9999	Train
4936662.jpg	1	9.07138	0.9999	Train
0027126.jpg	1	9.15706	0.9999	Train
0000169.jpg	1	9.04231	0.9999	Train
0068276.jpg	1	8.98556	0.9999	Train
0061002.jpg	1	9.10528	0.9999	Train
0023073.jpg	0	-7.66559	0.0001	Train
0061165.jpg	1	9.01918	0.9999	Train
0023561.jpg	1	9.05662	0.9999	Train
0024176.jpg	0	-6.9152	0.0001	Train
0011139.jpg	1	9.02672	0.9999	Train
0022078.jpg	1	8.95146	0.9999	Train
0056793.jpg	1	9.15439	0.9999	Train
0070581.jpg	1	9.09658	0.9999	Train
0055803.jpg	1	9.03531	0.9999	Train
0062636.jpg	1	9.08567	0.9999	Train
0027797.jpg	1	9.00719	0.9999	Train
0060693.jpg	1	8.99251	0.9999	Train
0067655.jpg	1	9.07846	0.9999	Train
0072827.jpg	1	9.07951	0.9999	Train
2979268.jpg	1	9.07635	0.9999	Train
6297688.jpg	0	-7.64829	0.0001	Train
7800750.jpg	1	9.09657	0.9999	Train
0069112.jpg	1	9.10341	0.9999	Train
0058173.jpg	1	9.12534	0.9999	Train
0029995.jpg	1	9.0055	0.9999	Train
0065253.jpg	1	9.01378	0.9999	Train
0013995.jpg	1	9.16246	0.9999	Train
0057759.jpg	1	9.16237	0.9999	Train
0034644.jpg	1	9.16928	0.9999	Train
0062712.jpg	1	9.07173	0.9999	Train
0022966.jpg	0	-7.63306	0.0001	Train
0058177.jpg	1	9.07148	0.9999	Train
0022180.jpg	1	9.14158	0.9999	Train
0010401.jpg	1	9.07404	0.9999	Train
0014970.jpg	1	9.03331	0.9999	Train
0013158.jpg	0	-7.60033	0.0001	Train
0024184.jpg	0	-7.48357	0.0001	Train
8702237.jpg	1	8.99139	0.9999	Train
9900191.jpg	1	9.10547	0.9999	Train
0013724.jpg	0	-7.67508	0.0001	Train
0054248.jpg	1	9.14688	0.9999	Train
0023507.jpg	1	9.14568	0.9999	Train
9509757.jpg	1	8.78858	0.9999	Train
0060307.jpg	1	9.1139	0.9999	Train
0053763.jpg	1	9.03288	0.9999	Train
0013254.jpg	0	-7.56943	0.0001	Train
0028847.jpg	1	9.15254	0.9999	Train
0022092.jpg	0	-7.53489	0.0001	Train
0059318.jpg	1	9.03958	0.9999	Train
4716453.jpg	0	-7.6514	0.0001	Train
2895555.jpg	1	9.03535	0.9999	Train
0032709.jpg	1	9.00444	0.9999	Train
0054988.jpg	1	9.02548	0.9999	Train
0011733.jpg	0	-7.51824	0.0001	Train
0063070.jpg	1	9.03942	0.9999	Train
0071586.jpg	1	9.12166	0.9999	Train
0011858.jpg	1	9.10487	0.9999	Train
0035459.jpg	1	9.07428	0.9999	Train
0056167.jpg	1	9.14258	0.9999	Train
0027669.jpg	1	9.13356	0.9999	Train
0055776.jpg	1	9.05303	0.9999	Train
0639769.jpg	1	9.01558	0.9999	Train
0046641.jpg	1	9.15467	0.9999	Train
0046706.jpg	1	8.98007	0.9999	Train
0035306.jpg	1	8.98182	0.9999	Train
0022277.jpg	0	-7.56411	0.0001	Train
2007396.jpg	0	-7.62265	0.0001	Train
0033953.jpg	1	9.15503	0.9999	Train
0011614.jpg	1	9.10658	0.9999	Train
0014268.jpg	1	9.04597	0.9999	Train
0024630.jpg	1	9.12629	0.9999	Train
0029652.jpg	1	9.10703	0.9999	Train
0023370.jpg	1	9.00357	0.9999	Train
0033612.jpg	1	9.07163	0.9999	Train
0070990.jpg	1	9.17228	0.9999	Train
0022327.jpg	1	9.16657	0.9999	Train
0060446.jpg	1	8.98759	0.9999	Train
0057554.jpg	1	9.1409	0.9999	Train
0057338.jpg	1	9.08909	0.9999	Train
0013028.jpg	0	-7.54507	0.0001	Train
0019423.jpg	1	9.12559	0.9999	Train
0032544.jpg	1	9.001	0.9999	Train
0022927.jpg	0	-7.42014	0.0001	Train
7931985.jpg	1	9.1445	0.9999	Train
0066217.jpg	1	9.12574	0.9999	Train
0000398.jpg	1	9.05049	0.9999	Train
2153686.jpg	1	9.0109	0.9999	Train
0066637.jpg	1	8.72851	0.9999	Train
0064965.jpg	1	9.03625	0.9999	Train
4799999.jpg	0	-7.65594	0.0001	Train
0028218.jpg	1	9.04102	0.9999	Train
0063397.jpg	1	8.98903	0.9999	Train
0060487.jpg	1	8.42074	0.9999	Train
9268487.jpg	1	9.14649	0.9999	Train
0986600.jpg	1	9.0911	0.9999	Train
0014444.jpg	0	-7.57414	0.0001	Train
8609756.jpg	1	9.07796	0.9999	Train
0011692.jpg	1	9.15243	0.9999	Train
3275416.jpg	0	-7.59766	0.0001	Train
0062767.jpg	1	9.14487	0.9999	Train
0022360.jpg	0	-7.55738	0.0001	Train
0059671.jpg	1	9.14704	0.9999	Train
0022886.jpg	0	-7.62307	0.0001	Train
0034239.jpg	1	9.10387	0.9999	Train
0000176.jpg	1	9.08452	0.9999	Train
0026369.jpg	1	9.01375	0.9999	Train
0063450.jpg	1	9.0484	0.9999	Train
0055311.jpg	1	9.06003	0.9999	Train
0016123.jpg	1	9.15606	0.9999	Train
0069624.jpg	1	9.10778	0.9999	Train
5783705.jpg	0	-7.49353	0.0001	Train
0013508.jpg	0	-7.54464	0.0001	Train
0013180.jpg	0	-7.67125	0.0001	Train
0022234.jpg	0	-7.53108	0.0001	Train
0034457.jpg	1	9.02317	0.9999	Train
0054043.jpg	1	9.15539	0.9999	Train
0012707.jpg	0	-7.62305	0.0001	Train
0069059.jpg	1	9.12703	0.9999	Train
0015228.jpg	1	9.12564	0.9999	Train
0022328.jpg	1	9.02301	0.9999	Train
0011138.jpg	1	9.03861	0.9999	Train
0013429.jpg	1	9.01806	0.9999	Train
0021627.jpg	1	9.10361	0.9999	Train
1968421.jpg	1	9.10746	0.9999	Train
0057019.jpg	1	9.03044	0.9999	Train
0022841.jpg	0	-7.65795	0.0001	Train
0061741.jpg	1	9.10138	0.9999	Train
0012418.jpg	1	8.9989	0.9999	Train
0010156.jpg	1	8.98083	0.9999	Train
0053644.jpg	1	9.03545	0.9999	Train
0053454.jpg	1	9.03314	0.9999	Train
0036103.jpg	1	9.17393	0.9999	Train
0025219.jpg	1	9.08846	0.9999	Train
0033643.jpg	1	9.08582	0.9999	Train
0035827.jpg	1	9.05588	0.9999	Train
5045600.jpg	1	9.15662	0.9999	Train
0057611.jpg	1	9.04877	0.9999	Train
0035889.jpg	1	8.99643	0.9999	Train
0059387.jpg	1	9.00853	0.9999	Train
5644234.jpg	0	-7.48928	0.0001	Train
8002875.jpg	1	8.98304	0.9999	Train
0024033.jpg	1	9.0661	0.9999	Train
7321503.jpg	1	9.11046	0.9999	Train
1959939.jpg	1	8.66937	0.9999	Train
0033946.jpg	1	8.99455	0.9999	Train
0061553.jpg	1	9.03929	0.9999	Train
3440759.jpg	1	8.98626	0.9999	Train
0053751.jpg	1	9.04172	0.9999	Train
0016162.jpg	1	8.6668	0.9999	Train
0065313.jpg	1	9.12174	0.9999	Train
0013414.jpg	1	9.15226	0.9999	Train
2739449.jpg	1	9.13334	0.9999	Train
0088904.jpg	0	-7.67007	0.0001	Train
0022891.jpg	0	-7.63819	0.0001	Train
0056309.jpg	1	8.71603	0.9999	Train
0069257.jpg	1	9.0618	0.9999	Train
0057374.jpg	1	9.12809	0.9999	Train
0035510.jpg	1	9.0446	0.9999	Train
0036087.jpg	1	9.04594	0.9999	Train
0014276.jpg	0	-7.55489	0.0001	Train
0032638.jpg	1	9.14662	0.9999	Train
0073119.jpg	1	9.10664	0.9999	Train
0059551.jpg	1	9.03687	0.9999	Train
0020992.jpg	0	-7.62019	0.0001	Train
9626843.jpg	1	9.00274	0.9999	Train
0019090.jpg	1	8.88098	0.9999	Train
0022378.jpg	1	9.15386	0.9999	Train
7903404.jpg	0	-7.53651	0.0001	Train
0061629.jpg	1	8.99874	0.9999	Train
0032790.jpg	1	9.09226	0.9999	Train
0011286.jpg	1	9.06178	0.9999	Train
0012571.jpg	1	9.10871	0.9999	Train
2463938.jpg	0	-7.67248	0.0001	Train
0012389.jpg	0	-7.55194	0.0001	Train
6014600.jpg	1	8.98463	0.9999	Train
0066359.jpg	1	8.97675	0.9999	Train
0023708.jpg	1	9.02756	0.9999	Train
0013497.jpg	1	8.98652	0.9999	Train
0010631.jpg	1	9.03639	0.9999	Train
0012507.jpg	0	-7.37357	0.0001	Train
0023367.jpg	1	8.97805	0.9999	Train
2668481.jpg	1	9.01098	0.9999	Train
0022955.jpg	0	-7.58186	0.0001	Train
0022912.jpg	0	-7.59292	0.0001	Train
0022460.jpg	0	-7.57883	0.0001	Train
0022439.jpg	1	9.15323	0.9999	Train
0056915.jpg	1	9.09694	0.9999	Train
8851514.jpg	1	9.02508	0.9999	Train
0053507.jpg	1	9.10678	0.9999	Train
0056152.jpg	1	9.03202	0.9999	Train
0063601.jpg	1	9.07114	0.9999	Train
0067953.jpg	1	9.02647	0.9999	Train
0070092.jpg	1	9.05261	0.9999	Train
0067102.jpg	1	9.17405	0.9999	Train
1569119.jpg	1	9.03166	0.9999	Train
0014014.jpg	0	-7.64037	0.0001	Train
0000521.jpg	1	9.04748	0.9999	Train
9930788.jpg	0	-7.5709	0.0001	Train
0053945.jpg	1	9.06336	0.9999	Train
7146293.jpg	1	9.16783	0.9999	Train
0067972.jpg	1	8.99628	0.9999	Train
0055378.jpg	1	9.15643	0.9999	Train
0064066.jpg	1	9.14276	0.9999	Train
0059631.jpg	1	9.12084	0.9999	Train
0046828.jpg	1	9.02744	0.9999	Train
0056902.jpg	1	9.05239	0.9999	Train
0010876.jpg	1	9.11593	0.9999	Train
0022093.jpg	0	-7.50541	0.0001	Train
1785627.jpg	1	9.13882	0.9999	Train
0030759.jpg	1	9.13904	0.9999	Train
0046633.jpg	1	9.02985	0.9999	Train
0054859.jpg	1	8.98155	0.9999	Train
0014809.jpg	1	9.10019	0.9999	Train
0063537.jpg	1	9.07987	0.9999	Train
0056413.jpg	1	9.1001	0.9999	Train
0057791.jpg	1	9.10063	0.9999	Train
9593940.jpg	1	9.12039	0.9999	Train
0058999.jpg	1	9.1436	0.9999	Train
0022924.jpg	0	-7.59253	0.0001	Train
0021665.jpg	0	-7.49011	0.0001	Train
0025234.jpg	1	8.99222	0.9999	Train
0064623.jpg	1	9.05152	0.9999	Train
0011169.jpg	1	9.13785	0.9999	Train
0027742.jpg	1	9.1317	0.9999	Train
2637608.jpg	1	8.97696	0.9999	Train
0023512.jpg	1	9.008	0.9999	Train
0069859.jpg	1	9.04673	0.9999	Train
0022827.jpg	0	-7.49175	0.0001	Train
5388184.jpg	1	9.07527	0.9999	Train
9998682.jpg	1	8.65879	0.9999	Train
0022890.jpg	0	-7.67538	0.0001	Train
0023071.jpg	0	-7.58805	0.0001	Train
6427430.jpg	1	9.06727	0.9999	Train
0062235.jpg	1	9.12233	0.9999	Train
0023526.jpg	1	8.99941	0.9999	Train
0023281.jpg	1	9.09993	0.9999	Train
0056979.jpg	1	9.04358	0.9999	Train
0022574.jpg	1	9.10363	0.9999	Train
0035271.jpg	1	9.02498	0.9999	Train
0014448.jpg	0	-7.6632	0.0001	Train
0057621.jpg	1	9.10737	0.9999	Train
0060736.jpg	1	9.00648	0.9999	Train
0072348.jpg	1	9.1013	0.9999	Train
9785077.jpg	1	8.9979	0.9999	Train
0062141.jpg	1	9.04362	0.9999	Train
0014542.jpg	1	8.98347	0.9999	Train
0056221.jpg	1	9.01355	0.9999	Train
0022798.jpg	1	9.12926	0.9999	Train
1818238.jpg	1	9.16401	0.9999	Train
0021013.jpg	0	-7.65395	0.0001	Train
0056937.jpg	1	9.09026	0.9999	Train
3963183.jpg	1	9.17142	0.9999	Train
0030246.jpg	1	9.14006	0.9999	Train
0057032.jpg	1	9.03527	0.9999	Train
2574924.jpg	1	9.13063	0.9999	Train
0014155.jpg	0	-7.66943	0.0001	Train
0000420.jpg	1	9.12928	0.9999	Train
7838914.jpg	0	-7.55442	0.0001	Train
0022631.jpg	0	-7.67207	0.0001	Train
0071169.jpg	1	9.11275	0.9999	Train
0032476.jpg	1	9.11474	0.9999	Train
0031931.jpg	1	9.08884	0.9999	Train
0014100.jpg	0	-7.63356	0.0001	Train
0034737.jpg	1	9.00134	0.9999	Train
0034046.jpg	1	9.00149	0.9999	Train
0058321.jpg	1	9.11903	0.9999	Train
0054151.jpg	1	9.09749	0.9999	Train
0059684.jpg	1	9.15725	0.9999	Train
0059330.jpg	1	9.06728	0.9999	Train
0057044.jpg	1	9.09921	0.9999	Train
0028860.jpg	1	9.0384	0.9999	Train
0065521.jpg	1	8.36627	0.9999	Train
0066094.jpg	1	9.00942	0.9999	Train
7205745.jpg	1	9.00711	0.9999	Train
0028415.jpg	1	9.16174	0.9999	Train
0023890.jpg	1	9.17236	0.9999	Train
0000516.jpg	1	9.09064	0.9999	Train
0010723.jpg	1	9.15365	0.9999	Train
0034236.jpg	1	9.04409	0.9999	Train
0013454.jpg	0	-7.6619	0.0001	Train
1195561.jpg	0	-7.53535	0.0001	Train
3162213.jpg	1	9.13449	0.9999	Train
0054497.jpg	1	9.13443	0.9999	Train
0010299.jpg	1	9.12472	0.9999	Train
0024313.jpg	1	9.01142	0.9999	Train
0023286.jpg	1	9.00041	0.9999	Train
0062734.jpg	1	9.02331	0.9999	Train
0054082.jpg	1	9.06054	0.9999	Train
0035562.jpg	1	9.13619	0.9999	Train
0013610.jpg	1	8.68107	0.9999	Train
0070731.jpg	1	9.1529	0.9999	Train
0024195.jpg	1	9.11115	0.9999	Train
0035000.jpg	1	9.05012	0.9999	Train
0245720.jpg	1	9.0094	0.9999	Train
0898734.jpg	0	-7.56464	0.0001	Train
0023014.jpg	1	9.13486	0.9999	Train
7683106.jpg	1	8.98934	0.9999	Train
0013611.jpg	0	-7.52464	0.0001	Train
0059987.jpg	1	9.04403	0.9999	Train
0021927.jpg	1	9.14565	0.9999	Train
1701883.jpg	1	9.08365	0.9999	Train
0059943.jpg	1	9.11247	0.9999	Train
0064472.jpg	1	9.06427	0.9999	Train
0067933.jpg	1	8.99754	0.9999	Train
0014157.jpg	1	9.08442	0.9999	Train
0022474.jpg	1	9.12281	0.9999	Train
0066844.jpg	1	9.03457	0.9999	Train
1859657.jpg	0	-7.56802	0.0001	Train
0001126.jpg	1	9.06248	0.9999	Train
0011520.jpg	1	9.12215	0.9999	Train
0062809.jpg	1	9.10424	0.9999	Train
0033546.jpg	1	9.03834	0.9999	Train
0022937.jpg	0	-7.56654	0.0001	Train
0542765.jpg	1	9.10454	0.9999	Train
0012890.jpg	0	-7.54273	0.0001	Train
0026892.jpg	1	9.10166	0.9999	Train
0011863.jpg	1	9.10214	0.9999	Train
0055282.jpg	1	9.02481	0.9999	Train
0010476.jpg	1	9.04079	0.9999	Train
0070447.jpg	1	9.14537	0.9999	Train
0054691.jpg	1	8.9838	0.9999	Train
0028285.jpg	1	9.17298	0.9999	Train
0012168.jpg	0	-7.48243	0.0001	Train
3394520.jpg	1	8.99135	0.9999	Train
0034242.jpg	1	9.11318	0.9999	Train
0054506.jpg	1	9.15878	0.9999	Train
9583969.jpg	1	9.01901	0.9999	Train
0000076.jpg	1	8.7437	0.9999	Train
0012895.jpg	1	8.66131	0.9999	Train
0022963.jpg	0	-7.63095	0.0001	Train
0022468.jpg	0	-7.65535	0.0001	Train
0032812.jpg	1	9.12574	0.9999	Train
1758803.jpg	0	-7.64423	0.0001	Train
0034655.jpg	1	9.12832	0.9999	Train
0072294.jpg	1	9.03223	0.9999	Train
0022949.jpg	0	-7.53658	0.0001	Train
0062497.jpg	1	9.11795	0.9999	Train
0058660.jpg	1	9.05982	0.9999	Train
0060526.jpg	1	8.98931	0.9999	Train
0021981.jpg	1	8.58856	0.9999	Train
0070743.jpg	1	9.11064	0.9999	Train
0013858.jpg	0	-7.4907	0.0001	Train
0060225.jpg	1	9.00643	0.9999	Train
0014732.jpg	0	-7.63207	0.0001	Train
0521708.jpg	0	-7.57021	0.0001	Train
0022570.jpg	1	9.03453	0.9999	Train
0000466.jpg	1	9.17588	0.9999	Train
0065740.jpg	1	9.14913	0.9999	Train
0030898.jpg	1	9.04434	0.9999	Train
0031529.jpg	1	9.15647	0.9999	Train
0011135.jpg	1	9.03236	0.9999	Train
0064851.jpg	1	9.08231	0.9999	Train
0072872.jpg	1	9.00847	0.9999	Train
0013952.jpg	0	-7.66956	0.0001	Train
0036079.jpg	1	9.11791	0.9999	Train
2448123.jpg	1	8.9971	0.9999	Train
0032774.jpg	1	9.14748	0.9999	Train
0021898.jpg	1	9.05971	0.9999	Train
0067743.jpg	1	9.06012	0.9999	Train
0021706.jpg	1	9.13063	0.9999	Train
0053765.jpg	1	9.13087	0.9999	Train
0036277.jpg	1	9.11249	0.9999	Train
0000168.jpg	1	9.15022	0.9999	Train
0032400.jpg	1	9.07573	0.9999	Train
0031746.jpg	1	9.05319	0.9999	Train
4459528.jpg	0	-7.54844	0.0001	Train
0068427.jpg	1	9.03859	0.9999	Train
0054963.jpg	1	9.04646	0.9999	Train
0015248.jpg	1	9.16177	0.9999	Train
0028642.jpg	1	9.0223	0.9999	Train
0025891.jpg	1	9.05642	0.9999	Train
6255113.jpg	1	9.13841	0.9999	Train
0029473.jpg	1	9.14926	0.9999	Train
1948545.jpg	1	9.13679	0.9999	Train
0065622.jpg	1	9.04805	0.9999	Train
0022531.jpg	0	-7.63547	0.0001	Train
0061701.jpg	1	8.99493	0.9999	Train
0011289.jpg	1	8.99936	0.9999	Train
0021528.jpg	0	-7.57463	0.0001	Train
0012391.jpg	1	9.07496	0.9999	Train
0059248.jpg	1	9.08558	0.9999	Train
0071865.jpg	1	9.16603	0.9999	Train
8672524.jpg	1	9.05407	0.9999	Train
0012639.jpg	1	9.03408	0.9999	Train
0069889.jpg	1	9.11444	0.9999	Train
0013851.jpg	0	-7.60751	0.0001	Train
0063493.jpg	1	9.10333	0.9999	Train
0069743.jpg	1	9.16177	0.9999	Train
0071289.jpg	1	9.11413	0.9999	Train
0025238.jpg	1	9.0508	0.9999	Train
0501108.jpg	1	9.15852	0.9999	Train
0015163.jpg	1	8.38503	0.9999	Train
0070892.jpg	1	9.01382	0.9999	Train
0067151.jpg	1	9.01047	0.9999	Train
0023511.jpg	1	9.03773	0.9999	Train
0024911.jpg	1	9.01645	0.9999	Train
0014160.jpg	1	8.99937	0.9999	Train
0054123.jpg	1	8.99983	0.9999	Train
0022915.jpg	0	-7.56337	0.0001	Train
0065735.jpg	1	9.02851	0.9999	Train
0033125.jpg	1	9.1466	0.9999	Train
0014326.jpg	0	-7.58232	0.0001	Train
0032596.jpg	1	9.10606	0.9999	Train
6786198.jpg	1	9.09024	0.9999	Train
0068438.jpg	1	9.14291	0.9999	Train
0062242.jpg	1	9.07808	0.9999	Train
0012480.jpg	0	-7.60707	0.0001	Train
0022826.jpg	0	-7.67079	0.0001	Train
0023318.jpg	1	9.00937	0.9999	Train
0022339.jpg	1	9.1698	0.9999	Train
0055287.jpg	1	9.08541	0.9999	Train
0054194.jpg	1	9.16016	0.9999	Train
0069167.jpg	1	9.15382	0.9999	Train
0071869.jpg	1	9.03686	0.9999	Train
0061159.jpg	1	9.08222	0.9999	Train
0046662.jpg	1	8.928	0.9999	Train
0055327.jpg	1	9.10015	0.9999	Train
0069946.jpg	1	9.02125	0.9999	Train
0014858.jpg	1	9.13945	0.9999	Train
0061359.jpg	1	9.12577	0.9999	Train
0023529.jpg	1	9.03152	0.9999	Train
0011758.jpg	1	8.99624	0.9999	Train
0022459.jpg	0	-7.65963	0.0001	Train
5732201.jpg	1	9.02642	0.9999	Train
0010313.jpg	1	9.12549	0.9999	Train
0024586.jpg	1	9.06133	0.9999	Train
0053947.jpg	1	9.07614	0.9999	Train
0000555.jpg	1	9.01895	0.9999	Train
7550648.jpg	0	-7.56681	0.0001	Train
0063289.jpg	1	8.99106	0.9999	Train
0071133.jpg	1	9.11182	0.9999	Train
6892286.jpg	1	9.10776	0.9999	Train
0022416.jpg	0	-7.50916	0.0001	Train
0010137.jpg	1	9.14642	0.9999	Train
0013683.jpg	0	-7.47601	0.0001	Train
0011628.jpg	1	9.12902	0.9999	Train
0021167.jpg	1	9.17347	0.9999	Train
0032622.jpg	1	9.11459	0.9999	Train
0058471.jpg	1	9.16002	0.9999	Train
0072626.jpg	1	9.12865	0.9999	Train
0057083.jpg	1	9.00371	0.9999	Train
0011810.jpg	0	-7.56993	0.0001	Train
0060091.jpg	1	8.98769	0.9999	Train
0013308.jpg	0	-7.49495	0.0001	Train
0034205.jpg	1	9.07382	0.9999	Train
0033186.jpg	1	9.06064	0.9999	Train
0071950.jpg	1	9.08778	0.9999	Train
5869480.jpg	1	9.00692	0.9999	Train
0022141.jpg	0	-7.55665	0.0001	Train
0014534.jpg	0	-7.59174	0.0001	Train
0026571.jpg	1	9.15903	0.9999	Train
5941322.jpg	1	9.02192	0.9999	Train
0023808.jpg	1	9.13874	0.9999	Train
0054973.jpg	1	9.05742	0.9999	Train
0060946.jpg	1	9.05785	0.9999	Train
0022882.jpg	0	-7.57589	0.0001	Train
0065943.jpg	1	9.01812	0.9999	Train
0071069.jpg	1	8.97944	0.9999	Train
0071392.jpg	1	9.09605	0.9999	Train
6707573.jpg	1	9.08416	0.9999	Train
0022496.jpg	0	-7.53923	0.0001	Train
0064195.jpg	1	9.17284	0.9999	Train
0012070.jpg	0	-7.67541	0.0001	Train
0026086.jpg	1	9.05256	0.9999	Train
0065229.jpg	1	9.00138	0.9999	Train
0020985.jpg	1	9.0467	0.9999	Train
0062523.jpg	1	9.16736	0.9999	Train
0010029.jpg	1	9.09287	0.9999	Train
0023106.jpg	1	8.98807	0.9999	Train
0012909.jpg	0	-7.65954	0.0001	Train
0033004.jpg	1	9.0518	0.9999	Train
0055279.jpg	1	9.00309	0.9999	Train
0034216.jpg	1	9.10553	0.9999	Train
4713713.jpg	0	-7.6101	0.0001	Train
0022228.jpg	0	-7.57243	0.0001	Train
0013049.jpg	0	-7.59915	0.0001	Train
0030187.jpg	1	9.17404	0.9999	Train
0025616.jpg	1	9.1721	0.9999	Train
5015551.jpg	1	9.07238	0.9999	Train
0029705.jpg	1	9.08147	0.9999	Train
0018339.jpg	1	9.10657	0.9999	Train
0056876.jpg	1	9.12821	0.9999	Train
0021428.jpg	1	9.09937	0.9999	Train
7747712.jpg	1	9.14608	0.9999	Train
0022138.jpg	0	-7.53987	0.0001	Train
0064079.jpg	1	9.10915	0.9999	Train
0021021.jpg	0	-7.60463	0.0001	Train
0055081.jpg	1	9.09524	0.9999	Train
0064742.jpg	1	9.05504	0.9999	Train
0013573.jpg	1	9.14874	0.9999	Train
0014246.jpg	0	-7.64112	0.0001	Train
0056201.jpg	1	9.07137	0.9999	Train
0065132.jpg	1	9.02736	0.9999	Train
0000549.jpg	1	9.12755	0.9999	Train
0069920.jpg	1	9.04872	0.9999	Train
0014062.jpg	1	9.11605	0.9999	Train
0862745.jpg	1	9.17277	0.9999	Train
2261128.jpg	1	8.65734	0.9999	Train
0010834.jpg	1	9.15932	0.9999	Train
0000393.jpg	1	9.07375	0.9999	Train
0065023.jpg	1	8.99053	0.9999	Train
0030798.jpg	1	9.15698	0.9999	Train
0028505.jpg	1	9.01632	0.9999	Train
0013380.jpg	0	-7.58259	0.0001	Train
8124900.jpg	1	9.0815	0.9999	Train
0022952.jpg	0	-7.64907	0.0001	Train
0012819.jpg	0	-7.55318	0.0001	Train
0066643.jpg	1	9.15492	0.9999	Train
0068074.jpg	1	9.12504	0.9999	Train
0014931.jpg	1	9.14203	0.9999	Train
0062547.jpg	1	9.01931	0.9999	Train
0011209.jpg	1	9.05217	0.9999	Train
0014233.jpg	1	9.03458	0.9999	Train
0053485.jpg	1	9.10171	0.9999	Train
7880424.jpg	1	9.09535	0.9999	Train
0032244.jpg	1	9.13388	0.9999	Train
8331605.jpg	1	9.04605	0.9999	Train
3570858.jpg	0	-7.6476	0.0001	Train
0021236.jpg	0	-7.487	0.0001	Train
0022485.jpg	1	9.10059	0.9999	Train
0023297.jpg	1	8.98464	0.9999	Train
0066308.jpg	1	9.08347	0.9999	Train
0036094.jpg	1	8.98239	0.9999	Train
0014920.jpg	1	9.01024	0.9999	Train
0000171.jpg	1	9.10136	0.9999	Train
0011528.jpg	1	9.00491	0.9999	Train
0021491.jpg	1	9.03836	0.9999	Train
0068023.jpg	1	9.08056	0.9999	Train
0060994.jpg	1	9.00286	0.9999	Train
0010860.jpg	1	9.09083	0.9999	Train
0055759.jpg	1	9.16675	0.9999	Train
0026690.jpg	1	9.07129	0.9999	Train
0014832.jpg	1	9.06433	0.9999	Train
0071257.jpg	1	9.09442	0.9999	Train
0022125.jpg	1	9.14475	0.9999	Train
0033377.jpg	1	9.05349	0.9999	Train
0061441.jpg	1	9.04992	0.9999	Train
0010890.jpg	1	8.98843	0.9999	Train
0064033.jpg	1	9.01319	0.9999	Train
4652973.jpg	0	-7.54071	0.0001	Train
8869929.jpg	0	-7.48552	0.0001	Train
5091996.jpg	1	9.10326	0.9999	Train
0062181.jpg	1	9.05383	0.9999	Train
0061833.jpg	1	9.10352	0.9999	Train
8417873.jpg	1	9.14456	0.9999	Train
0054844.jpg	1	9.17237	0.9999	Train
0028227.jpg	1	8.98902	0.9999	Train
5481480.jpg	1	9.03059	0.9999	Train
0033717.jpg	1	8.99706	0.9999	Train
0023836.jpg	1	9.10043	0.9999	Train
0071944.jpg	1	8.99371	0.9999	Train
0014403.jpg	0	-7.5609	0.0001	Train
6692344.jpg	1	8.99696	0.9999	Train
0070920.jpg	1	9.0534	0.9999	Train
1980790.jpg	0	-7.65505	0.0001	Train
0015316.jpg	1	9.1177	0.9999	Train
0013832.jpg	1	9.07022	0.9999	Train
0010231.jpg	1	9.09904	0.9999	Train
5513102.jpg	0	-7.53551	0.0001	Train
1474461.jpg	1	9.14668	0.9999	Train
0014132.jpg	1	8.75485	0.9999	Train
0064693.jpg	1	9.00555	0.9999	Train
0027702.jpg	1	9.1137	0.9999	Train
0029021.jpg	1	9.05979	0.9999	Train
0060219.jpg	1	9.10427	0.9999	Train
0053513.jpg	1	9.01374	0.9999	Train
0059897.jpg	1	8.56629	0.9999	Train
0071806.jpg	1	9.10761	0.9999	Train
0023553.jpg	1	9.11111	0.9999	Train
0022632.jpg	0	-7.65361	0.0001	Train
0278351.jpg	0	-7.56334	0.0001	Train
0069068.jpg	1	9.09642	0.9999	Train
0021297.jpg	1	9.00215	0.9999	Train
0080539.jpg	1	9.15564	0.9999	Train
0061556.jpg	1	9.17054	0.9999	Train
0014953.jpg	1	9.01592	0.9999	Train
3033701.jpg	1	9.09008	0.9999	Train
0027089.jpg	1	9.08141	0.9999	Train
0022249.jpg	0	-7.48639	0.0001	Train
0030238.jpg	1	9.00211	0.9999	Train
0023054.jpg	1	9.09701	0.9999	Train
3435596.jpg	1	9.07015	0.9999	Train
9402324.jpg	1	8.98005	0.9999	Train
0070593.jpg	1	9.00012	0.9999	Train
0072523.jpg	1	8.9873	0.9999	Train
0046681.jpg	1	9.17485	0.9999	Train
0025489.jpg	1	9.09294	0.9999	Train
0033431.jpg	1	9.09842	0.9999	Train
0069791.jpg	1	9.02877	0.9999	Train
0057593.jpg	1	9.16247	0.9999	Train
0022885.jpg	0	-7.53952	0.0001	Train
1497097.jpg	0	-7.67335	0.0001	Train
8732912.jpg	1	9.05232	0.9999	Train
2277714.jpg	1	9.14399	0.9999	Train
0028065.jpg	1	9.02638	0.9999	Train
0011535.jpg	0	-7.65111	0.0001	Train
0056156.jpg	1	9.13672	0.9999	Train
0014198.jpg	0	-7.57804	0.0001	Train
0011711.jpg	1	9.03554	0.9999	Train
0067831.jpg	1	9.09478	0.9999	Train
0062114.jpg	1	9.05112	0.9999	Train
0022384.jpg	1	8.98845	0.9999	Train
7752332.jpg	0	-7.62778	0.0001	Train
0469739.jpg	1	9.1697	0.9999	Train
0021409.jpg	0	-7.61337	0.0001	Train
0062827.jpg	1	9.1072	0.9999	Train
0022164.jpg	0	-7.6729	0.0001	Train
8690492.jpg	1	9.17235	0.9999	Train
0012321.jpg	1	9.15181	0.9999	Train
0014087.jpg	0	-7.63004	0.000431553	Train
0053828.jpg	1	9.06724	0.9999	Train
0030324.jpg	1	9.08402	0.9999	Train
0025800.jpg	1	9.02687	0.9999	Train
0013652.jpg	1	8.3492	0.9999	Train
1255828.jpg	0	-7.54372	0.0001	Train
0012754.jpg	1	8.99008	0.9999	Train
0023775.jpg	0	-7.63394	0.0001	Train
2003991.jpg	1	9.08205	0.9999	Train
7576704.jpg	1	9.12699	0.9999	Train
0188432.jpg	1	8.9949	0.9999	Train
0011811.jpg	1	9.05722	0.9999	Train
0072755.jpg	1	9.15911	0.9999	Train
0054289.jpg	1	9.09427	0.9999	Train
0021479.jpg	0	-7.63319	0.0001	Train
0011196.jpg	1	9.16306	0.9999	Train
0021093.jpg	1	9.02446	0.9999	Train
7317801.jpg	1	9.07742	0.9999	Train
0010728.jpg	1	8.97804	0.9999	Train
8866651.jpg	1	9.0383	0.9999	Train
0013739.jpg	1	9.15347	0.9999	Train
0022923.jpg	0	-7.61725	0.0001	Train
8344345.jpg	1	9.14032	0.9999	Train
1693572.jpg	1	9.11479	0.9999	Train
0072542.jpg	1	9.0426	0.9999	Train
6873657.jpg	1	9.11135	0.9999	Train
0065247.jpg	1	8.00714	0.9999	Train
0033925.jpg	1	9.08254	0.9999	Train
6851408.jpg	1	9.05266	0.9999	Train
0058125.jpg	1	9.16875	0.9999	Train
0054141.jpg	1	8.98104	0.9999	Train
0053603.jpg	1	8.98714	0.9999	Train
0011921.jpg	1	9.16097	0.9999	Train
7022116.jpg	0	-7.57265	0.0001	Train
8969274.jpg	1	9.03125	0.9999	Train
0056790.jpg	1	9.10236	0.9999	Train
2228720.jpg	0	-7.50258	0.0001	Train
6471282.jpg	1	9.08794	0.9999	Train
0065590.jpg	1	9.02197	0.9999	Train
0026647.jpg	1	9.10386	0.9999	Train
0013710.jpg	0	-7.6392	0.0001	Train
0011435.jpg	1	9.05146	0.9999	Train
0062639.jpg	1	9.09719	0.9999	Train
0063002.jpg	1	9.16371	0.9999	Train
0071904.jpg	1	9.11633	0.9999	Train
0064116.jpg	1	9.11476	0.9999	Train
0013168.jpg	0	-7.5574	0.0001	Train
0014091.jpg	1	9.07476	0.9999	Train
0061636.jpg	1	9.07527	0.9999	Train
0020360.jpg	1	9.06174	0.9999	Train
0022567.jpg	0	-7.63438	0.0001	Train
0327406.jpg	1	9.15721	0.9999	Train
0065248.jpg	1	9.12287	0.9999	Train
0054544.jpg	1	9.12007	0.9999	Train
0014196.jpg	0	-7.63962	0.0001	Train
0033415.jpg	1	9.03288	0.9999	Train
0035819.jpg	1	9.12138	0.9999	Train
0015082.jpg	1	9.16301	0.9999	Train
0028051.jpg	1	9.01824	0.9999	Train
0058206.jpg	1	8.99313	0.9999	Train
0020988.jpg	1	9.14777	0.9999	Train
8278458.jpg	1	9.07521	0.9999	Train
0022314.jpg	1	9.10357	0.9999	Train
0054912.jpg	1	9.17229	0.9999	Train
0062359.jpg	1	9.01488	0.9999	Train
0013915.jpg	0	-7.53682	0.0001	Train
5272223.jpg	1	9.07079	0.9999	Train
5704967.jpg	1	8.48932	0.9999	Train
9907628.jpg	0	-7.59129	0.0001	Train
5597363.jpg	0	-7.52343	0.0001	Train
0034605.jpg	1	8.98997	0.9999	Train
0031368.jpg	1	9.13262	0.9999	Train
0501192.jpg	0	-7.67113	0.0001	Train
2358454.jpg	1	9.0274	0.9999	Train
0033725.jpg	1	9.17229	0.9999	Train
0068273.jpg	1	9.17544	0.9999	Train
0070956.jpg	1	9.05344	0.9999	Train
0013318.jpg	0	-7.62478	0.0001	Train
0028764.jpg	1	9.02637	0.9999	Train
0027144.jpg	1	9.04713	0.9999	Train
0011515.jpg	1	9.02226	0.9999	Train
8925463.jpg	0	-7.58153	0.0001	Train
0067005.jpg	1	9.0749	0.9999	Train
0064515.jpg	1	8.97977	0.9999	Train
0062919.jpg	1	9.04383	0.9999	Train
0023051.jpg	1	9.06268	0.9999	Train
7101732.jpg	1	9.06263	0.9999	Train
0028127.jpg	1	9.06145	0.9999	Train
0021672.jpg	0	-7.57328	0.0001	Train
0057067.jpg	1	9.10229	0.9999	Train
0012767.jpg	0	-7.64447	0.0001	Train
0032922.jpg	1	9.00033	0.9999	Train
0012048.jpg	1	9.09487	0.9999	Train
0012782.jpg	0	-7.60691	0.0001	Train
0065283.jpg	1	9.01221	0.9999	Train
0013617.jpg	1	9.05456	0.9999	Train
0054520.jpg	1	9.1291	0.9999	Train
0013077.jpg	0	-7.47601	0.0001	Train
0065013.jpg	1	9.08549	0.9999	Train
0063191.jpg	1	9.09537	0.9999	Train
4515080.jpg	0	-7.49201	0.0001	Train
0070374.jpg	1	8.98077	0.9999	Train
0024552.jpg	1	9.03603	0.9999	Train
0012422.jpg	0	-7.63616	0.0001	Train
0023891.jpg	1	9.09464	0.9999	Train
9685931.jpg	1	8.98793	0.9999	Train
0023461.jpg	1	9.09166	0.9999	Train
0021943.jpg	0	-7.52326	0.0001	Train
5044438.jpg	1	9.10675	0.9999	Train
0022202.jpg	0	-7.51778	0.0001	Train
0023309.jpg	1	9.00957	0.9999	Train
0013822.jpg	0	-7.5799	0.0001	Train
0053810.jpg	1	9.05027	0.9999	Train
0023634.jpg	1	8.98042	0.9999	Train
0033995.jpg	1	9.13426	0.9999	Train
0055519.jpg	1	9.07259	0.9999	Train
0054892.jpg	1	9.1126	0.9999	Train
0072876.jpg	1	9.05588	0.9999	Train
0017455.jpg	1	9.11592	0.9999	Train
0023238.jpg	0	-7.5419	0.0001	Train
0011095.jpg	1	9.01851	0.9999	Train
0033518.jpg	1	9.0821	0.9999	Train
0033708.jpg	1	9.02496	0.9999	Train
0054205.jpg	1	9.06528	0.9999	Train
8559763.jpg	0	-7.50848	0.0001	Train
0028537.jpg	1	9.04805	0.9999	Train
0032517.jpg	1	9.13989	0.9999	Train
0011794.jpg	1	9.15237	0.9999	Train
0186998.jpg	1	9.17616	0.9999	Train
0060827.jpg	1	9.1164	0.9999	Train
0024961.jpg	1	9.10214	0.9999	Train
1388552.jpg	1	9.11429	0.9999	Train
0021654.jpg	0	-7.58796	0.0001	Train
1255336.jpg	1	9.12466	0.9999	Train
0034804.jpg	1	9.02627	0.9999	Train
0070974.jpg	1	9.12708	0.9999	Train
0061250.jpg	1	9.06876	0.9999	Train
0068768.jpg	1	9.11028	0.9999	Train
0014156.jpg	1	9.08641	0.9999	Train
0068555.jpg	1	9.09828	0.9999	Train
7952844.jpg	0	-7.66731	0.0001	Train
0031545.jpg	1	8.9866	0.9999	Train
6069561.jpg	0	-7.62572	0.0001	Train
0054341.jpg	1	9.16218	0.9999	Train
0031170.jpg	1	9.03619	0.9999	Train
0000035.jpg	1	9.04618	0.9999	Train
0021500.jpg	1	9.02333	0.9999	Train
0055289.jpg	1	9.08094	0.9999	Train
0035846.jpg	1	9.12473	0.9999	Train
0012361.jpg	0	-7.60431	0.0001	Train
0068808.jpg	1	9.05567	0.9999	Train
0021971.jpg	1	9.06413	0.9999	Train
1930795.jpg	1	9.0762	0.9999	Train
0055938.jpg	1	9.06697	0.9999	Train
7190243.jpg	1	9.09653	0.9999	Train
0060342.jpg	1	8.9938	0.9999	Train
0014319.jpg	1	9.05109	0.9999	Train
8521610.jpg	1	9.1559	0.9999	Train
0012760.jpg	0	-7.67335	0.0001	Train
0057978.jpg	1	9.09496	0.9999	Train
0023360.jpg	0	-7.59279	0.0001	Train
0033325.jpg	1	9.06847	0.9999	Train
0057960.jpg	1	9.00471	0.9999	Train
0032690.jpg	1	9.03093	0.9999	Train
0011807.jpg	1	9.03263	0.9999	Train
0056676.jpg	1	9.13757	0.9999	Train
0033120.jpg	1	9.06376	0.9999	Train
9078177.jpg	0	-7.61855	0.0001	Train
2368449.jpg	1	8.99024	0.9999	Train
0065039.jpg	1	9.11443	0.9999	Train
0060521.jpg	1	9.13947	0.9999	Train
0017451.jpg	1	9.15719	0.9999	Train
0022929.jpg	0	-7.46856	0.0001	Train
0010402.jpg	1	9.05164	0.9999	Train
0062323.jpg	1	9.04843	0.9999	Train
0011430.jpg	1	9.11909	0.9999	Train
0014333.jpg	0	-7.61448	0.0001	Train
1542632.jpg	0	-7.48193	0.0001	Train
0067375.jpg	1	8.98716	0.9999	Train
0011626.jpg	0	-7.60783	0.0001	Train
0058876.jpg	1	8.52021	0.9999	Train
0025085.jpg	1	9.14441	0.9999	Train
0014232.jpg	0	-7.63705	0.0001	Train
0027420.jpg	1	9.04915	0.9999	Train
0036108.jpg	1	8.76973	0.9999	Train
0012843.jpg	1	8.58802	0.9999	Train
0010235.jpg	1	9.10862	0.9999	Train
0060968.jpg	1	9.07617	0.9999	Train
7883190.jpg	0	-7.56023	0.0001	Train
0001112.jpg	1	9.15813	0.9999	Train
0014520.jpg	0	-7.53576	0.0001	Train
0013006.jpg	0	-7.52811	0.0001	Train
0065709.jpg	1	8.98668	0.9999	Train
0066776.jpg	1	9.10343	0.9999	Train
0000440.jpg	1	9.01153	0.9999	Train
0055984.jpg	1	9.11134	0.9999	Train
0033393.jpg	1	9.15792	0.9999	Train
0022398.jpg	1	9.14866	0.9999	Train
0961778.jpg	1	9.04526	0.9999	Train
0059884.jpg	1	9.0992	0.9999	Train
0034006.jpg	1	9.16619	0.9999	Train
0057661.jpg	1	9.0236	0.9999	Train
0065969.jpg	1	9.16415	0.9999	Train
0022752.jpg	0	-7.59467	0.0001	Train
0035561.jpg	1	9.00259	0.9999	Train
0022774.jpg	0	-7.54539	0.0001	Train
0036089.jpg	1	9.08076	0.9999	Train
0013824.jpg	0	-7.52791	0.0001	Train
0023133.jpg	1	9.12463	0.9999	Train
0067695.jpg	1	9.0875	0.9999	Train
0032526.jpg	1	9.12594	0.9999	Train
0055902.jpg	1	9.04888	0.9999	Train
0036258.jpg	1	9.08324	0.9999	Train
5566484.jpg	1	8.46344	0.9999	Train
0063680.jpg	1	9.07011	0.9999	Train
0015441.jpg	1	8.98426	0.9999	Train
0013723.jpg	0	-7.50909	0.0001	Train
0032637.jpg	1	9.09731	0.9999	Train
0034100.jpg	1	9.10835	0.9999	Train
0001119.jpg	1	9.00135	0.9999	Train
0063664.jpg	1	9.04177	0.9999	Train
0070846.jpg	1	8.98614	0.9999	Train
0036260.jpg	1	8.97936	0.9999	Train
3391427.jpg	1	9.12004	0.9999	Train
0058666.jpg	1	9.11252	0.9999	Train
0023465.jpg	1	9.15435	0.9999	Train
0027263.jpg	1	9.03358	0.9999	Train
0026746.jpg	1	9.15068	0.9999	Train
0033047.jpg	1	9.09675	0.9999	Train
0056136.jpg	1	9.02535	0.9999	Train
0023524.jpg	1	9.08227	0.9999	Train
0059601.jpg	1	9.04954	0.9999	Train
0026745.jpg	1	9.01562	0.9999	Train
0071388.jpg	1	9.08624	0.9999	Train
9351516.jpg	1	9.05313	0.9999	Train
0066627.jpg	1	9.05092	0.9999	Train
0054193.jpg	1	9.15984	0.9999	Train
7612992.jpg	1	9.01393	0.9999	Train
0022916.jpg	0	-7.52577	0.0001	Train
0067170.jpg	1	9.00354	0.9999	Train
0027350.jpg	1	9.1462	0.9999	Train
0011627.jpg	0	-7.58978	0.0001	Train
0062204.jpg	1	8.9851	0.9999	Train
0023267.jpg	1	9.12803	0.9999	Train
0062850.jpg	1	8.49433	0.9999	Train
0035767.jpg	1	8.98157	0.9999	Train
0019628.jpg	1	9.05328	0.9999	Train
0022773.jpg	0	-7.55933	0.0001	Train
0065186.jpg	1	9.07295	0.9999	Train
0023116.jpg	1	8.98333	0.9999	Train
0024161.jpg	0	-7.60425	0.0001	Train
0033980.jpg	1	8.98294	0.9999	Train
0070938.jpg	1	8.97687	0.9999	Train
0014872.jpg	1	9.13608	0.9999	Train
6315176.jpg	1	9.1202	0.9999	Train
0034957.jpg	1	9.06794	0.9999	Train
6392461.jpg	1	9.0817	0.9999	Train
8173252.jpg	1	9.0821	0.9999	Train
0055460.jpg	1	9.1718	0.9999	Train
8157239.jpg	1	9.00317	0.9999	Train
8145348.jpg	1	9.01912	0.9999	Train
0014405.jpg	0	-7.48657	0.0001	Train
0026150.jpg	1	9.09196	0.9999	Train
0053742.jpg	1	9.01117	0.9999	Train
0032098.jpg	1	9.04062	0.9999	Train
0054112.jpg	1	9.10774	0.9999	Train
0072174.jpg	1	9.02719	0.9999	Train
0055465.jpg	1	9.0674	0.9999	Train
0032248.jpg	1	9.05952	0.9999	Train
0013892.jpg	0	-7.51624	0.0001	Train
0030083.jpg	1	9.05784	0.9999	Train
0014269.jpg	1	9.14307	0.9999	Train
0066336.jpg	1	9.1162	0.9999	Train
5017483.jpg	0	-7.63665	0.0001	Train
8677053.jpg	1	8.48588	0.9999	Train
0011699.jpg	1	9.0563	0.9999	Train
0061770.jpg	1	8.99884	0.9999	Train
0066150.jpg	1	9.04279	0.9999	Train
0010534.jpg	1	9.00402	0.9999	Train
6364782.jpg	1	9.05048	0.9999	Train
0066659.jpg	1	9.02685	0.9999	Train
0023586.jpg	1	9.0116	0.9999	Train
2594715.jpg	1	9.15263	0.9999	Train
0013711.jpg	0	-7.59035	0.0001	Train
0060873.jpg	1	8.98597	0.9999	Train
0010081.jpg	1	9.01758	0.9999	Train
0069781.jpg	1	9.05541	0.9999	Train
0029434.jpg	1	9.16013	0.9999	Train
0022123.jpg	1	8.99352	0.9999	Train
0069204.jpg	1	9.03615	0.9999	Train
9229628.jpg	0	-7.3281	0.0001	Train
0032396.jpg	1	9.12319	0.9999	Train
0022233.jpg	0	-7.58861	0.0001	Train
0015459.jpg	0	-7.65303	0.0001	Train
0035606.jpg	1	9.03956	0.9999	Train
0071321.jpg	1	8.9843	0.9999	Train
0023326.jpg	1	8.98217	0.9999	Train
0033678.jpg	1	9.15836	0.9999	Train
0072204.jpg	1	9.12257	0.9999	Train
0023923.jpg	1	9.16532	0.9999	Train
0019315.jpg	1	9.03482	0.9999	Train
0021205.jpg	1	9.07854	0.9999	Train
0055954.jpg	1	9.10814	0.9999	Train
0058465.jpg	1	9.16293	0.9999	Train
0055462.jpg	1	9.16933	0.9999	Train
2448897.jpg	1	8.99542	0.9999	Train
0014523.jpg	0	-7.64455	0.0001	Train
7373164.jpg	1	9.0717	0.9999	Train
0012512.jpg	1	9.00277	0.9999	Train
0033805.jpg	1	9.03659	0.9999	Train
0029859.jpg	1	8.38254	0.9999	Train
0065195.jpg	1	9.16735	0.9999	Train
7079349.jpg	1	9.13261	0.9999	Train
9317483.jpg	1	9.02939	0.9999	Train
0023110.jpg	1	9.03316	0.9999	Train
5295520.jpg	1	9.09485	0.9999	Train
0022564.jpg	0	-7.59759	0.0001	Train
0056991.jpg	1	9.1325	0.9999	Train
0009918.jpg	1	9.10477	0.9999	Train
0031844.jpg	1	9.09337	0.9999	Train
0032782.jpg	1	8.99001	0.9999	Train
0066204.jpg	1	9.07619	0.9999	Train
0058580.jpg	1	9.14185	0.9999	Train
0034926.jpg	1	5.11709	0.9999	Train
0072631.jpg	1	9.12199	0.9999	Train
0014351.jpg	0	-7.47721	0.0001	Train
0058713.jpg	1	8.98593	0.9999	Train
0036083.jpg	1	9.05282	0.9999	Train
0023903.jpg	1	8.97978	0.9999	Train
0023521.jpg	0	-7.54383	0.0001	Train
0061660.jpg	1	9.14718	0.9999	Train
0068280.jpg	1	9.07461	0.9999	Train
0068700.jpg	1	8.98724	0.9999	Train
0071528.jpg	1	8.99016	0.9999	Train
0014275.jpg	0	-7.50203	0.0001	Train
0055665.jpg	1	8.46894	0.9999	Train
0053456.jpg	1	9.05692	0.9999	Train
0062423.jpg	1	9.02924	0.9999	Train
0029937.jpg	1	8.36715	0.9999	Train
5010212.jpg	1	9.03888	0.9999	Train
0058959.jpg	1	9.09758	0.9999	Train
6230191.jpg	1	9.06733	0.9999	Train
0066860.jpg	1	9.06745	0.9999	Train
0057009.jpg	1	9.01526	0.9999	Train
0027179.jpg	1	9.00645	0.9999	Train
0059686.jpg	1	9.04705	0.9999	Train
0013067.jpg	0	-7.67486	0.0001	Train
0013969.jpg	1	9.07197	0.9999	Train
0057251.jpg	1	9.04474	0.9999	Train
0070235.jpg	1	9.15641	0.9999	Train
0022640.jpg	0	-7.54209	0.0001	Train
4508878.jpg	1	9.01138	0.9999	Train
0011736.jpg	1	9.10519	0.9999	Train
0032987.jpg	1	9.08009	0.9999	Train
0012887.jpg	1	9.02374	0.9999	Train
0143790.jpg	0	-7.67538	0.0001	Train
0054053.jpg	1	9.01908	0.9999	Train
0021481.jpg	1	9.01314	0.9999	Train
6355353.jpg	1	9.12524	0.9999	Train
6248008.jpg	1	9.09045	0.9999	Train
0031953.jpg	1	9.08543	0.9999	Train
0034140.jpg	1	9.09304	0.9999	Train
0023295.jpg	1	9.08339	0.9999	Train
0046647.jpg	1	9.04765	0.9999	Train
0064860.jpg	1	9.09344	0.9999	Train
0023282.jpg	1	8.99568	0.9999	Train
4967586.jpg	1	9.04485	0.9999	Train
0061580.jpg	1	9.04303	0.9999	Train
0021896.jpg	1	9.15516	0.9999	Train
0036110.jpg	1	9.06823	0.9999	Train
0057482.jpg	1	9.01701	0.9999	Train
2311665.jpg	1	9.1035	0.9999	Train
0025316.jpg	1	9.06642	0.9999	Train
0031408.jpg	1	9.05326	0.9999	Train
0025835.jpg	1	9.03875	0.9999	Train
0024806.jpg	1	9.11535	0.9999	Train
2850215.jpg	1	9.12104	0.9999	Train
0022303.jpg	0	-7.58555	0.0001	Train
0023894.jpg	0	-7.66722	0.0001	Train
0072889.jpg	1	8.98862	0.9999	Train
0066382.jpg	1	9.12988	0.9999	Train
0022096.jpg	0	-7.48411	0.0001	Train
0060222.jpg	1	8.99277	0.9999	Train
0013666.jpg	0	-7.55627	0.0001	Train
0034313.jpg	1	9.13724	0.9999	Train
0023503.jpg	1	9.16381	0.9999	Train
0026604.jpg	1	9.08366	0.9999	Train
2190396.jpg	1	9.11811	0.9999	Train
0062991.jpg	1	9.05291	0.9999	Train
0016153.jpg	1	8.99477	0.9999	Train
0061139.jpg	1	9.12532	0.9999	Train
0053617.jpg	1	9.07445	0.9999	Train
0013206.jpg	0	-7.49494	0.0001	Train
8384844.jpg	0	-7.53931	0.0001	Train
0014981.jpg	0	-7.66727	0.0001	Train
0010210.jpg	1	8.993	0.9999	Train
0023321.jpg	1	9.0751	0.9999	Train
0054932.jpg	1	9.15027	0.9999	Train
0011709.jpg	1	9.09027	0.9999	Train
0012161.jpg	0	-7.61112	0.0001	Train
1077735.jpg	1	8.9764	0.9999	Train
4301851.jpg	0	-7.6693	0.0001	Train
0000306.jpg	1	9.07851	0.9999	Train
3002927.jpg	0	-7.62887	0.0001	Train
0057999.jpg	1	9.15117	0.9999	Train
0069091.jpg	1	9.05121	0.9999	Train
0033662.jpg	1	9.14231	0.9999	Train
0056501.jpg	1	8.99819	0.9999	Train
0011315.jpg	1	9.07937	0.9999	Train
0032602.jpg	1	9.16829	0.9999	Train
0071776.jpg	1	8.99876	0.9999	Train
0012275.jpg	0	-7.61703	0.0001	Train
0025963.jpg	1	9.17548	0.9999	Train
8829983.jpg	0	-7.62644	0.0001	Train
0010122.jpg	1	9.11701	0.9999	Train
0035610.jpg	1	9.16908	0.9999	Train
0054618.jpg	1	9.06946	0.9999	Train
0055911.jpg	1	9.17337	0.9999	Train
0022805.jpg	0	-7.64444	0.0001	Train
0070778.jpg	1	9.1531	0.9999	Train
0066734.jpg	1	8.60271	0.9999	Train
0061158.jpg	1	9.00644	0.9999	Train
0023174.jpg	0	-7.60086	0.0001	Train
0014562.jpg	1	8.6825	0.9999	Train
0021194.jpg	1	9.12414	0.9999	Train
6841294.jpg	1	9.17235	0.9999	Train
8172964.jpg	1	9.13773	0.9999	Train
1997620.jpg	0	-7.67308	0.0001	Train
0059350.jpg	1	9.05967	0.9999	Train
0033819.jpg	1	9.03577	0.9999	Train
0065904.jpg	1	9.1029	0.9999	Train
0031350.jpg	1	9.02417	0.9999	Train
0065723.jpg	1	9.13339	0.9999	Train
0000305.jpg	1	9.12662	0.9999	Train
9219356.jpg	1	9.10797	0.9999	Train
3517311.jpg	1	9.13973	0.9999	Train
0022994.jpg	0	-7.58764	0.0001	Train
0021071.jpg	0	-7.49582	0.0001	Train
6496251.jpg	1	9.10846	0.9999	Train
0013460.jpg	1	9.01926	0.9999	Train
0010470.jpg	1	9.09475	0.9999	Train
0023045.jpg	1	8.99206	0.9999	Train
7960321.jpg	1	9.02085	0.9999	Train
0065218.jpg	1	8.98593	0.9999	Train
0070380.jpg	1	9.07526	0.9999	Train
0014199.jpg	0	-7.49018	0.0001	Train
0625744.jpg	1	8.98858	0.9999	Train
0055024.jpg	1	9.05766	0.9999	Train
0032522.jpg	1	9.08951	0.9999	Train
7465137.jpg	1	9.05113	0.9999	Train
0060795.jpg	1	8.41613	0.9999	Train
0031494.jpg	1	9.00502	0.9999	Train
0011052.jpg	1	9.15998	0.9999	Train
0055253.jpg	1	9.02303	0.9999	Train
0067438.jpg	1	9.15072	0.9999	Train
0066105.jpg	1	9.10822	0.9999	Train
0011513.jpg	1	9.17005	0.9999	Train
0058909.jpg	1	9.00416	0.9999	Train
0014357.jpg	1	8.9919	0.9999	Train
0026847.jpg	1	9.09725	0.9999	Train
0022836.jpg	0	-7.55198	0.0001	Train
0001157.jpg	1	9.08591	0.9999	Train
0023064.jpg	0	-7.60541	0.0001	Train
0010532.jpg	1	9.11051	0.9999	Train
0056751.jpg	1	9.06724	0.9999	Train
0014201.jpg	0	-7.658	0.0001	Train
0065431.jpg	1	9.14458	0.9999	Train
0021782.jpg	1	9.17589	0.9999	Train
0013141.jpg	1	9.16086	0.9999	Train
8615491.jpg	1	8.9844	0.9999	Train
0072363.jpg	1	9.08798	0.9999	Train
0014377.jpg	1	8.68391	0.9999	Train
0034764.jpg	1	9.1077	0.9999	Train
6646939.jpg	1	9.01508	0.9999	Train
0054048.jpg	1	9.09692	0.9999	Train
0070711.jpg	1	9.14526	0.9999	Train
0015172.jpg	0	-7.50436	0.0001	Train
1810549.jpg	1	9.11854	0.9999	Train
0021785.jpg	1	9.09211	0.9999	Train
0022139.jpg	0	-7.63525	0.0001	Train
0014877.jpg	1	9.08882	0.9999	Train
0053827.jpg	1	9.09243	0.9999	Train
0034120.jpg	1	9.04944	0.9999	Train
0014688.jpg	1	9.08812	0.9999	Train
8252406.jpg	1	9.11447	0.9999	Train
0017350.jpg	1	9.09579	0.9999	Train
0053800.jpg	1	9.1582	0.9999	Train
0022807.jpg	0	-7.60647	0.0001	Train
5095180.jpg	1	9.04977	0.9999	Train
0060233.jpg	1	9.16086	0.9999	Train
2822718.jpg	1	9.13063	0.9999	Train
0034050.jpg	1	9.06656	0.9999	Train
0011780.jpg	1	9.02169	0.9999	Train
0046361.jpg	1	9.14426	0.9999	Train
0060393.jpg	1	9.082	0.9999	Train
0014980.jpg	1	9.01021	0.9999	Train
0070752.jpg	1	9.07303	0.9999	Train
0011181.jpg	1	9.00272	0.9999	Train
0023769.jpg	1	9.09469	0.9999	Train
0061956.jpg	1	9.02165	0.9999	Train
4425657.jpg	1	9.10151	0.9999	Train
0054853.jpg	1	9.05956	0.9999	Train
0014390.jpg	0	-7.57882	0.0001	Train
0033193.jpg	1	9.00949	0.9999	Train
0011947.jpg	1	9.14585	0.9999	Train
0021252.jpg	0	-7.63036	0.0001	Train
0013555.jpg	0	-7.59736	0.0001	Train
0033278.jpg	1	9.15251	0.9999	Train
4464389.jpg	1	9.12818	0.9999	Train
0023027.jpg	0	-7.60059	0.0001	Train
0022252.jpg	0	-7.55468	0.0001	Train
0056799.jpg	1	8.91384	0.9999	Train
0035177.jpg	1	9.15916	0.9999	Train
0034208.jpg	1	9.1574	0.9999	Train
0055022.jpg	1	9.17519	0.9999	Train
0033061.jpg	1	9.08783	0.9999	Train
0064877.jpg	1	8.98883	0.9999	Train
0056041.jpg	1	9.13116	0.9999	Train
9571842.jpg	1	9.04807	0.9999	Train
0014924.jpg	1	9.14468	0.9999	Train
0023807.jpg	1	9.17596	0.9999	Train
0062340.jpg	1	9.16229	0.9999	Train
0028773.jpg	1	9.13525	0.9999	Train
0057594.jpg	1	9.10689	0.9999	Train
0013449.jpg	0	-7.58777	0.0001	Train
0034287.jpg	1	8.9992	0.9999	Train
0013826.jpg	0	-7.50548	0.0001	Train
0013528.jpg	0	-7.54979	0.0001	Train
0064376.jpg	1	9.09727	0.9999	Train
0022707.jpg	0	-7.64034	0.0001	Train
0035696.jpg	1	9.01621	0.9999	Train
0022087.jpg	0	-7.55614	0.0001	Train
0021172.jpg	1	9.05828	0.9999	Train
0023312.jpg	1	9.15398	0.9999	Train
0072714.jpg	1	8.57862	0.9999	Train
0023824.jpg	0	-7.60741	0.0001	Train
0010777.jpg	1	9.08552	0.9999	Train
0013692.jpg	0	-7.62711	0.0001	Train
0022005.jpg	0	-7.12245	0.0001	Train
6886000.jpg	0	-7.52171	0.0001	Train
0023272.jpg	1	9.16746	0.9999	Train
0023365.jpg	1	9.01651	0.9999	Train
0022837.jpg	0	-7.58066	0.0001	Train
0014481.jpg	0	-7.61246	0.0001	Train
0021254.jpg	0	-7.6534	0.0001	Train
0014789.jpg	0	-6.39611	0.0001	Train
9003833.jpg	0	-7.49302	0.0001	Train
0068295.jpg	1	9.17228	0.9999	Train
0056319.jpg	1	9.01678	0.9999	Train
0057700.jpg	1	9.05292	0.9999	Train
2206284.jpg	0	-7.5206	0.0001	Train
0021498.jpg	1	9.01747	0.9999	Train
0011702.jpg	1	9.03553	0.9999	Train
6303107.jpg	1	9.08486	0.9999	Train
0010407.jpg	1	9.06608	0.9999	Train
0015284.jpg	1	9.17355	0.9999	Train
0035845.jpg	1	8.98711	0.9999	Train
0024700.jpg	1	9.09376	0.9999	Train
3030394.jpg	1	9.09725	0.9999	Train
0022682.jpg	1	9.07225	0.9999	Train
0055862.jpg	1	8.97981	0.9999	Train
0033956.jpg	1	9.0133	0.9999	Train
0011594.jpg	1	9.02145	0.9999	Train
0056246.jpg	1	9.13006	0.9999	Train
9053910.jpg	1	9.00817	0.9999	Train
0023462.jpg	1	9.06537	0.9999	Train
[truncated: 8,802 more rows]
